# Supplementary material for: ROMO1 is a constituent of the human presequence translocase required for YME1L protease import
Source: J Cell Biol. 2019 Feb 4;218(2):598–614. doi: 10.1083/jcb.201806093 (PMC6363466; doi:10.1083/jcb.201806093)
Supplement: Table S1 (Excel) [file JCB_201806093_TableS1.xlsx]

## Sheet: Sheet1
Table S1. Annotated data of MaxQuant analysis after SILAC analysis following immunoaffinity purification of TIM23FLAG, TIM21FLAG, and TIM50FLAG
Protein Ids	Majority protein IDs	Peptide counts (all)	Peptide counts (razor+unique)	Peptide counts (unique)	Protein names	Gene names	Fasta headers	Proteins	Peptides	Razor + unique peptides	Unique peptides	Peptides 21H	Peptides 21L	Peptides 23H	Peptides 23L	Peptides 50H	Peptides 50L	Razor + unique peptides 21H	Razor + unique peptides 21L	Razor + unique peptides 23H	Razor + unique peptides 23L	Razor + unique peptides 50H	Razor + unique peptides 50L	Unique peptides 21H	Unique peptides 21L	Unique peptides 23H	Unique peptides 23L	Unique peptides 50H	Unique peptides 50L	Sequence coverage [%]	Unique + razor sequence coverage [%]	Unique sequence coverage [%]	Mol. weight [kDa]	Sequence length	Sequence lengths	Experiment 21H	Experiment 21L	Experiment 23H	Experiment 23L	Experiment 50H	Experiment 50L	PEP	Ratio H/L	Ratio H/L normalized	Ratio H/L variability [%]	Ratio H/L count	Ratio H/L 21H	Ratio H/L normalized 21H	Ratio H/L variability [%] 21H
A0FGR8-6;A0FGR8;A0FGR8-2;H7BXI1;A0FGR8-4;A0FGR8-5;F2Z3K9	A0FGR8-6;A0FGR8;A0FGR8-2;H7BXI1;A0FGR8-4;A0FGR8-5;F2Z3K9	2;2;2;2;1;1;1	2;2;2;2;1;1;1	2;2;2;2;1;1;1	Extended synaptotagmin-2	ESYT2	>sp|A0FGR8-6|ESYT2_HUMAN Isoform 6 of Extended synaptotagmin-2 OS=Homo sapiens GN=ESYT2;>sp|A0FGR8|ESYT2_HUMAN Extended synaptotagmin-2 OS=Homo sapiens GN=ESYT2 PE=1 SV=1;>sp|A0FGR8-2|ESYT2_HUMAN Isoform 2 of Extended synaptotagmin-2 OS=Homo sapiens GN=ESY	7	2	2	2	0	0	0	1	1	2	0	0	0	1	1	2	0	0	0	1	1	2	2.2	2.2	2.2	104.71	942	942;921;893;884;527;328;328				1	1	2	0.0027617	0.63605	0.87512	21.983	4	NaN	NaN	NaN
H0Y4E8;J3KPC8;Q9Y2K2;H0Y494;A1A5A8;Q9Y2K2-3;A1A5A9;H7C3X8	H0Y4E8;J3KPC8;Q9Y2K2;H0Y494;A1A5A8;Q9Y2K2-3;A1A5A9;H7C3X8	1;1;1;1;1;1;1;1	1;1;1;1;1;1;1;1	1;1;1;1;1;1;1;1	Serine/threonine-protein kinase SIK3	SIK3;KIAA0999	>tr|H0Y4E8|H0Y4E8_HUMAN Serine/threonine-protein kinase SIK3 (Fragment) OS=Homo sapiens GN=SIK3 PE=4 SV=1;>tr|J3KPC8|J3KPC8_HUMAN Serine/threonine-protein kinase SIK3 OS=Homo sapiens GN=SIK3 PE=4 SV=1;>sp|Q9Y2K2|SIK3_HUMAN Serine/threonine-protein kinase S	8	1	1	1	1	0	0	0	0	1	1	0	0	0	0	1	1	0	0	0	0	1	1.2	1.2	1.2	149.98	1363	1363;1321;1263;1261;1203;1129;1102;506	2					1	0.00056349	0.013777	0.012416	27.584	3	0.012985	0.012171	2.8209
A2A274;Q99798	A2A274;Q99798	23;23	23;23	23;23	Aconitate hydratase, mitochondrial	ACO2	>tr|A2A274|A2A274_HUMAN Aconitase 2, mitochondrial OS=Homo sapiens GN=ACO2 PE=4 SV=1;>sp|Q99798|ACON_HUMAN Aconitate hydratase, mitochondrial OS=Homo sapiens GN=ACO2 PE=1 SV=2	2	23	23	23	2	7	8	11	16	21	2	7	8	11	16	21	2	7	8	11	16	21	39	39	39	87.819	805	805;780	2	10	10	16	24	34	1.1943e-196	0.21955	0.31405	154.04	90	4.0292	4.3915	47.451
P35611-3;P35611;E7ENY0;A2A3N8;E7EV99;P35611-2;Q86XM2;H0Y9H2;D6RF25;D6RAH3;D6RJE2;P35612;P35612-3;P35612-4;P35612-8;P35612-2;H0YG19;H0YFD8	P35611-3;P35611;E7ENY0;A2A3N8;E7EV99;P35611-2;Q86XM2;H0Y9H2	11;11;11;11;11;11;10;6;3;2;2;1;1;1;1;1;1;1	11;11;11;11;11;11;10;6;3;2;2;1;1;1;1;1;1;1	11;11;11;11;11;11;10;6;3;2;2;1;1;1;1;1;1;1	Alpha-adducin	ADD1	>sp|P35611-3|ADDA_HUMAN Isoform 3 of Alpha-adducin OS=Homo sapiens GN=ADD1;>sp|P35611|ADDA_HUMAN Alpha-adducin OS=Homo sapiens GN=ADD1 PE=1 SV=2;>tr|E7ENY0|E7ENY0_HUMAN Alpha-adducin OS=Homo sapiens GN=ADD1 PE=4 SV=1;>tr|A2A3N8|A2A3N8_HUMAN Adducin 1 (Alph	18	11	11	11	6	7	5	5	10	6	6	7	5	5	10	6	6	7	5	5	10	6	18.2	18.2	18.2	84.302	768	768;737;663;662;632;631;662;444;143;137;69;726;643;587;574;559;114;105	6	9	6	7	13	7	5.7173e-48	0.82136	0.99057	26.162	46	0.5719	0.80655	21.824
Q8TD31-2;E9PE84;B0S7V6;Q8TD31;B4DIA2;A2ABE0;A2ABH1;B0S7V7;A2ABE1;A2ABH2;B0V090	Q8TD31-2;E9PE84;B0S7V6;Q8TD31;B4DIA2;A2ABE0;A2ABH1;B0S7V7;A2ABE1;A2ABH2;B0V090	1;1;1;1;1;1;1;1;1;1;1	1;1;1;1;1;1;1;1;1;1;1	1;1;1;1;1;1;1;1;1;1;1	Coiled-coil alpha-helical rod protein 1	CCHCR1	>sp|Q8TD31-2|CCHCR_HUMAN Isoform 2 of Coiled-coil alpha-helical rod protein 1 OS=Homo sapiens GN=CCHCR1;>tr|E9PE84|E9PE84_HUMAN Coiled-coil alpha-helical rod protein 1 OS=Homo sapiens GN=CCHCR1 PE=4 SV=1;>tr|B0S7V6|B0S7V6_HUMAN Coiled-coil alpha-helical ro	11	1	1	1	1	0	0	0	0	0	1	0	0	0	0	0	1	0	0	0	0	0	1.3	1.3	1.3	99.006	871	871;835;782;782;768;729;729;729;316;316;316	2						0.0059361	10.269	11.324	38.501	2	10.269	11.324	38.501
F5GXA6;F8VZB9;A2ABE7;A2AEA4;A2ABE6;A2AEA2;A2ABE5;O19617;P10321;A2BF26;B0S7Z6;B0UY15;A2BF25;B0S7Z5;B0UY14;Q95604;A9R9N7;P13746-2;Q5SPM3;Q5SRN5;Q5SUL4;A2BF24;B0UY12;P30501;P30505;P30508;Q07000;Q29960;Q29963;Q9TNN7;B0UXQ0;H3BM16;P01891;P01892;P04439;P05534;P10314;P10316;P13746;P16188;P16189;P16190;P18462;P30443;P30447;P30450;P30453;P30455;P30456;P30457;P30459;P30512;Q09160;Q31612;F8VU18;P01893;E9PNV…	F5GXA6;F8VZB9;A2ABE7;A2AEA4;A2ABE6;A2AEA2;A2ABE5;O19617;P10321;A2BF26;B0S7Z6;B0UY15;A2BF25;B0S7Z5;B0UY14;Q95604;A9R9N7;P13746-2;Q5SPM3;Q5SRN5;Q5SUL4;A2BF24;B0UY12;P30501;P30505;P30508;Q07000;Q29960;Q29963;Q9TNN7;B0UXQ0;H3BM16;P01891;P01892;P04439;P05534;P10314;P10316;P13746;P16188;P16189;P16190;P18462;P30443;P30447;P30450;P30453;P30455;P30456;P30457;P30459;P30512;Q09160;Q31612;F8VU18;P01893;E9PNV…	2;2;2;2;2;2;2;2;2;1;1;1;1;1;1;1;1;1;1;1;1;1;1;1;1;1;1;1;1;1;1;1;1;1;1;1;1;1;1;1;1;1;1;1;1;1;1;1;1;1;1;1;1;1;1;1;1;1;1;1;1;1;1;1;1;1;1;1;1;1;1	2;2;2;2;2;2;2;2;2;1;1;1;1;1;1;1;1;1;1;1;1;1;1;1;1;1;1;1;1;1;1;1;1;1;1;1;1;1;1;1;1;1;1;1;1;1;1;1;1;1;1;1;1;1;1;1;1;1;1;1;1;1;1;1;1;1;1;1;1;1;1	2;2;2;2;2;2;2;2;2;1;1;1;1;1;1;1;1;1;1;1;1;1;1;1;1;1;1;1;1;1;1;1;1;1;1;1;1;1;1;1;1;1;1;1;1;1;1;1;1;1;1;1;1;1;1;1;1;1;1;1;1;1;1;1;1;1;1;1;1;1;1	HLA class I histocompatibility antigen, Cw-7 alpha chain;HLA class I histocompatibility antigen, Cw-17 alpha chain;HLA class I histocompatibility antigen, Cw-2 alpha chain;HLA class I histocompatibility antigen, Cw-8 alpha chain;HLA class I histocompatibility antigen, Cw-12 alpha chain;HLA class I histocompatibility antigen, Cw-15 alpha chain;HLA class I histocompatibility antigen, Cw-16 alpha ch…	HLA-C;HLA-A;HLA-B;HLA-H	>tr|F5GXA6|F5GXA6_HUMAN HLA class I histocompatibility antigen, Cw-5 alpha chain OS=Homo sapiens GN=HLA-C PE=3 SV=1;>tr|F8VZB9|F8VZB9_HUMAN HLA class I histocompatibility antigen, Cw-5 alpha chain OS=Homo sapiens GN=HLA-C PE=3 SV=1;>tr|A2ABE7|A2ABE7_HUMAN	71	2	2	2	0	1	0	0	0	1	0	1	0	0	0	1	0	1	0	0	0	1	9.9	9.9	9.9	44.32	403	403;403;397;397;372;372;368;366;366;397;397;397;372;372;372;372;371;371;371;371;371;368;368;366;366;366;366;366;366;366;365;365;365;365;365;365;365;365;365;365;365;365;365;365;365;365;365;365;365;365;365;365;365;363;362;362;342;339;326;326;299;299;299;299;299;299;299;295;295;295;114		1				1	5.1387e-09	0.38734	0.59234	21.052	2	NaN	NaN	NaN
A2BHY4;B0UZ83;B0V2C8;P0C0L4;P0C0L5;Q5JNX2;Q6U2E9;A6H8M8;F5GXS0;F8VNV9;F8VSI2;F8VW91;F8VX64;F8VZD8;F8VWK3;B4DDH0;F5H2J9;F8W1T0	A2BHY4;B0UZ83;B0V2C8;P0C0L4;P0C0L5;Q5JNX2;Q6U2E9;A6H8M8;F5GXS0;F8VNV9;F8VSI2;F8VW91;F8VX64;F8VZD8	6;6;6;6;6;6;6;6;6;6;6;6;6;6;2;2;2;2	6;6;6;6;6;6;6;6;6;6;6;6;6;6;2;2;2;2	6;6;6;6;6;6;6;6;6;6;6;6;6;6;2;2;2;2	Complement C4-A;Complement C4 beta chain;Complement C4-A alpha chain;C4a anaphylatoxin;C4b-A;C4d-A;Complement C4 gamma chain;Complement C4-B;Complement C4 beta chain;Complement C4-B alpha chain;C4a anaphylatoxin;C4b-B;C4d-B;Complement C4 gamma chain	C4B-1;C4A;C4B	>tr|A2BHY4|A2BHY4_HUMAN Complement component C4B (Childo blood group) OS=Homo sapiens GN=C4B-1 PE=4 SV=1;>tr|B0UZ83|B0UZ83_HUMAN C4d-A OS=Homo sapiens GN=C4A PE=4 SV=1;>tr|B0V2C8|B0V2C8_HUMAN C4d-A OS=Homo sapiens GN=C4A PE=4 SV=1;>sp|P0C0L4|CO4A_HUMAN Com	18	6	6	6	0	0	1	0	4	2	0	0	1	0	4	2	0	0	1	0	4	2	5.3	5.3	5.3	192.8	1744	1744;1744;1744;1744;1744;1744;1744;1698;1698;1698;1698;1698;1698;1698;650;511;270;270			1		4	2	5.6892e-12	2.9842	2.7576	164.28	3	NaN	NaN	NaN
Q13084;Q4TT38;A2IDC6;Q4TT37;A2IDC7	Q13084;Q4TT38;A2IDC6;Q4TT37;A2IDC7	3;3;3;2;2	3;3;3;2;2	3;3;3;2;2	39S ribosomal protein L28, mitochondrial	MRPL28	>sp|Q13084|RM28_HUMAN 39S ribosomal protein L28, mitochondrial OS=Homo sapiens GN=MRPL28 PE=1 SV=4;>tr|Q4TT38|Q4TT38_HUMAN 39S ribosomal protein L28, mitochondrial OS=Homo sapiens GN=MRPL28 PE=4 SV=1;>tr|A2IDC6|A2IDC6_HUMAN 39S ribosomal protein L28, mitoc	5	3	3	3	1	1	1	1	2	2	1	1	1	1	2	2	1	1	1	1	2	2	16	16	16	30.156	256	256;256;240;218;194	1	1	1	1	3	3	4.1516e-09	0.81922	1.6725	112.6	10	NaN	NaN	NaN
F2Z2X0;Q4TT34;O00746;A2IDD0;H0Y6J0	F2Z2X0;Q4TT34;O00746;A2IDD0;H0Y6J0	2;2;2;2;1	2;2;2;2;1	2;2;2;2;1	Nucleoside diphosphate kinase;Nucleoside diphosphate kinase, mitochondrial	NME4	>tr|F2Z2X0|F2Z2X0_HUMAN Nucleoside diphosphate kinase OS=Homo sapiens GN=NME4 PE=3 SV=1;>tr|Q4TT34|Q4TT34_HUMAN Nucleoside diphosphate kinase OS=Homo sapiens GN=NME4 PE=2 SV=1;>sp|O00746|NDKM_HUMAN Nucleoside diphosphate kinase, mitochondrial OS=Homo sapie	5	2	2	2	0	0	1	0	0	2	0	0	1	0	0	2	0	0	1	0	0	2	13.3	13.3	13.3	25.46	233	233;195;187;117;169			1			2	0.00039753	0.16983	0.27157	109.23	3	NaN	NaN	NaN
A2RRD8	A2RRD8	1	1	1	Zinc finger protein 320	ZNF320	>sp|A2RRD8|ZN320_HUMAN Zinc finger protein 320 OS=Homo sapiens GN=ZNF320 PE=2 SV=1	1	1	1	1	0	1	0	0	0	0	0	1	0	0	0	0	0	1	0	0	0	0	3.1	3.1	3.1	59.326	509	509		1					0.027001	NaN	NaN	NaN	1	NaN	NaN	NaN
A3KMH1;A3KMH1-3;E2QRD0;A3KMH1-2;C9JBW2	A3KMH1;A3KMH1-3;E2QRD0;A3KMH1-2	91;91;90;53;8	91;91;90;53;8	91;91;90;53;8	Uncharacterized protein KIAA0564	KIAA0564	>sp|A3KMH1|VWA8_HUMAN von Willebrand factor A domain-containing protein 8 OS=Homo sapiens GN=VWA8 PE=1 SV=2;>sp|A3KMH1-3|VWA8_HUMAN Isoform 3 of von Willebrand factor A domain-containing protein 8 OS=Homo sapiens GN=VWA8;>tr|E2QRD0|E2QRD0_HUMAN von Willebr	5	91	91	91	0	12	0	2	77	73	0	12	0	2	77	73	0	12	0	2	77	73	55.1	55.1	55.1	214.82	1905	1905;1872;1809;1039;121		13		2	142	132	0	0.61973	0.84434	36.491	286	NaN	NaN	NaN
A5YKK6;A5YKK6-2;A5YKK6-3;B5MDN3;A5YKK6-4;H3BMZ2;H3BVC9;H3BNB1	A5YKK6;A5YKK6-2;A5YKK6-3;B5MDN3	9;9;8;6;4;4;1;1	9;9;8;6;4;4;1;1	9;9;8;6;4;4;1;1	CCR4-NOT transcription complex subunit 1	CNOT1	>sp|A5YKK6|CNOT1_HUMAN CCR4-NOT transcription complex subunit 1 OS=Homo sapiens GN=CNOT1 PE=1 SV=2;>sp|A5YKK6-2|CNOT1_HUMAN Isoform 2 of CCR4-NOT transcription complex subunit 1 OS=Homo sapiens GN=CNOT1;>sp|A5YKK6-3|CNOT1_HUMAN Isoform 3 of CCR4-NOT transc	8	9	9	9	0	2	1	3	7	5	0	2	1	3	7	5	0	2	1	3	7	5	4.3	4.3	4.3	266.94	2376	2376;2371;2150;1227;1551;439;241;185		2	1	3	9	6	1.0044e-14	0.74182	0.86436	44.596	21	NaN	NaN	NaN
P40227;A6NCD2;B4DPJ8;Q92526;Q92526-2;B4DX20;J3KRI6	P40227;A6NCD2;B4DPJ8	9;9;8;2;2;1;1	9;9;8;2;2;1;1	9;9;8;2;2;1;1	T-complex protein 1 subunit zeta	CCT6A	>sp|P40227|TCPZ_HUMAN T-complex protein 1 subunit zeta OS=Homo sapiens GN=CCT6A PE=1 SV=3;>tr|A6NCD2|A6NCD2_HUMAN T-complex protein 1 subunit zeta OS=Homo sapiens GN=CCT6A PE=3 SV=1;>tr|B4DPJ8|B4DPJ8_HUMAN T-complex protein 1 subunit zeta OS=Homo sapiens G	7	9	9	9	0	0	4	4	4	8	0	0	4	4	4	8	0	0	4	4	4	8	20	20	20	58.024	531	531;486;500;530;485;493;128			4	4	5	9	2.7896e-25	0.71616	0.72374	25.155	22	NaN	NaN	NaN
A6NCI0;Q9Y6G3;J3KPP0	A6NCI0;Q9Y6G3;J3KPP0	3;3;3	3;3;3	3;3;3	39S ribosomal protein L42, mitochondrial	MRPL42	>tr|A6NCI0|A6NCI0_HUMAN 39S ribosomal protein L42, mitochondrial OS=Homo sapiens GN=MRPL42 PE=4 SV=1;>sp|Q9Y6G3|RM42_HUMAN 39S ribosomal protein L42, mitochondrial OS=Homo sapiens GN=MRPL42 PE=1 SV=1;>tr|J3KPP0|J3KPP0_HUMAN 39S ribosomal protein L42, mitoc	3	3	3	3	0	0	3	2	1	2	0	0	3	2	1	2	0	0	3	2	1	2	26.1	26.1	26.1	16.602	142	142;142;139			3	3	2	3	1.0971e-14	0.61773	0.9951	71.956	11	NaN	NaN	NaN
A6NCN2	A6NCN2	17	1	1	Keratin-81-like protein		>sp|A6NCN2|K121P_HUMAN Keratin-81-like protein KRT121P OS=Homo sapiens GN=KRT121P PE=5 SV=4	1	17	1	1	2	2	2	0	16	9	1	0	0	0	0	0	1	0	0	0	0	0	56.9	6.7	6.7	29.117	255	255	2						0	0.63028	0.98687	0.34704	2	0.63028	0.98687	0.34704
A6NDD2;A8MXU0	A6NDD2;A8MXU0	1;1	1;1	1;1	Beta-defensin 108B-like;Putative beta-defensin 108A	DEFB108P1	>sp|A6NDD2|D108C_HUMAN Beta-defensin 108B-like OS=Homo sapiens PE=3 SV=2;>sp|A8MXU0|D108A_HUMAN Putative beta-defensin 108A OS=Homo sapiens GN=DEFB108P1 PE=5 SV=2	2	1	1	1	1	1	0	0	0	0	1	1	0	0	0	0	1	1	0	0	0	0	24.7	24.7	24.7	8.3538	73	73;73	1	1					0.025971	9.517	11.277	335.53	2	NaN	NaN	NaN
Q5JWF2;Q5JWF2-2;A6NI00;P63092;P63092-2;P63092-3;P38405-2;P38405;P04899-4;P04899;A8MTJ3;P08754;P09471;P09471-2;P19087;P63096;P11488;H0Y7F4;Q5JWE9;H0Y7E8;Q5JWD1;A2A2R6	Q5JWF2;Q5JWF2-2;A6NI00;P63092;P63092-2;P63092-3	5;5;5;5;5;5;1;1;1;1;1;1;1;1;1;1;1;1;1;1;1;1	5;5;5;5;5;5;1;1;1;1;1;1;1;1;1;1;1;1;1;1;1;1	5;5;5;5;5;5;1;1;1;1;1;1;1;1;1;1;1;1;1;1;1;1	Guanine nucleotide-binding protein G(s) subunit alpha isoforms XLas;Guanine nucleotide-binding protein G(s) subunit alpha isoforms short	GNAS	>sp|Q5JWF2|GNAS1_HUMAN Guanine nucleotide-binding protein G(s) subunit alpha isoforms XLas OS=Homo sapiens GN=GNAS PE=1 SV=2;>sp|Q5JWF2-2|GNAS1_HUMAN Isoform XLas-2 of Guanine nucleotide-binding protein G(s) subunit alpha isoforms XLas OS=Homo sapiens GN=G	22	5	5	5	2	4	0	0	2	3	2	4	0	0	2	3	2	4	0	0	2	3	5.4	5.4	5.4	111.02	1037	1037;1023;395;394;380;379;458;381;366;355;354;354;354;354;354;354;350;199;193;93;87;61	2	6			2	5	3.2335e-11	0.53195	0.81553	46.212	14	0.37321	0.48563	121.77
Q99683;A6NIA0	Q99683;A6NIA0	1;1	1;1	1;1	Mitogen-activated protein kinase kinase kinase 5	MAP3K5	>sp|Q99683|M3K5_HUMAN Mitogen-activated protein kinase kinase kinase 5 OS=Homo sapiens GN=MAP3K5 PE=1 SV=1;>tr|A6NIA0|A6NIA0_HUMAN Mitogen-activated protein kinase kinase kinase 5 OS=Homo sapiens GN=MAP3K5 PE=2 SV=2	2	1	1	1	0	0	0	0	1	0	0	0	0	0	1	0	0	0	0	0	1	0	1.2	1.2	1.2	154.54	1374	1374;621					1		0.013351	NaN	NaN	NaN	0	NaN	NaN	NaN
O00442-2;O00442;A6NIC1	O00442-2;O00442;A6NIC1	1;1;1	1;1;1	1;1;1	RNA 3-terminal phosphate cyclase	RTCD1;RTCA	>sp|O00442-2|RTCA_HUMAN Isoform 2 of RNA 3-terminal phosphate cyclase OS=Homo sapiens GN=RTCA;>sp|O00442|RTCA_HUMAN RNA 3-terminal phosphate cyclase OS=Homo sapiens GN=RTCA PE=1 SV=1;>tr|A6NIC1|A6NIC1_HUMAN Protein RTCA OS=Homo sapiens GN=RTCA PE=4 SV=1	3	1	1	1	1	0	1	0	1	0	1	0	1	0	1	0	1	0	1	0	1	0	4.2	4.2	4.2	40.709	379	379;366;49	1		1		2		0.00077824	2.6707	3.3546	38.776	4	NaN	NaN	NaN
A6NIV2;Q9P0U1	A6NIV2;Q9P0U1	3;3	3;3	3;3	Mitochondrial import receptor subunit TOM7 homolog	TOMM7	>tr|A6NIV2|A6NIV2_HUMAN Mitochondrial import receptor subunit TOM7 homolog OS=Homo sapiens GN=TOMM7 PE=4 SV=2;>sp|Q9P0U1|TOM7_HUMAN Mitochondrial import receptor subunit TOM7 homolog OS=Homo sapiens GN=TOMM7 PE=1 SV=1	2	3	3	3	1	0	0	1	2	0	1	0	0	1	2	0	1	0	0	1	2	0	21.6	21.6	21.6	14.274	125	125;55	1			1	2		1.4675e-05	4.6932	4.764	241.1	3	NaN	NaN	NaN
A6NIW2;Q5JSL3	A6NIW2;Q5JSL3	1;1	1;1	1;1	Dedicator of cytokinesis protein 11	DOCK11	>tr|A6NIW2|A6NIW2_HUMAN Dedicator of cytokinesis protein 11 OS=Homo sapiens GN=DOCK11 PE=4 SV=2;>sp|Q5JSL3|DOC11_HUMAN Dedicator of cytokinesis protein 11 OS=Homo sapiens GN=DOCK11 PE=1 SV=2	2	1	1	1	0	0	1	1	0	1	0	0	1	1	0	1	0	0	1	1	0	1	0.7	0.7	0.7	238.1	2077	2077;2073			1	1		1	0.0046473	0.69492	0.9012	6.9359	3	NaN	NaN	NaN
A8MYK1;A8MVT4;A6NJD9;Q16540;H7C2P7	A8MYK1;A8MVT4;A6NJD9;Q16540;H7C2P7	4;4;4;4;3	4;4;4;4;3	4;4;4;4;3	39S ribosomal protein L23, mitochondrial	MRPL23	>tr|A8MYK1|A8MYK1_HUMAN 39S ribosomal protein L23, mitochondrial OS=Homo sapiens GN=MRPL23 PE=4 SV=1;>tr|A8MVT4|A8MVT4_HUMAN 39S ribosomal protein L23, mitochondrial OS=Homo sapiens GN=MRPL23 PE=4 SV=1;>tr|A6NJD9|A6NJD9_HUMAN 39S ribosomal protein L23, mit	5	4	4	4	1	2	2	3	1	2	1	2	2	3	1	2	1	2	2	3	1	2	23.6	23.6	23.6	21.842	191	191;166;163;153;118	1	2	4	3	1	3	3.8383e-40	0.37935	0.61449	94.252	13	NaN	NaN	NaN
P32189;P32189-2;A6NJP5;P32189-1;Q14409;C9JLT1;A6NP46;F8WC39;F8WBI8;F8WDA9;H7C2A0;H7BYD2;F8WF44	P32189;P32189-2;A6NJP5;P32189-1;Q14409	19;19;19;19;18;9;6;6;3;3;2;1;1	19;19;19;19;18;9;6;6;3;3;2;1;1	15;15;15;15;14;8;5;5;3;3;1;1;1	Glycerol kinase;Putative glycerol kinase 3	GK;GK3P	>sp|P32189|GLPK_HUMAN Glycerol kinase OS=Homo sapiens GN=GK PE=1 SV=3;>sp|P32189-2|GLPK_HUMAN Isoform 2 of Glycerol kinase OS=Homo sapiens GN=GK;>tr|A6NJP5|A6NJP5_HUMAN Glycerol kinase OS=Homo sapiens GN=GK PE=3 SV=2;>sp|P32189-1|GLPK_HUMAN Isoform 1 of Gl	13	19	19	15	0	1	0	1	15	17	0	1	0	1	15	17	0	1	0	1	13	13	49.6	49.6	40.4	61.244	559	559;553;530;524;553;354;118;102;90;79;124;94;37		1		2	27	31	2.8781e-181	0.29228	1.0467	112.51	58	NaN	NaN	NaN
Q9P003;A6NLH6	Q9P003;A6NLH6	1;1	1;1	1;1	Protein cornichon homolog 4	CNIH4	>sp|Q9P003|CNIH4_HUMAN Protein cornichon homolog 4 OS=Homo sapiens GN=CNIH4 PE=2 SV=1;>tr|A6NLH6|A6NLH6_HUMAN Protein cornichon homolog 4 OS=Homo sapiens GN=CNIH4 PE=4 SV=1	2	1	1	1	0	0	0	0	1	1	0	0	0	0	1	1	0	0	0	0	1	1	14.4	14.4	14.4	16.093	139	139;137					1	2	0.00033011	0.59378	1.0073	40.47	3	NaN	NaN	NaN
A6NNL5	A6NNL5	5	5	5	Uncharacterized protein C15orf61	C15orf61	>sp|A6NNL5|CO061_HUMAN Uncharacterized protein C15orf61 OS=Homo sapiens GN=C15orf61 PE=2 SV=2	1	5	5	5	0	0	0	0	1	4	0	0	0	0	1	4	0	0	0	0	1	4	31.2	31.2	31.2	18.091	157	157					2	5	3.492e-09	0.86318	1.9129	145.96	4	NaN	NaN	NaN
A7E2Y1	A7E2Y1	2	2	2	Myosin-7B	MYH7B	>sp|A7E2Y1|MYH7B_HUMAN Myosin-7B OS=Homo sapiens GN=MYH7B PE=2 SV=3	1	2	2	2	0	1	0	0	1	0	0	1	0	0	1	0	0	1	0	0	1	0	0.9	0.9	0.9	221.39	1941	1941		1			1		0.0008279	NaN	NaN	NaN	1	NaN	NaN	NaN
A7MAP1;A7MAP0;Q9ULV4;B4E3S0;F8VVB7;F8VTT6;H0YHL7;F8VRE9;F8VSA4;F8VUX3;F8W1H8;Q6QEF8;Q6QEF8-5;J3KSS5;J3QLV6;Q6QEF8-2;Q6QEF8-3;Q6QEF8-4;F8VV53	A7MAP1;A7MAP0;Q9ULV4;B4E3S0	8;8;8;6;3;3;3;3;3;3;3;1;1;1;1;1;1;1;1	8;8;8;6;3;3;3;3;3;3;3;1;1;1;1;1;1;1;1	8;8;8;6;3;3;3;3;3;3;3;1;1;1;1;1;1;1;1	Coronin-1C	CORO1C	>tr|A7MAP1|A7MAP1_HUMAN Coronin OS=Homo sapiens GN=CORO1C PE=2 SV=1;>tr|A7MAP0|A7MAP0_HUMAN Coronin OS=Homo sapiens GN=CORO1C PE=2 SV=1;>sp|Q9ULV4|COR1C_HUMAN Coronin-1C OS=Homo sapiens GN=CORO1C PE=1 SV=1;>tr|B4E3S0|B4E3S0_HUMAN Coronin OS=Homo sapiens GN	19	8	8	8	4	4	7	5	5	5	4	4	7	5	5	5	4	4	7	5	5	5	19.2	19.2	19.2	58.947	527	527;480;474;369;181;169;165;163;162;159;151;472;472;471;432;286;285;237;125	6	4	8	5	7	5	1.0227e-64	0.70914	0.91653	19.384	34	0.56281	1.0365	35.724
A8MTT3	A8MTT3	2	2	2		hCG_1988162	>tr|A8MTT3|A8MTT3_HUMAN HCG1988162 OS=Homo sapiens GN=hCG_1988162 PE=4 SV=2	1	2	2	2	2	1	0	0	1	1	2	1	0	0	1	1	2	1	0	0	1	1	22.5	22.5	22.5	9.3358	80	80	2	1			1	2	0.0009238	2.9669	0.29362	277.73	3	6.7833	1.7663	364.42
I3L160;Q9BYP9-2;Q9BYQ4;A8MTY7;B5MDD6;Q9BYQ0;Q9BYQ3;I3L377;I3NI30;Q9BYP9;Q9BYQ2	I3L160;Q9BYP9-2;Q9BYQ4;A8MTY7;B5MDD6;Q9BYQ0;Q9BYQ3;I3L377;I3NI30;Q9BYP9;Q9BYQ2	2;2;2;2;2;2;2;2;2;2;1	2;2;2;2;2;2;2;2;2;2;1	1;1;1;1;1;1;1;1;1;1;0	Keratin-associated protein 9-2;Keratin-associated protein 9-7;Keratin-associated protein 9-8;Keratin-associated protein 9-3;Keratin-associated protein 9-9;Keratin-associated protein 9-4	KRTAP9-2;KRTAP9-7;KRTAP9-9;KRTAP9-8;KRTAP9-3;KRTAP9-4	>tr|I3L160|I3L160_HUMAN Keratin-associated protein 9-2 OS=Homo sapiens GN=KRTAP9-2 PE=4 SV=1;>sp|Q9BYP9-2|KRA99_HUMAN Isoform 2 of Keratin-associated protein 9-9 OS=Homo sapiens GN=KRTAP9-9;>sp|Q9BYQ4|KRA92_HUMAN Keratin-associated protein 9-2 OS=Homo sapi	11	2	2	1	0	1	0	1	1	1	0	1	0	1	1	1	0	0	0	0	1	0	14.4	14.4	5.7	18.291	174	174;174;174;169;169;159;159;158;158;154;154		1		1	1	2	0.00031937	0.53294	0.99949	202.05	5	NaN	NaN	NaN
P68366;A8MUB1;C9JJQ8;C9JQ00;C9JEV8;C9JDL2	P68366;A8MUB1	17;17;5;5;5;3	3;3;2;2;2;1	3;3;2;2;2;1	Tubulin alpha-4A chain	TUBA4A	>sp|P68366|TBA4A_HUMAN Tubulin alpha-4A chain OS=Homo sapiens GN=TUBA4A PE=1 SV=1;>tr|A8MUB1|A8MUB1_HUMAN Tubulin alpha-4A chain OS=Homo sapiens GN=TUBA4A PE=2 SV=1	6	17	3	3	9	7	7	7	14	11	0	0	0	0	3	0	0	0	0	0	3	0	48.9	7.6	7.6	49.924	448	448;433;198;180;153;120					3		1.0262e-247	0.16064	0.15975	59.369	3	NaN	NaN	NaN
A8MUS3;H7BY10;P62750	A8MUS3;H7BY10;P62750	7;7;7	7;7;7	7;7;7	60S ribosomal protein L23a	RPL23A	>tr|A8MUS3|A8MUS3_HUMAN 60S ribosomal protein L23a OS=Homo sapiens GN=RPL23A PE=3 SV=1;>tr|H7BY10|H7BY10_HUMAN 60S ribosomal protein L23a (Fragment) OS=Homo sapiens GN=RPL23A PE=3 SV=1;>sp|P62750|RL23A_HUMAN 60S ribosomal protein L23a OS=Homo sapiens GN=RP	3	7	7	7	0	0	7	1	1	0	0	0	7	1	1	0	0	0	7	1	1	0	34	34	34	21.916	194	194;158;156			8	1	1		5.915e-18	0.9163	0.91877	24.128	10	NaN	NaN	NaN
A8MUX0	A8MUX0	2	2	2	Putative keratin-associated protein 10-like ENSP00000375147		>sp|A8MUX0|KR161_HUMAN Keratin-associated protein 16-1 OS=Homo sapiens GN=KRTAP16-1 PE=3 SV=1	1	2	2	2	0	0	0	0	2	0	0	0	0	0	2	0	0	0	0	0	2	0	5.6	5.6	5.6	53.912	517	517					2		3.5878e-20	NaN	NaN	NaN	1	NaN	NaN	NaN
A8MV58;Q16643;Q16643-2;D6R9W4;D6RFI1;D6R9Q9;F8W9Z3	A8MV58;Q16643;Q16643-2;D6R9W4;D6RFI1	4;4;3;2;2;1;1	4;4;3;2;2;1;1	4;4;3;2;2;1;1	Drebrin	DBN1	>tr|A8MV58|A8MV58_HUMAN Drebrin OS=Homo sapiens GN=DBN1 PE=4 SV=1;>sp|Q16643|DREB_HUMAN Drebrin OS=Homo sapiens GN=DBN1 PE=1 SV=4;>sp|Q16643-2|DREB_HUMAN Isoform 2 of Drebrin OS=Homo sapiens GN=DBN1;>tr|D6R9W4|D6R9W4_HUMAN Drebrin (Fragment) OS=Homo sapien	7	4	4	4	2	2	2	3	2	2	2	2	2	3	2	2	2	2	2	3	2	2	8.2	8.2	8.2	76.299	695	695;649;651;317;124;391;381	2	2	2	3	3	2	5.7998e-13	0.63112	0.88678	31.829	14	0.38577	0.54101	45.327
A8MV65;A8MV65-2	A8MV65;A8MV65-2	1;1	1;1	1;1	Transcription cofactor vestigial-like protein 3	VGLL3	>sp|A8MV65|VGLL3_HUMAN Transcription cofactor vestigial-like protein 3 OS=Homo sapiens GN=VGLL3 PE=2 SV=1;>sp|A8MV65-2|VGLL3_HUMAN Isoform 2 of Transcription cofactor vestigial-like protein 3 OS=Homo sapiens GN=VGLL3	2	1	1	1	1	1	0	0	1	1	1	1	0	0	1	1	1	1	0	0	1	1	3.7	3.7	3.7	36.009	326	326;320	1	1			1	1	0.015146	0.12118	0.15399	32.994	3	NaN	NaN	NaN
A8MWL7;Q9NUH8;Q5THN7	A8MWL7;Q9NUH8;Q5THN7	1;1;1	1;1;1	1;1;1	Transmembrane protein 14D;Transmembrane protein 14B	TMEM14D;TMEM14B	>sp|A8MWL7|TM14D_HUMAN Transmembrane protein 14D OS=Homo sapiens GN=TMEM14D PE=3 SV=2;>sp|Q9NUH8|TM14B_HUMAN Transmembrane protein 14B OS=Homo sapiens GN=TMEM14B PE=2 SV=1;>tr|Q5THN7|Q5THN7_HUMAN Novel protein OS=Homo sapiens GN=TMEM14B PE=2 SV=1	3	1	1	1	1	0	0	0	0	0	1	0	0	0	0	0	1	0	0	0	0	0	14.9	14.9	14.9	12.177	114	114;114;80	1						0.00045245	NaN	NaN	NaN	1	NaN	NaN	NaN
P09211;A8MX94	P09211;A8MX94	3;3	3;3	3;3	Glutathione S-transferase P	GSTP1	>sp|P09211|GSTP1_HUMAN Glutathione S-transferase P OS=Homo sapiens GN=GSTP1 PE=1 SV=2;>tr|A8MX94|A8MX94_HUMAN Glutathione S-transferase P OS=Homo sapiens GN=GSTP1 PE=3 SV=1	2	3	3	3	1	0	0	0	3	0	1	0	0	0	3	0	1	0	0	0	3	0	17.6	17.6	17.6	23.356	210	210;174	1				3		4.3644e-115	0.46299	0.46043	110.29	4	NaN	NaN	NaN
A8MXP9;P43243;D6REM6;D6R991;P43243-2;B3KM87;H0Y8T4;D6R8Z5;D6RIA2;D6RE02;D6RBK5;D6RBI2;D6REK4;D6RCM3;D6RBS2;D6R9F3;D6RB45;D6RAY2;D6RAM9	A8MXP9;P43243;D6REM6;D6R991	12;12;12;9;5;5;5;3;2;2;2;2;2;2;2;2;2;1;1	12;12;12;9;5;5;5;3;2;2;2;2;2;2;2;2;2;1;1	12;12;12;9;5;5;5;3;2;2;2;2;2;2;2;2;2;1;1	Matrin-3	MATR3	>tr|A8MXP9|A8MXP9_HUMAN Matrin-3 OS=Homo sapiens GN=MATR3 PE=4 SV=1;>sp|P43243|MATR3_HUMAN Matrin-3 OS=Homo sapiens GN=MATR3 PE=1 SV=2;>tr|D6REM6|D6REM6_HUMAN Matrin-3 OS=Homo sapiens GN=MATR3 PE=4 SV=1;>tr|D6R991|D6R991_HUMAN Matrin-3 (Fragment) OS=Homo s	19	12	12	12	1	2	8	6	8	9	1	2	8	6	8	9	1	2	8	6	8	9	16.9	16.9	16.9	99.966	895	895;847;794;433;559;509;334;107;172;125;121;109;100;99;87;78;47;86;81	1	2	9	6	9	9	6.5487e-31	0.78746	1.1205	41.929	36	NaN	NaN	NaN
A8MXV4	A8MXV4	3	3	3	Nucleoside diphosphate-linked moiety X motif 19, mitochondrial	NUDT19	>sp|A8MXV4|NUD19_HUMAN Nucleoside diphosphate-linked moiety X motif 19, mitochondrial OS=Homo sapiens GN=NUDT19 PE=1 SV=1	1	3	3	3	0	2	0	1	0	1	0	2	0	1	0	1	0	2	0	1	0	1	9.1	9.1	9.1	42.233	375	375		2		1		1	7.3784e-06	NaN	NaN	NaN	1	NaN	NaN	NaN
Q14203;A8MY36;E7EX90;E9PGE1;E9PFS5;Q14203-2;G5E9H4;Q6AWB1	Q14203;A8MY36;E7EX90;E9PGE1;E9PFS5;Q14203-2;G5E9H4	5;5;5;5;5;5;5;2	5;5;5;5;5;5;5;2	5;5;5;5;5;5;5;2	Dynactin subunit 1	DCTN1	>sp|Q14203|DCTN1_HUMAN Dynactin subunit 1 OS=Homo sapiens GN=DCTN1 PE=1 SV=3;>tr|A8MY36|A8MY36_HUMAN Dynactin subunit 1 OS=Homo sapiens GN=DCTN1 PE=4 SV=2;>tr|E7EX90|E7EX90_HUMAN Dynactin subunit 1 OS=Homo sapiens GN=DCTN1 PE=4 SV=1;>tr|E9PGE1|E9PGE1_HUMAN	8	5	5	5	1	1	0	0	4	2	1	1	0	0	4	2	1	1	0	0	4	2	4.3	4.3	4.3	141.69	1278	1278;1271;1256;1253;1236;1144;1139;890	1	1			4	2	1.4833e-09	0.58168	0.91922	39.154	7	NaN	NaN	NaN
J3KQW8;C9JI96;E7ES60;A8MYQ9;C9JY26;Q9BZG1;Q9BZG1-2;E9PEJ9;C9JBG0;J3QLC6	J3KQW8;C9JI96;E7ES60;A8MYQ9;C9JY26;Q9BZG1;Q9BZG1-2;E9PEJ9;C9JBG0;J3QLC6	1;1;1;1;1;1;1;1;1;1	1;1;1;1;1;1;1;1;1;1	1;1;1;1;1;1;1;1;1;1	Ras-related protein Rab-34	RAB34	>tr|J3KQW8|J3KQW8_HUMAN Ras-related protein Rab-34, isoform NARR OS=Homo sapiens GN=RAB34 PE=3 SV=1;>tr|C9JI96|C9JI96_HUMAN Ras-related protein Rab-34, isoform NARR OS=Homo sapiens GN=RAB34 PE=3 SV=2;>tr|E7ES60|E7ES60_HUMAN Ras-related protein Rab-34, isof	10	1	1	1	0	0	0	0	1	0	0	0	0	0	1	0	0	0	0	0	1	0	3.2	3.2	3.2	35.184	316	316;282;268;260;259;259;251;237;211;156					1		0.0092933	NaN	NaN	NaN	1	NaN	NaN	NaN
B0QY62;Q9UH99;J3KQE0;B0QY60;B0QY64;B0QY63;B0QY67;B0QY66;B0QY68;H0Y686;B0QY65;B0QY69	B0QY62;Q9UH99;J3KQE0	17;17;16;4;3;2;2;2;2;1;1;1	17;17;16;4;3;2;2;2;2;1;1;1	17;17;16;4;3;2;2;2;2;1;1;1	SUN domain-containing protein 2	UNC84B;SUN2	>tr|B0QY62|B0QY62_HUMAN SUN domain-containing protein 2 OS=Homo sapiens GN=UNC84B PE=4 SV=1;>sp|Q9UH99|SUN2_HUMAN SUN domain-containing protein 2 OS=Homo sapiens GN=SUN2 PE=1 SV=3;>tr|J3KQE0|J3KQE0_HUMAN SUN domain-containing protein 2 OS=Homo sapiens GN=S	12	17	17	17	0	0	15	12	4	2	0	0	15	12	4	2	0	0	15	12	4	2	41.3	41.3	41.3	82.501	738	738;717;706;198;205;224;144;110;101;143;127;124			17	15	5	2	5.8774e-94	0.61038	0.69126	51.675	39	NaN	NaN	NaN
B0QY89;Q9Y262;J3KN35;G8JLH4;B0QY90;C9K0Q7;C9JHP4;H7C3A0	B0QY89;Q9Y262;J3KN35;G8JLH4;B0QY90	6;6;6;6;4;2;2;2	6;6;6;6;4;2;2;2	6;6;6;6;4;2;2;2	Eukaryotic translation initiation factor 3 subunit L	EIF3EIP;EIF3L	>tr|B0QY89|B0QY89_HUMAN Eukaryotic translation initiation factor 3 subunit L OS=Homo sapiens GN=EIF3EIP PE=4 SV=1;>sp|Q9Y262|EIF3L_HUMAN Eukaryotic translation initiation factor 3 subunit L OS=Homo sapiens GN=EIF3L PE=1 SV=1;>tr|J3KN35|J3KN35_HUMAN Eukaryo	8	6	6	6	3	0	3	2	3	4	3	0	3	2	3	4	3	0	3	2	3	4	10.9	10.9	10.9	70.901	607	607;564;531;516;466;183;150;127	3		3	2	3	4	5.5716e-22	0.75945	0.93925	33.222	15	0.51469	0.71564	12.292
B0QYD3;Q9UH17;P31941;P31941-2	B0QYD3;Q9UH17;P31941;P31941-2	1;1;1;1	1;1;1;1	1;1;1;1	Probable DNA dC->dU-editing enzyme APOBEC-3B;Probable DNA dC->dU-editing enzyme APOBEC-3A	APOBEC3B;APOBEC3A	>tr|B0QYD3|B0QYD3_HUMAN Apolipoprotein B mRNA editing enzyme, catalytic polypeptide-like 3B OS=Homo sapiens GN=APOBEC3B PE=4 SV=1;>sp|Q9UH17|ABC3B_HUMAN Probable DNA dC->dU-editing enzyme APOBEC-3B OS=Homo sapiens GN=APOBEC3B PE=1 SV=1;>sp|P31941|ABC3A_HUM	4	1	1	1	0	0	0	0	1	0	0	0	0	0	1	0	0	0	0	0	1	0	1.8	1.8	1.8	57.208	490	490;382;199;187					1		0.016598	NaN	NaN	NaN	1	NaN	NaN	NaN
Q01844-5;Q01844;Q01844-3;B0QYK0;B0QYK1;C9JGE3;Q01844-2;Q01844-4;H7BY36;F8WC90	Q01844-5;Q01844;Q01844-3;B0QYK0;B0QYK1;C9JGE3;Q01844-2;Q01844-4;H7BY36;F8WC90	2;2;2;2;2;1;1;1;1;1	2;2;2;2;2;1;1;1;1;1	2;2;2;2;2;1;1;1;1;1	RNA-binding protein EWS	EWSR1	>sp|Q01844-5|EWS_HUMAN Isoform 5 of RNA-binding protein EWS OS=Homo sapiens GN=EWSR1;>sp|Q01844|EWS_HUMAN RNA-binding protein EWS OS=Homo sapiens GN=EWSR1 PE=1 SV=1;>sp|Q01844-3|EWS_HUMAN Isoform 3 of RNA-binding protein EWS OS=Homo sapiens GN=EWSR1;>tr|B0	10	2	2	2	1	1	1	0	2	2	1	1	1	0	2	2	1	1	1	0	2	2	5.7	5.7	5.7	68.965	661	661;656;655;618;600;583;583;354;308;293	1	1	1		2	2	1.3926e-11	0.96079	1.1113	14.641	7	NaN	NaN	NaN
B0UXB6;O95870;O95870-2;B3KNX9	B0UXB6;O95870;O95870-2;B3KNX9	2;2;2;2	2;2;2;2	2;2;2;2	Abhydrolase domain-containing protein 16A	BAT5;ABHD16A	>tr|B0UXB6|B0UXB6_HUMAN Abhydrolase domain-containing protein 16A OS=Homo sapiens GN=BAT5 PE=4 SV=1;>sp|O95870|ABHGA_HUMAN Abhydrolase domain-containing protein 16A OS=Homo sapiens GN=ABHD16A PE=1 SV=3;>sp|O95870-2|ABHGA_HUMAN Isoform 2 of Abhydrolase doma	4	2	2	2	1	1	0	0	0	0	1	1	0	0	0	0	1	1	0	0	0	0	3.3	3.3	3.3	67.518	601	601;558;525;339	1	1					0.00031722	6.7165	7.1416	3.9862	2	NaN	NaN	NaN
J3KPV7;P25325;B1AH49	J3KPV7;P25325;B1AH49	1;1;1	1;1;1	1;1;1	3-mercaptopyruvate sulfurtransferase;Sulfurtransferase	MPST	>tr|J3KPV7|J3KPV7_HUMAN Sulfurtransferase OS=Homo sapiens GN=MPST PE=4 SV=1;>sp|P25325|THTM_HUMAN 3-mercaptopyruvate sulfurtransferase OS=Homo sapiens GN=MPST PE=1 SV=3;>tr|B1AH49|B1AH49_HUMAN Sulfurtransferase OS=Homo sapiens GN=MPST PE=4 SV=1	3	1	1	1	0	0	1	0	0	0	0	0	1	0	0	0	0	0	1	0	0	0	5	5	5	35.249	317	317;297;224			1				0.013826	NaN	NaN	NaN	0	NaN	NaN	NaN
P33992;B1AHB1;B1AHB2;F8WBR1;B1AHA9	P33992;B1AHB1;B1AHB2	4;4;2;1;1	4;4;2;1;1	4;4;2;1;1	DNA replication licensing factor MCM5	MCM5	>sp|P33992|MCM5_HUMAN DNA replication licensing factor MCM5 OS=Homo sapiens GN=MCM5 PE=1 SV=5;>tr|B1AHB1|B1AHB1_HUMAN DNA replication licensing factor MCM5 OS=Homo sapiens GN=MCM5 PE=3 SV=1;>tr|B1AHB2|B1AHB2_HUMAN DNA replication licensing factor MCM5 (Fra	5	4	4	4	0	1	0	0	0	3	0	1	0	0	0	3	0	1	0	0	0	3	7.5	7.5	7.5	82.285	734	734;691;150;232;231		1				3	2.7583e-05	0.65308	1.1739	24.344	4	NaN	NaN	NaN
P00387-3;P00387;P00387-2;B1AHF3	P00387-3;P00387;P00387-2;B1AHF3	1;1;1;1	1;1;1;1	1;1;1;1	NADH-cytochrome b5 reductase 3;NADH-cytochrome b5 reductase 3 membrane-bound form;NADH-cytochrome b5 reductase 3 soluble form	CYB5R3	>sp|P00387-3|NB5R3_HUMAN Isoform 3 of NADH-cytochrome b5 reductase 3 OS=Homo sapiens GN=CYB5R3;>sp|P00387|NB5R3_HUMAN NADH-cytochrome b5 reductase 3 OS=Homo sapiens GN=CYB5R3 PE=1 SV=3;>sp|P00387-2|NB5R3_HUMAN Isoform 2 of NADH-cytochrome b5 reductase 3 OS	4	1	1	1	0	1	0	0	1	1	0	1	0	0	1	1	0	1	0	0	1	1	3.3	3.3	3.3	38.226	334	334;301;278;147		1			1	2	2.1787e-12	0.90282	2.7653	160.26	3	NaN	NaN	NaN
P35914;B1AK13;Q8TB92;Q8TB92-2;Q8TB92-5;P35914-2;B7Z212;H0Y2L7;B7Z4D4;G5E9S9	P35914;B1AK13;Q8TB92;Q8TB92-2;Q8TB92-5;P35914-2;B7Z212;H0Y2L7;B7Z4D4;G5E9S9	2;2;1;1;1;1;1;1;1;1	2;2;1;1;1;1;1;1;1;1	2;2;1;1;1;1;1;1;1;1	Hydroxymethylglutaryl-CoA lyase, mitochondrial;Probable 3-hydroxymethyl-3-methylglutaryl-CoA lyase 2	HMGCL;HMGCLL1	>sp|P35914|HMGCL_HUMAN Hydroxymethylglutaryl-CoA lyase, mitochondrial OS=Homo sapiens GN=HMGCL PE=1 SV=2;>tr|B1AK13|B1AK13_HUMAN 3-hydroxymethyl-3-methylglutaryl-Coenzyme A lyase OS=Homo sapiens GN=HMGCL PE=2 SV=1;>sp|Q8TB92|HMGC2_HUMAN 3-hydroxymethyl-3-m	10	2	2	2	0	1	1	0	0	1	0	1	1	0	0	1	0	1	1	0	0	1	5.5	5.5	5.5	34.36	325	325;300;370;340;308;254;237;182;174;151		1	1			1	0.0015279	0.41994	0.93391	102.77	2	NaN	NaN	NaN
B1AK88;P47756-2;B1AK87;P47756;B1AK85;F6USW4;F6Q0E3	B1AK88;P47756-2;B1AK87;P47756;B1AK85;F6USW4	10;10;10;9;7;7;4	10;10;10;9;7;7;4	10;10;10;9;7;7;4	F-actin-capping protein subunit beta	CAPZB	>tr|B1AK88|B1AK88_HUMAN Capping protein (Actin filament) muscle Z-line, beta OS=Homo sapiens GN=CAPZB PE=4 SV=1;>sp|P47756-2|CAPZB_HUMAN Isoform 2 of F-actin-capping protein subunit beta OS=Homo sapiens GN=CAPZB;>tr|B1AK87|B1AK87_HUMAN Capping protein (Act	7	10	10	10	4	4	6	2	2	3	4	4	6	2	2	3	4	4	6	2	2	3	33.9	33.9	33.9	33.781	301	301;272;260;277;260;206;121	6	6	9	2	5	5	1.9788e-37	0.77784	0.85638	119.13	31	0.57067	0.056927	156.37
Q9NVA1;Q9NVA1-2;B1AKV3;B1AKV6;B1AKV2;Q9NVA1-4;Q9NVA1-5;B7Z314;B1AKV4;H7BYA2;Q9NVA1-3;F5H4C5;B7Z1C6;F8WCR2	Q9NVA1;Q9NVA1-2;B1AKV3;B1AKV6;B1AKV2;Q9NVA1-4;Q9NVA1-5;B7Z314	3;3;3;3;3;2;2;2;1;1;1;1;1;1	3;3;3;3;3;2;2;2;1;1;1;1;1;1	3;3;3;3;3;2;2;2;1;1;1;1;1;1	Ubiquinol-cytochrome c reductase complex chaperone CBP3 homolog	UQCC	>sp|Q9NVA1|UQCC_HUMAN Ubiquinol-cytochrome c reductase complex chaperone CBP3 homolog OS=Homo sapiens GN=UQCC PE=1 SV=3;>sp|Q9NVA1-2|UQCC_HUMAN Isoform 2 of Ubiquinol-cytochrome c reductase complex chaperone CBP3 homolog OS=Homo sapiens GN=UQCC;>tr|B1AKV3|	14	3	3	3	0	0	0	1	3	3	0	0	0	1	3	3	0	0	0	1	3	3	11.4	11.4	11.4	34.6	299	299;273;249;243;221;272;231;200;219;187;184;148;144;124				1	3	3	3.8948e-61	0.56577	0.53843	176.12	6	NaN	NaN	NaN
P50993;B1AKY9	P50993;B1AKY9	5;5	1;1	1;1	Sodium/potassium-transporting ATPase subunit alpha-2	ATP1A2	>sp|P50993|AT1A2_HUMAN Sodium/potassium-transporting ATPase subunit alpha-2 OS=Homo sapiens GN=ATP1A2 PE=1 SV=1;>tr|B1AKY9|B1AKY9_HUMAN ATPase, Na+/K+ transporting, alpha 2 (+) polypeptide OS=Homo sapiens GN=ATP1A2 PE=3 SV=1	2	5	1	1	1	2	1	2	4	4	1	0	0	0	0	0	1	0	0	0	0	0	5.9	1.2	1.2	112.26	1020	1020;1009	1						5.1226e-13	NaN	NaN	NaN	1	NaN	NaN	NaN
Q9UBC9;F5GZ12;B1AN48	Q9UBC9;F5GZ12;B1AN48	2;2;2	2;2;2	2;2;2	Small proline-rich protein 3	SPRR3	>sp|Q9UBC9|SPRR3_HUMAN Small proline-rich protein 3 OS=Homo sapiens GN=SPRR3 PE=1 SV=2;>tr|F5GZ12|F5GZ12_HUMAN Small proline-rich protein 3 OS=Homo sapiens GN=SPRR3 PE=4 SV=1;>tr|B1AN48|B1AN48_HUMAN Small proline-rich protein 3 (Fragment) OS=Homo sapiens G	3	2	2	2	2	2	0	0	0	0	2	2	0	0	0	0	2	2	0	0	0	0	14.2	14.2	14.2	18.154	169	169;161;159	3	2					0.00013828	0.96189	1.8753	82.081	3	1.7578	3.0756	69.964
Q13310-3;Q13310;Q13310-2;B1ANR0;H0Y5F5;H0YEU6;H0YCC8;B1ANR1;H0YEQ8;H0Y6X6;H0YER0	Q13310-3;Q13310;Q13310-2;B1ANR0;H0Y5F5	20;20;20;20;16;7;6;5;4;2;2	12;12;12;12;10;5;4;2;2;1;1	9;9;9;9;8;3;4;1;1;1;1	Polyadenylate-binding protein 4	PABPC4	>sp|Q13310-3|PABP4_HUMAN Isoform 3 of Polyadenylate-binding protein 4 OS=Homo sapiens GN=PABPC4;>sp|Q13310|PABP4_HUMAN Polyadenylate-binding protein 4 OS=Homo sapiens GN=PABPC4 PE=1 SV=1;>sp|Q13310-2|PABP4_HUMAN Isoform 2 of Polyadenylate-binding protein 4	11	20	12	9	6	5	16	12	15	8	3	2	10	8	8	4	3	2	7	6	6	3	33.3	19.2	16.1	72.39	660	660;644;631;615;550;249;197;129;112;195;68	3	2	11	8	9	5	2.1926e-199	0.81707	0.96279	65.599	38	0.94434	0.71489	33.132
Q12955;Q12955-4;Q12955-5;B1AQT2	Q12955;Q12955-4;Q12955-5;B1AQT2	2;2;2;2	2;2;2;2	2;2;2;2	Ankyrin-3	ANK3	>sp|Q12955|ANK3_HUMAN Ankyrin-3 OS=Homo sapiens GN=ANK3 PE=1 SV=3;>sp|Q12955-4|ANK3_HUMAN Isoform 2 of Ankyrin-3 OS=Homo sapiens GN=ANK3;>sp|Q12955-5|ANK3_HUMAN Isoform 3 of Ankyrin-3 OS=Homo sapiens GN=ANK3;>tr|B1AQT2|B1AQT2_HUMAN Ankyrin 3, node of Ranvi	4	2	2	2	2	0	0	0	0	0	2	0	0	0	0	0	2	0	0	0	0	0	0.6	0.6	0.6	480.4	4377	4377;1868;1861;1001	2						1.6284e-05	0.6436	0.8148	4.1392	2	0.6436	0.8148	4.1392
Q96S59;B2R8E1;Q96S59-2	Q96S59;B2R8E1;Q96S59-2	2;2;2	2;2;2	2;2;2	Ran-binding protein 9	RANBP9	>sp|Q96S59|RANB9_HUMAN Ran-binding protein 9 OS=Homo sapiens GN=RANBP9 PE=1 SV=1;>tr|B2R8E1|B2R8E1_HUMAN Ran-binding protein 9 OS=Homo sapiens GN=RANBP9 PE=2 SV=1;>sp|Q96S59-2|RANB9_HUMAN Isoform 2 of Ran-binding protein 9 OS=Homo sapiens GN=RANBP9	3	2	2	2	0	0	1	1	0	0	0	0	1	1	0	0	0	0	1	1	0	0	3	3	3	77.846	729	729;500;388			1	1			0.0013685	NaN	NaN	NaN	1	NaN	NaN	NaN
Q8NBS9;Q86UY0;B2RDM2	Q8NBS9;Q86UY0;B2RDM2	6;6;6	6;6;6	6;6;6	Thioredoxin domain-containing protein 5	TXNDC5	>sp|Q8NBS9|TXND5_HUMAN Thioredoxin domain-containing protein 5 OS=Homo sapiens GN=TXNDC5 PE=1 SV=2;>tr|Q86UY0|Q86UY0_HUMAN TXNDC5 protein OS=Homo sapiens GN=TXNDC5 PE=2 SV=1;>tr|B2RDM2|B2RDM2_HUMAN HCG1811539, isoform CRA_b OS=Homo sapiens GN=TXNDC5 PE=2 S	3	6	6	6	3	3	3	3	5	4	3	3	3	3	5	4	3	3	3	3	5	4	16.2	16.2	16.2	47.628	432	432;360;324	3	3	3	3	6	6	3.2754e-43	0.78493	1.1479	57.712	22	NaN	NaN	NaN
P55209;H0YIV4;F5H4R6;F8W0J6;B3KNT8;B7Z9C2;F8W543;F8VV59;B3KV44;F8VY35;F8VUX1;F8VXI6;F8W118;F8W020;H0YHC3;H0YH88;F5HFY4;Q99733;C9JZI7;C9J6D1;E9PKT8;F8VVB5;A8MXH2;E9PNJ7;E9PS34;F5H1X5;E9PJJ2;F8VRJ2;E9PNW0	P55209;H0YIV4;F5H4R6;F8W0J6;B3KNT8;B7Z9C2;F8W543;F8VV59;B3KV44;F8VY35;F8VUX1;F8VXI6;F8W118;F8W020;H0YHC3;H0YH88	3;3;3;3;3;3;3;3;3;3;3;3;3;3;3;3;1;1;1;1;1;1;1;1;1;1;1;1;1	3;3;3;3;3;3;3;3;3;3;3;3;3;3;3;3;1;1;1;1;1;1;1;1;1;1;1;1;1	3;3;3;3;3;3;3;3;3;3;3;3;3;3;3;3;1;1;1;1;1;1;1;1;1;1;1;1;1	Nucleosome assembly protein 1-like 1	NAP1L1	>sp|P55209|NP1L1_HUMAN Nucleosome assembly protein 1-like 1 OS=Homo sapiens GN=NAP1L1 PE=1 SV=1;>tr|H0YIV4|H0YIV4_HUMAN Nucleosome assembly protein 1-like 1 (Fragment) OS=Homo sapiens GN=NAP1L1 PE=3 SV=1;>tr|F5H4R6|F5H4R6_HUMAN Nucleosome assembly protein	29	3	3	3	0	0	1	2	2	1	0	0	1	2	2	1	0	0	1	2	2	1	10	10	10	45.374	391	391;385;383;379;368;349;328;327;323;264;237;215;209;207;198;177;386;375;278;178;169;161;156;140;133;131;128;114;107			1	2	2	1	1.0858e-06	0.81489	1.0364	47.793	6	NaN	NaN	NaN
Q92576;Q92576-2;E7EVH3;B3KP41;E9PE34;D6R9X2	Q92576;Q92576-2;E7EVH3;B3KP41;E9PE34;D6R9X2	1;1;1;1;1;1	1;1;1;1;1;1	1;1;1;1;1;1	PHD finger protein 3	PHF3	>sp|Q92576|PHF3_HUMAN PHD finger protein 3 OS=Homo sapiens GN=PHF3 PE=1 SV=3;>sp|Q92576-2|PHF3_HUMAN Isoform 2 of PHD finger protein 3 OS=Homo sapiens GN=PHF3;>tr|E7EVH3|E7EVH3_HUMAN PHD finger protein 3 (Fragment) OS=Homo sapiens GN=PHF3 PE=4 SV=1;>tr|B3K	6	1	1	1	1	0	1	0	1	1	1	0	1	0	1	1	1	0	1	0	1	1	0.5	0.5	0.5	229.48	2039	2039;1951;1072;822;813;736	1		1		1	2	0.009882	32.548	38.692	53.21	5	NaN	NaN	NaN
Q9BXK5;B7Z238;B3KPE7	Q9BXK5;B7Z238;B3KPE7	1;1;1	1;1;1	1;1;1	Bcl-2-like protein 13	BCL2L13	>sp|Q9BXK5|B2L13_HUMAN Bcl-2-like protein 13 OS=Homo sapiens GN=BCL2L13 PE=1 SV=1;>tr|B7Z238|B7Z238_HUMAN Bcl-2-like protein 13 OS=Homo sapiens GN=BCL2L13 PE=2 SV=1;>tr|B3KPE7|B3KPE7_HUMAN Bcl-2-like protein 13 OS=Homo sapiens GN=BCL2L13 PE=2 SV=1	3	1	1	1	0	0	0	0	0	1	0	0	0	0	0	1	0	0	0	0	0	1	3.3	3.3	3.3	52.723	485	485;361;323						1	0.015194	NaN	NaN	NaN	1	NaN	NaN	NaN
Q9Y230;B3KQ59	Q9Y230;B3KQ59	1;1	1;1	1;1	RuvB-like 2	RUVBL2	>sp|Q9Y230|RUVB2_HUMAN RuvB-like 2 OS=Homo sapiens GN=RUVBL2 PE=1 SV=3;>tr|B3KQ59|B3KQ59_HUMAN RuvB-like 2 OS=Homo sapiens GN=RUVBL2 PE=2 SV=1	2	1	1	1	0	0	0	0	0	1	0	0	0	0	0	1	0	0	0	0	0	1	2.4	2.4	2.4	51.156	463	463;418						1	0.0085152	NaN	NaN	NaN	1	NaN	NaN	NaN
Q9UKM7;B3KQC5;H0YG20;H0YGV7	Q9UKM7;B3KQC5;H0YG20;H0YGV7	2;2;1;1	2;2;1;1	2;2;1;1	Endoplasmic reticulum mannosyl-oligosaccharide 1,2-alpha-mannosidase	MAN1B1	>sp|Q9UKM7|MA1B1_HUMAN Endoplasmic reticulum mannosyl-oligosaccharide 1,2-alpha-mannosidase OS=Homo sapiens GN=MAN1B1 PE=1 SV=2;>tr|B3KQC5|B3KQC5_HUMAN Endoplasmic reticulum mannosyl-oligosaccharide 1,2-alpha-mannosidase OS=Homo sapiens GN=MAN1B1 PE=2 SV=1	4	2	2	2	0	1	0	0	1	1	0	1	0	0	1	1	0	1	0	0	1	1	5.4	5.4	5.4	79.579	699	699;402;705;555		1			2	1	2.1509e-08	0.44746	0.58965	22.052	4	NaN	NaN	NaN
B3KS98;O15372;E5RJT0	B3KS98;O15372;E5RJT0	3;3;3	3;3;3	3;3;3	Eukaryotic translation initiation factor 3 subunit H	EIF3S3;EIF3H	>tr|B3KS98|B3KS98_HUMAN Eukaryotic translation initiation factor 3 subunit H OS=Homo sapiens GN=EIF3H PE=2 SV=1;>sp|O15372|EIF3H_HUMAN Eukaryotic translation initiation factor 3 subunit H OS=Homo sapiens GN=EIF3H PE=1 SV=1;>tr|E5RJT0|E5RJT0_HUMAN Eukaryoti	3	3	3	3	0	0	1	0	1	1	0	0	1	0	1	1	0	0	1	0	1	1	8.2	8.2	8.2	41.581	366	366;352;244			1		1	1	1.228e-07	0.69265	0.94702	33.835	2	NaN	NaN	NaN
O15382;B3KSI3;O15382-2	O15382;B3KSI3;O15382-2	1;1;1	1;1;1	1;1;1	Branched-chain-amino-acid aminotransferase, mitochondrial;Branched-chain-amino-acid aminotransferase	BCAT2	>sp|O15382|BCAT2_HUMAN Branched-chain-amino-acid aminotransferase, mitochondrial OS=Homo sapiens GN=BCAT2 PE=1 SV=2;>tr|B3KSI3|B3KSI3_HUMAN Branched-chain-amino-acid aminotransferase OS=Homo sapiens GN=BCAT2 PE=2 SV=1;>sp|O15382-2|BCAT2_HUMAN Isoform B of	3	1	1	1	0	1	0	0	0	1	0	1	0	0	0	1	0	1	0	0	0	1	4.1	4.1	4.1	44.287	392	392;352;300		1				1	0.0058065	NaN	NaN	NaN	0	NaN	NaN	NaN
Q9BQ52;G5E9D5;Q9BQ52-4;E7ES68;B3KSU9;Q9BQ52-3;Q9BQ52-2;H7C2I4;H7C3Y9	Q9BQ52;G5E9D5;Q9BQ52-4;E7ES68;B3KSU9;Q9BQ52-3	3;3;3;3;3;2;1;1;1	3;3;3;3;3;2;1;1;1	3;3;3;3;3;2;1;1;1	Zinc phosphodiesterase ELAC protein 2	ELAC2	>sp|Q9BQ52|RNZ2_HUMAN Zinc phosphodiesterase ELAC protein 2 OS=Homo sapiens GN=ELAC2 PE=1 SV=2;>tr|G5E9D5|G5E9D5_HUMAN ElaC homolog 2 (E. coli), isoform CRA_a OS=Homo sapiens GN=ELAC2 PE=4 SV=1;>sp|Q9BQ52-4|RNZ2_HUMAN Isoform 4 of Zinc phosphodiesterase EL	9	3	3	3	0	3	0	0	0	0	0	3	0	0	0	0	0	3	0	0	0	0	5.4	5.4	5.4	92.218	826	826;807;786;624;586;454;501;286;278		3					7.2778e-05	0.3022	0.45979	27.486	3	NaN	NaN	NaN
P04745;P04746;P19961;B3KTI1;CON__Q3MHH8;Q5T085;H7BZQ8;Q5T084;C9J2Z5;C9JWK7	P04745;P04746;P19961;B3KTI1;CON__Q3MHH8;Q5T085;H7BZQ8;Q5T084;C9J2Z5;C9JWK7	2;2;2;2;1;1;1;1;1;1	2;2;2;2;1;1;1;1;1;1	2;2;2;2;1;1;1;1;1;1	Alpha-amylase 1;Pancreatic alpha-amylase;Alpha-amylase 2B	AMY1A;AMY2A;AMY2B;AMY1B	>sp|P04745|AMY1_HUMAN Alpha-amylase 1 OS=Homo sapiens GN=AMY1A PE=1 SV=2;>sp|P04746|AMYP_HUMAN Pancreatic alpha-amylase OS=Homo sapiens GN=AMY2A PE=1 SV=2;>sp|P19961|AMY2B_HUMAN Alpha-amylase 2B OS=Homo sapiens GN=AMY2B PE=1 SV=1;>tr|B3KTI1|B3KTI1_HUMAN Al	10	2	2	2	0	0	1	1	1	1	0	0	1	1	1	1	0	0	1	1	1	1	4.9	4.9	4.9	57.767	511	511;511;511;370;511;226;209;105;96;86			1	1	1	2	0.00019954	NaN	NaN	NaN	1	NaN	NaN	NaN
P04179;F5GYZ5;F5H4R2;B3KUK2;F5H3C5;P04179-2;B4E3K9;G8JLJ2;F5GXZ9;G5E9P6	P04179;F5GYZ5;F5H4R2;B3KUK2;F5H3C5;P04179-2;B4E3K9;G8JLJ2	3;3;3;3;3;2;2;2;1;1	3;3;3;3;3;2;2;2;1;1	3;3;3;3;3;2;2;2;1;1	Superoxide dismutase [Mn], mitochondrial;Superoxide dismutase	SOD2	>sp|P04179|SODM_HUMAN Superoxide dismutase [Mn], mitochondrial OS=Homo sapiens GN=SOD2 PE=1 SV=2;>tr|F5GYZ5|F5GYZ5_HUMAN Superoxide dismutase [Mn], mitochondrial (Fragment) OS=Homo sapiens GN=SOD2 PE=3 SV=1;>tr|F5H4R2|F5H4R2_HUMAN Superoxide dismutase [Mn]	10	3	3	3	0	0	1	3	1	1	0	0	1	3	1	1	0	0	1	3	1	1	16.7	16.7	16.7	24.722	222	222;190;183;176;111;183;162;61;141;140			1	3	2	2	8.6916e-08	1.286	1.4746	199.93	5	NaN	NaN	NaN
Q70CQ3;B3KUS5	Q70CQ3;B3KUS5	2;2	2;2	2;2	Ubiquitin carboxyl-terminal hydrolase 30;Ubiquitin carboxyl-terminal hydrolase	USP30	>sp|Q70CQ3|UBP30_HUMAN Ubiquitin carboxyl-terminal hydrolase 30 OS=Homo sapiens GN=USP30 PE=1 SV=1;>tr|B3KUS5|B3KUS5_HUMAN Ubiquitin carboxyl-terminal hydrolase OS=Homo sapiens GN=USP30 PE=2 SV=1	2	2	2	2	0	0	0	0	1	1	0	0	0	0	1	1	0	0	0	0	1	1	6.8	6.8	6.8	58.502	517	517;486					1	1	3.7375e-05	0.40202	0.51501	85.2	2	NaN	NaN	NaN
B3KVR1;P14678-3;P14678;P63162;P14678-2;J3QLE5;J3KRY3	B3KVR1;P14678-3;P14678;P63162;P14678-2;J3QLE5	6;5;5;5;5;5;2	6;5;5;5;5;5;2	6;5;5;5;5;5;2	Small nuclear ribonucleoprotein-associated protein;Small nuclear ribonucleoprotein-associated proteins B and B;Small nuclear ribonucleoprotein-associated protein N	SNRPN;SNRPB	>tr|B3KVR1|B3KVR1_HUMAN Small nuclear ribonucleoprotein-associated protein OS=Homo sapiens GN=SNRPN PE=2 SV=1;>sp|P14678-3|RSMB_HUMAN Isoform SM-B1 of Small nuclear ribonucleoprotein-associated proteins B and B OS=Homo sapiens GN=SNRPB;>sp|P14678|RSMB_HUM	7	6	6	6	1	1	2	2	3	4	1	1	2	2	3	4	1	1	2	2	3	4	23.8	23.8	23.8	25.075	244	244;289;240;240;231;169;59	2	1	3	3	4	6	5.3686e-23	0.60048	0.8114	72.272	18	NaN	NaN	NaN
P49590;B4DDY8;E9PG66;D6RJE6;D6RB22	P49590;B4DDY8;E9PG66;D6RJE6;D6RB22	1;1;1;1;1	1;1;1;1;1	1;1;1;1;1	Probable histidine--tRNA ligase, mitochondrial	HARS2;HARSL	>sp|P49590|SYHM_HUMAN Probable histidine--tRNA ligase, mitochondrial OS=Homo sapiens GN=HARS2 PE=1 SV=1;>tr|B4DDY8|B4DDY8_HUMAN Histidyl-tRNA synthetase-like, isoform CRA_a OS=Homo sapiens GN=HARS2 PE=2 SV=1;>tr|E9PG66|E9PG66_HUMAN Probable histidine--tRNA	5	1	1	1	0	0	0	0	0	1	0	0	0	0	0	1	0	0	0	0	0	1	2	2	2	56.888	506	506;481;432;181;116						1	0.0031856	NaN	NaN	NaN	1	NaN	NaN	NaN
P68431;P84243;Q16695;Q71DI3;B4DEB1;Q5TEC6;Q6NXT2	P68431;P84243;Q16695;Q71DI3;B4DEB1;Q5TEC6;Q6NXT2	3;3;3;3;3;2;2	3;3;3;3;3;2;2	3;3;3;3;3;2;2	Histone H3.1;Histone H3.3;Histone H3.1t;Histone H3.2;Histone H3;Histone H3.3C	HIST1H3A;H3F3A;HIST3H3;HIST2H3A;HIST2H3PS2;H3F3C	>sp|P68431|H31_HUMAN Histone H3.1 OS=Homo sapiens GN=HIST1H3A PE=1 SV=2;>sp|P84243|H33_HUMAN Histone H3.3 OS=Homo sapiens GN=H3F3A PE=1 SV=2;>sp|Q16695|H31T_HUMAN Histone H3.1t OS=Homo sapiens GN=HIST3H3 PE=1 SV=3;>sp|Q71DI3|H32_HUMAN Histone H3.2 OS=Homo	7	3	3	3	0	0	0	0	2	3	0	0	0	0	2	3	0	0	0	0	2	3	16.9	16.9	16.9	15.404	136	136;136;136;136;123;136;135					2	5	3.519e-07	0.5359	0.56502	196.08	7	NaN	NaN	NaN
Q92843-2;Q86U42;Q86U42-2;G3V4T2;B4DEH8;H0YJH9	Q92843-2;Q86U42;Q86U42-2;G3V4T2;B4DEH8;H0YJH9	3;3;3;3;3;2	3;3;3;3;3;2	3;3;3;3;3;2	Polyadenylate-binding protein 2	PABPN1	>sp|Q92843-2|B2CL2_HUMAN Isoform 3 of Bcl-2-like protein 2 OS=Homo sapiens GN=BCL2L2;>sp|Q86U42|PABP2_HUMAN Polyadenylate-binding protein 2 OS=Homo sapiens GN=PABPN1 PE=1 SV=3;>sp|Q86U42-2|PABP2_HUMAN Isoform 2 of Polyadenylate-binding protein 2 OS=Homo sa	6	3	3	3	0	0	3	2	0	1	0	0	3	2	0	1	0	0	3	2	0	1	9.3	9.3	9.3	37.17	333	333;306;296;178;168;96			3	2		1	1.3076e-11	0.81628	1.0565	35.561	6	NaN	NaN	NaN
Q9P2J5;B4DER1;F5H698;B4DJ10	Q9P2J5;B4DER1;F5H698;B4DJ10	3;3;3;2	3;3;3;2	3;3;3;2	Leucine--tRNA ligase, cytoplasmic	LARS	>sp|Q9P2J5|SYLC_HUMAN Leucine--tRNA ligase, cytoplasmic OS=Homo sapiens GN=LARS PE=1 SV=2;>tr|B4DER1|B4DER1_HUMAN Leucine--tRNA ligase, cytoplasmic OS=Homo sapiens GN=LARS PE=2 SV=1;>tr|F5H698|F5H698_HUMAN Leucine--tRNA ligase, cytoplasmic OS=Homo sapiens	4	3	3	3	0	0	0	0	1	3	0	0	0	0	1	3	0	0	0	0	1	3	3.3	3.3	3.3	134.46	1176	1176;1149;1130;1122					1	4	7.3947e-10	0.75955	1.1185	30.412	5	NaN	NaN	NaN
E9PFC7;J3KQF3;P38398;P38398-4;E9PFZ0;E7EMP0;F8W8H7;P38398-3;E7ETR2;P38398-5;B4DES0;P38398-6;G3XAC3;E7EWN5;E7EUM2;B7ZA85;Q3B891;E7EQW4	E9PFC7;J3KQF3;P38398;P38398-4;E9PFZ0;E7EMP0;F8W8H7;P38398-3;E7ETR2;P38398-5;B4DES0;P38398-6;G3XAC3;E7EWN5;E7EUM2;B7ZA85;Q3B891;E7EQW4	1;1;1;1;1;1;1;1;1;1;1;1;1;1;1;1;1;1	1;1;1;1;1;1;1;1;1;1;1;1;1;1;1;1;1;1	1;1;1;1;1;1;1;1;1;1;1;1;1;1;1;1;1;1	Breast cancer type 1 susceptibility protein	BRCA1	>tr|E9PFC7|E9PFC7_HUMAN Breast cancer type 1 susceptibility protein OS=Homo sapiens GN=BRCA1 PE=4 SV=1;>tr|J3KQF3|J3KQF3_HUMAN Breast cancer type 1 susceptibility protein OS=Homo sapiens GN=BRCA1 PE=4 SV=1;>sp|P38398|BRCA1_HUMAN Breast cancer type 1 suscep	18	1	1	1	0	0	0	0	0	1	0	0	0	0	0	1	0	0	0	0	0	1	0.8	0.8	0.8	210.33	1885	1885;1884;1863;1846;1816;1624;1598;760;759;721;712;699;680;649;623;572;473;222						2	0.01954	0.12014	0.18264	39.663	2	NaN	NaN	NaN
P46459;I3L0N3;B4DFA2	P46459;I3L0N3;B4DFA2	2;2;2	2;2;2	2;2;2	Vesicle-fusing ATPase	NSF	>sp|P46459|NSF_HUMAN Vesicle-fusing ATPase OS=Homo sapiens GN=NSF PE=1 SV=3;>tr|I3L0N3|I3L0N3_HUMAN Vesicle-fusing ATPase OS=Homo sapiens GN=NSF PE=3 SV=1;>tr|B4DFA2|B4DFA2_HUMAN Vesicle-fusing ATPase OS=Homo sapiens GN=NSF PE=2 SV=1	3	2	2	2	0	1	1	1	1	1	0	1	1	1	1	1	0	1	1	1	1	1	3.1	3.1	3.1	82.593	744	744;739;644		1	1	1	1	1	0.00092734	0.75563	0.98747	29.779	5	NaN	NaN	NaN
P82663;B4DFJ5;E7EPW2;B4DQG6	P82663;B4DFJ5;E7EPW2;B4DQG6	6;6;6;5	6;6;6;5	6;6;6;5	28S ribosomal protein S25, mitochondrial	MRPS25	>sp|P82663|RT25_HUMAN 28S ribosomal protein S25, mitochondrial OS=Homo sapiens GN=MRPS25 PE=1 SV=1;>tr|B4DFJ5|B4DFJ5_HUMAN 28S ribosomal protein S25, mitochondrial OS=Homo sapiens GN=MRPS25 PE=2 SV=1;>tr|E7EPW2|E7EPW2_HUMAN 28S ribosomal protein S25, mitoc	4	6	6	6	0	0	6	2	2	1	0	0	6	2	2	1	0	0	6	2	2	1	45.1	45.1	45.1	20.116	173	173;145;110;129			8	2	2	2	1.5731e-38	1.0771	1.0867	36.928	14	NaN	NaN	NaN
Q5T1Z8;Q5T1Z4;E9PCJ0;Q14671;Q14671-2;B4DG92;H0YEH2;E7EWT3;E9PR38;H0YDK8;Q8TB72;Q8TB72-3;B4E2B6;Q8TB72-2	Q5T1Z8;Q5T1Z4;E9PCJ0;Q14671;Q14671-2;B4DG92;H0YEH2;E7EWT3;E9PR38;H0YDK8	3;3;3;3;3;3;3;3;2;2;1;1;1;1	3;3;3;3;3;3;3;3;2;2;1;1;1;1	3;3;3;3;3;3;3;3;2;2;1;1;1;1	Pumilio homolog 1	PUM1	>tr|Q5T1Z8|Q5T1Z8_HUMAN Pumilio homolog 1 OS=Homo sapiens GN=PUM1 PE=2 SV=1;>tr|Q5T1Z4|Q5T1Z4_HUMAN Pumilio homolog 1 OS=Homo sapiens GN=PUM1 PE=2 SV=1;>tr|E9PCJ0|E9PCJ0_HUMAN Pumilio homolog 1 OS=Homo sapiens GN=PUM1 PE=4 SV=1;>sp|Q14671|PUM1_HUMAN Pumili	14	3	3	3	0	0	0	0	2	2	0	0	0	0	2	2	0	0	0	0	2	2	2.8	2.8	2.8	130.11	1224	1224;1189;1188;1186;1162;1127;1125;1044;944;900;1066;1064;1008;987					2	2	7.458e-09	0.85785	1.3549	17.993	4	NaN	NaN	NaN
B4DGP8;P27824;B4E2T8;H0Y9Q7;D6RDP7;D6RB85;D6RAU8;D6RGY2;H0Y9H1;D6RFL1;D6RAQ8;D6RD16;D6RHJ3	B4DGP8;P27824;B4E2T8	15;15;11;7;5;5;5;4;3;3;2;1;1	15;15;11;7;5;5;5;4;3;3;2;1;1	15;15;11;7;5;5;5;4;3;3;2;1;1	Calnexin	CANX	>tr|B4DGP8|B4DGP8_HUMAN Calnexin OS=Homo sapiens GN=CANX PE=2 SV=1;>sp|P27824|CALX_HUMAN Calnexin OS=Homo sapiens GN=CANX PE=1 SV=2;>tr|B4E2T8|B4E2T8_HUMAN Calnexin OS=Homo sapiens GN=CANX PE=2 SV=1	13	15	15	15	6	5	10	10	13	8	6	5	10	10	13	8	6	5	10	10	13	8	27	27	27	71.502	627	627;592;484;170;168;144;134;308;190;131;107;96;79	7	5	11	13	22	18	3.6944e-106	0.67233	0.81224	53.055	75	0.71655	1.0167	93.404
Q53GS9;B9A018;G5E9H0;B4DHT4;B8ZZD1	Q53GS9;B9A018;G5E9H0;B4DHT4;B8ZZD1	3;3;3;3;2	3;3;3;3;2	3;3;3;3;2	U4/U6.U5 tri-snRNP-associated protein 2	USP39	>sp|Q53GS9|SNUT2_HUMAN U4/U6.U5 tri-snRNP-associated protein 2 OS=Homo sapiens GN=USP39 PE=1 SV=2;>tr|B9A018|B9A018_HUMAN U4/U6.U5 tri-snRNP-associated protein 2 OS=Homo sapiens GN=USP39 PE=4 SV=1;>tr|G5E9H0|G5E9H0_HUMAN U4/U6.U5 tri-snRNP-associated prote	5	3	3	3	0	2	1	0	0	0	0	2	1	0	0	0	0	2	1	0	0	0	8.5	8.5	8.5	65.38	565	565;536;488;462;502		2	1				2.8752e-06	0.36162	0.37477	119.43	3	NaN	NaN	NaN
B4DHX5;E7EQC1;P22570-2;P22570;B4DX24;J3QQX3;B4DQQ4;B7Z7G2;G3V0F2;J3QQW7;J3QKZ8	B4DHX5;E7EQC1;P22570-2;P22570;B4DX24;J3QQX3;B4DQQ4;B7Z7G2;G3V0F2;J3QQW7;J3QKZ8	2;2;2;2;2;2;2;2;1;1;1	2;2;2;2;2;2;2;2;1;1;1	2;2;2;2;2;2;2;2;1;1;1	NADPH:adrenodoxin oxidoreductase, mitochondrial	FDXR	>tr|B4DHX5|B4DHX5_HUMAN NADPH:adrenodoxin oxidoreductase, mitochondrial OS=Homo sapiens GN=FDXR PE=2 SV=1;>tr|E7EQC1|E7EQC1_HUMAN NADPH:adrenodoxin oxidoreductase, mitochondrial OS=Homo sapiens GN=FDXR PE=3 SV=1;>sp|P22570-2|ADRO_HUMAN Isoform Long of NADP	11	2	2	2	0	1	0	1	1	1	0	1	0	1	1	1	0	1	0	1	1	1	3.7	3.7	3.7	58.303	534	534;522;497;491;483;463;451;439;381;178;164		1		1	1	1	0.00033284	0.1484	0.20959	92.998	3	NaN	NaN	NaN
B4DIY7;C9J2U4;Q96BW9;B4E101;G3V0F3;H7C1A2	B4DIY7;C9J2U4;Q96BW9	8;8;6;2;1;1	8;8;6;2;1;1	8;8;6;2;1;1	Mitochondrial translocator assembly and maintenance protein 41 homolog	TAMM41	>tr|B4DIY7|B4DIY7_HUMAN Mitochondrial translocator assembly and maintenance protein 41 homolog OS=Homo sapiens GN=TAMM41 PE=2 SV=1;>tr|C9J2U4|C9J2U4_HUMAN Chromosome 3 open reading frame 31, isoform CRA_f OS=Homo sapiens GN=TAMM41 PE=4 SV=1;>sp|Q96BW9|TAM4	6	8	8	8	1	5	2	0	1	6	1	5	2	0	1	6	1	5	2	0	1	6	27.4	27.4	27.4	51.066	452	452;337;316;151;107;55	1	6	3		1	8	1.343e-85	0.2338	0.4132	91.283	17	NaN	NaN	NaN
B4DJI5;Q9BUE6;Q5TBE9;Q5TBE2	B4DJI5;Q9BUE6	3;3;1;1	3;3;1;1	3;3;1;1	Iron-sulfur cluster assembly 1 homolog, mitochondrial	HBLD2;ISCA1	>tr|B4DJI5|B4DJI5_HUMAN HESB like domain containing 2, isoform CRA_b OS=Homo sapiens GN=ISCA1 PE=2 SV=1;>sp|Q9BUE6|ISCA1_HUMAN Iron-sulfur cluster assembly 1 homolog, mitochondrial OS=Homo sapiens GN=ISCA1 PE=2 SV=1	4	3	3	3	0	0	2	3	1	1	0	0	2	3	1	1	0	0	2	3	1	1	22.7	22.7	22.7	19.288	176	176;129;86;31			2	3	1	1	4.8923e-18	0.61481	0.83151	55.297	7	NaN	NaN	NaN
P62318;B4DJP7;H3BT13	P62318;B4DJP7	3;3;1	3;3;1	3;3;1	Small nuclear ribonucleoprotein Sm D3	SNRPD3	>sp|P62318|SMD3_HUMAN Small nuclear ribonucleoprotein Sm D3 OS=Homo sapiens GN=SNRPD3 PE=1 SV=1;>tr|B4DJP7|B4DJP7_HUMAN Small nuclear ribonucleoprotein Sm D3 OS=Homo sapiens GN=SNRPD3 PE=2 SV=1	3	3	3	3	2	3	3	3	3	3	2	3	3	3	3	3	2	3	3	3	3	3	31.7	31.7	31.7	13.916	126	126;120;62	7	4	5	5	6	8	8.173e-126	0.70016	0.97627	40.447	32	0.7221	1.004	83.237
O75390;B4DJV2;H0YH82;H0YIC4;F8W4S1;F8W1S4;F8VTT8;F8VPA1;F8VPF9;F8VR34;F8VRI6;F8VX68;F8VRP1;F8VU34;F8VVF6;F8VWQ5;F8VX07;F8VZK9;F8W642;F8W031;F8VP03;F8W0J2	O75390;B4DJV2	12;12;5;5;4;4;4;4;4;3;3;3;3;2;2;2;2;2;2;1;1;1	12;12;5;5;4;4;4;4;4;3;3;3;3;2;2;2;2;2;2;1;1;1	12;12;5;5;4;4;4;4;4;3;3;3;3;2;2;2;2;2;2;1;1;1	Citrate synthase, mitochondrial;Citrate synthase	CS	>sp|O75390|CISY_HUMAN Citrate synthase, mitochondrial OS=Homo sapiens GN=CS PE=1 SV=2;>tr|B4DJV2|B4DJV2_HUMAN Citrate synthase OS=Homo sapiens GN=CS PE=2 SV=1	22	12	12	12	5	8	5	2	5	9	5	8	5	2	5	9	5	8	5	2	5	9	32.2	32.2	32.2	51.712	466	466;453;190;123;178;157;149;144;141;146;140;120;118;142;139;132;114;81;66;263;105;75	8	12	5	3	7	13	4.9709e-107	0.1641	0.28677	204.73	42	3.5589	5.07	115.3
P13928;Q5T2P8;Q5VT79;B4DKI1;F5GX16;Q5T2P7;Q5VT79-2;Q5VTM3;B4DTC9;E7EVD9;F5H7X5	P13928;Q5T2P8;Q5VT79;B4DKI1;F5GX16	3;3;3;3;3;1;1;1;1;1;1	3;3;3;3;3;1;1;1;1;1;1	3;3;3;3;3;1;1;1;1;1;1	Annexin A8;Annexin A8-like protein 1;Annexin A8-like protein 2;Annexin	ANXA8;ANXA8L1;ANXA8L2	>sp|P13928|ANXA8_HUMAN Annexin A8 OS=Homo sapiens GN=ANXA8 PE=1 SV=3;>sp|Q5T2P8|AXA81_HUMAN Annexin A8-like protein 1 OS=Homo sapiens GN=ANXA8L1 PE=2 SV=1;>sp|Q5VT79|AXA82_HUMAN Annexin A8-like protein 2 OS=Homo sapiens GN=ANXA8L2 PE=2 SV=1;>tr|B4DKI1|B4DK	11	3	3	3	0	0	0	0	3	0	0	0	0	0	3	0	0	0	0	0	3	0	8.9	8.9	8.9	36.881	327	327;327;327;265;265;276;276;276;141;141;141					3		7.5818e-06	0.36942	0.36737	107.08	3	NaN	NaN	NaN
Q9BV36;Q9BV36-2;B4DKW7;Q9BV36-3	Q9BV36;Q9BV36-2;B4DKW7;Q9BV36-3	1;1;1;1	1;1;1;1	1;1;1;1	Melanophilin	MLPH	>sp|Q9BV36|MELPH_HUMAN Melanophilin OS=Homo sapiens GN=MLPH PE=1 SV=1;>sp|Q9BV36-2|MELPH_HUMAN Isoform 2 of Melanophilin OS=Homo sapiens GN=MLPH;>tr|B4DKW7|B4DKW7_HUMAN Melanophilin OS=Homo sapiens GN=MLPH PE=2 SV=1;>sp|Q9BV36-3|MELPH_HUMAN Isoform 3 of Me	4	1	1	1	1	0	0	0	0	0	1	0	0	0	0	0	1	0	0	0	0	0	2.5	2.5	2.5	65.948	600	600;572;551;480	1						0.0036181	NaN	NaN	NaN	0	NaN	NaN	NaN
B4DLN1;B4E1E9;I3L1E8	B4DLN1;B4E1E9	14;10;4	14;10;4	0;0;0		SLC25A10	>tr|B4DLN1|B4DLN1_HUMAN Mitochondrial dicarboxylate carrier OS=Homo sapiens GN=SLC25A10 PE=2 SV=1;>tr|B4E1E9|B4E1E9_HUMAN Mitochondrial dicarboxylate carrier OS=Homo sapiens GN=SLC25A10 PE=2 SV=1	3	14	14	0	4	8	7	6	12	13	4	8	7	6	12	13	0	0	0	0	0	0	43.9	43.9	0	48.099	442	442;244;113	4	10	8	7	18	28	0	0.98498	0.72606	160.15	59	3.4778	3.9775	74.41
Q32NB8;B4DLU3;Q32NB8-2;Q32NB8-3	Q32NB8;B4DLU3;Q32NB8-2;Q32NB8-3	3;3;2;2	3;3;2;2	3;3;2;2	CDP-diacylglycerol--glycerol-3-phosphate 3-phosphatidyltransferase, mitochondrial	PGS1	>sp|Q32NB8|PGPS1_HUMAN CDP-diacylglycerol--glycerol-3-phosphate 3-phosphatidyltransferase, mitochondrial OS=Homo sapiens GN=PGS1 PE=2 SV=1;>tr|B4DLU3|B4DLU3_HUMAN CDP-diacylglycerol--glycerol-3-phosphate 3-phosphatidyltransferase, mitochondrial OS=Homo sap	4	3	3	3	0	1	0	0	1	2	0	1	0	0	1	2	0	1	0	0	1	2	5.8	5.8	5.8	62.73	556	556;421;454;330		1			1	2	0.0002292	2.8224	4.0024	34.921	2	NaN	NaN	NaN
J3KTA4;P17844;B4DLW8;H3BLZ8;Q92841;C9JMU5;Q92841-2;Q92841-3;Q92841-1;J3KRZ1;J3QSF1	J3KTA4;P17844;B4DLW8;H3BLZ8;Q92841;C9JMU5;Q92841-2;Q92841-3;Q92841-1;J3KRZ1;J3QSF1	3;3;3;2;2;2;2;2;2;2;2	2;2;2;1;1;1;1;1;1;1;1	2;2;2;1;1;1;1;1;1;1;1	Probable ATP-dependent RNA helicase DDX5;Probable ATP-dependent RNA helicase DDX17	DDX5;DDX17	>tr|J3KTA4|J3KTA4_HUMAN Probable ATP-dependent RNA helicase DDX5 OS=Homo sapiens GN=DDX5 PE=3 SV=1;>sp|P17844|DDX5_HUMAN Probable ATP-dependent RNA helicase DDX5 OS=Homo sapiens GN=DDX5 PE=1 SV=1;>tr|B4DLW8|B4DLW8_HUMAN Probable ATP-dependent RNA helicase	11	3	2	2	2	1	2	1	2	2	1	0	1	0	1	1	1	0	1	0	1	1	5.5	3.7	3.7	69.086	614	614;614;535;731;729;652;652;652;650;166;153	1		2		1	1	2.856e-09	0.69506	1.2399	109.21	3	NaN	NaN	NaN
Q02543;B4DM74	Q02543;B4DM74	1;1	1;1	1;1	60S ribosomal protein L18a	RPL18A	>sp|Q02543|RL18A_HUMAN 60S ribosomal protein L18a OS=Homo sapiens GN=RPL18A PE=1 SV=2;>tr|B4DM74|B4DM74_HUMAN 60S ribosomal protein L18a OS=Homo sapiens GN=RPL18A PE=2 SV=1	2	1	1	1	0	0	0	0	1	0	0	0	0	0	1	0	0	0	0	0	1	0	7.4	7.4	7.4	20.762	176	176;154					1		0.00056917	NaN	NaN	NaN	1	NaN	NaN	NaN
B4DMU0;P32322;P32322-2;E2QRB3;J3KQ22;J3QKT4;J3QL24;J3QL32;J3QL23;J3QLK9;J3QR88	B4DMU0;P32322;P32322-2;E2QRB3;J3KQ22;J3QKT4;J3QL24;J3QL32;J3QL23;J3QLK9;J3QR88	2;2;2;2;2;2;1;1;1;1;1	2;2;2;2;2;2;1;1;1;1;1	2;2;2;2;2;2;1;1;1;1;1	Pyrroline-5-carboxylate reductase;Pyrroline-5-carboxylate reductase 1, mitochondrial	PYCR1	>tr|B4DMU0|B4DMU0_HUMAN Pyrroline-5-carboxylate reductase OS=Homo sapiens GN=PYCR1 PE=2 SV=1;>sp|P32322|P5CR1_HUMAN Pyrroline-5-carboxylate reductase 1, mitochondrial OS=Homo sapiens GN=PYCR1 PE=1 SV=2;>sp|P32322-2|P5CR1_HUMAN Isoform 2 of Pyrroline-5-carb	11	2	2	2	0	0	0	0	0	2	0	0	0	0	0	2	0	0	0	0	0	2	9	9	9	35.98	346	346;319;316;288;253;242;225;217;173;165;132						2	0.00013659	0.33358	3.5897	26.125	2	NaN	NaN	NaN
Q96GC5;B4DN34;F5H702;F5H8D0	Q96GC5;B4DN34;F5H702	3;3;3;1	3;3;3;1	3;3;3;1	39S ribosomal protein L48, mitochondrial	MRPL48	>sp|Q96GC5|RM48_HUMAN 39S ribosomal protein L48, mitochondrial OS=Homo sapiens GN=MRPL48 PE=1 SV=2;>tr|B4DN34|B4DN34_HUMAN 39S ribosomal protein L48, mitochondrial OS=Homo sapiens GN=MRPL48 PE=2 SV=1;>tr|F5H702|F5H702_HUMAN 39S ribosomal protein L48, mitoc	4	3	3	3	1	0	3	2	3	3	1	0	3	2	3	3	1	0	3	2	3	3	17	17	17	23.934	212	212;194;113;121	1		3	2	6	6	1.9488e-146	1.1312	1.1189	84.472	17	NaN	NaN	NaN
B4DNJ6;Q9Y3F4;B0AZV0;H0YH33	B4DNJ6;Q9Y3F4;B0AZV0	14;14;11;5	14;14;11;5	14;14;11;5	Serine-threonine kinase receptor-associated protein	STRAP	>tr|B4DNJ6|B4DNJ6_HUMAN Serine-threonine kinase receptor-associated protein OS=Homo sapiens GN=STRAP PE=2 SV=1;>sp|Q9Y3F4|STRAP_HUMAN Serine-threonine kinase receptor-associated protein OS=Homo sapiens GN=STRAP PE=1 SV=1;>tr|B0AZV0|B0AZV0_HUMAN Serine-thre	4	14	14	14	8	7	13	12	3	8	8	7	13	12	3	8	8	7	13	12	3	8	50.7	50.7	50.7	39.777	363	363;350;256;95	9	7	20	14	3	8	8.0502e-150	0.78443	0.91175	18.607	59	0.68726	0.9853	16.142
Q96TA2;Q96TA2-2;B4DNM1;Q5T8D1;Q5T8D2	Q96TA2;Q96TA2-2;B4DNM1	39;39;39;11;8	39;39;39;11;8	39;39;39;11;8	ATP-dependent zinc metalloprotease YME1L1	YME1L1	>sp|Q96TA2|YMEL1_HUMAN ATP-dependent zinc metalloprotease YME1L1 OS=Homo sapiens GN=YME1L1 PE=1 SV=2;>sp|Q96TA2-2|YMEL1_HUMAN Isoform 2 of ATP-dependent zinc metalloprotease YME1L1 OS=Homo sapiens GN=YME1L1;>tr|B4DNM1|B4DNM1_HUMAN ATP-dependent zinc metall	5	39	39	39	20	29	17	12	28	23	20	29	17	12	28	23	20	29	17	12	28	23	55.5	55.5	55.5	86.454	773	773;716;683;253;248	38	62	20	13	50	62	0	1.6465	1.5765	255.76	204	18.446	19.376	97.709
F5H5P2;B4DP47;P12694	F5H5P2;B4DP47;P12694	2;2;2	2;2;2	2;2;2	2-oxoisovalerate dehydrogenase subunit alpha, mitochondrial	BCKDHA	>tr|F5H5P2|F5H5P2_HUMAN Uncharacterized protein OS=Homo sapiens PE=4 SV=1;>tr|B4DP47|B4DP47_HUMAN 2-oxoisovalerate dehydrogenase subunit alpha, mitochondrial OS=Homo sapiens GN=BCKDHA PE=2 SV=1;>sp|P12694|ODBA_HUMAN 2-oxoisovalerate dehydrogenase subunit a	3	2	2	2	0	0	0	0	1	2	0	0	0	0	1	2	0	0	0	0	1	2	5.4	5.4	5.4	54.202	479	479;448;445					1	3	0.00012879	0.40793	0.72718	29.35	3	NaN	NaN	NaN
Q9H000;C9J494;B4DPR4	Q9H000;C9J494;B4DPR4	3;3;3	3;3;3	3;3;3	Probable E3 ubiquitin-protein ligase makorin-2	MKRN2	>sp|Q9H000|MKRN2_HUMAN Probable E3 ubiquitin-protein ligase makorin-2 OS=Homo sapiens GN=MKRN2 PE=1 SV=2;>tr|C9J494|C9J494_HUMAN Probable E3 ubiquitin-protein ligase makorin-2 OS=Homo sapiens GN=MKRN2 PE=4 SV=1;>tr|B4DPR4|B4DPR4_HUMAN Makorin, ring finger	3	3	3	3	1	1	2	2	1	1	1	1	2	2	1	1	1	1	2	2	1	1	9.4	9.4	9.4	46.94	416	416;414;373	1	1	2	2	1	1	1.0581e-06	0.79534	1.1062	16.3	8	NaN	NaN	NaN
P45954;B4DQ51	P45954;B4DQ51	2;2	2;2	2;2	Short/branched chain specific acyl-CoA dehydrogenase, mitochondrial	ACADSB	>sp|P45954|ACDSB_HUMAN Short/branched chain specific acyl-CoA dehydrogenase, mitochondrial OS=Homo sapiens GN=ACADSB PE=1 SV=1;>tr|B4DQ51|B4DQ51_HUMAN Short/branched chain-specific acyl-CoA dehydrogenase, mitochondrial OS=Homo sapiens GN=ACADSB PE=2 SV=1	2	2	2	2	0	2	0	1	1	1	0	2	0	1	1	1	0	2	0	1	1	1	6.5	6.5	6.5	47.485	432	432;330		2		1	1	1	2.8693e-05	0.23065	0.44498	136.22	3	NaN	NaN	NaN
B4E1Z4;E7EVA3;E7ETN3;P06681;E9PFN7;P06681-2;H0Y3H6;Q5ST57;B4DQI1;E9PDZ0;F8VNY6	B4E1Z4;E7EVA3;E7ETN3;P06681;E9PFN7;P06681-2;H0Y3H6;Q5ST57;B4DQI1;E9PDZ0;F8VNY6	1;1;1;1;1;1;1;1;1;1;1	1;1;1;1;1;1;1;1;1;1;1	1;1;1;1;1;1;1;1;1;1;1	Complement C2;Complement C2b fragment;Complement C2a fragment	CFB;C2	>tr|B4E1Z4|B4E1Z4_HUMAN Complement factor B OS=Homo sapiens GN=CFB PE=2 SV=1;>tr|E7EVA3|E7EVA3_HUMAN Complement factor B OS=Homo sapiens GN=CFB PE=4 SV=1;>tr|E7ETN3|E7ETN3_HUMAN Uncharacterized protein OS=Homo sapiens PE=3 SV=1;>sp|P06681|CO2_HUMAN Complem	11	1	1	1	0	0	1	1	1	0	0	0	1	1	1	0	0	0	1	1	1	0	0.8	0.8	0.8	140.94	1266	1266;1266;1115;752;620;538;526;525;506;463;377			2	1	2		0.0059104	0.90614	0.94233	19.554	5	NaN	NaN	NaN
P61224;P62834;B4DQI8;A6NIZ1;F5H7Y6;E7ESV4;B4DW74;F5GX62;B4DW94;F5GYB5;F5H004;F5H6R7;F5H500;F5H0B7;F5H491;F5GWU8;F5H077;F5GZG1;F5GYH7;F5H4H0;B7ZB78;F5H823;F8WBC0	P61224;P62834;B4DQI8;A6NIZ1;F5H7Y6;E7ESV4;B4DW74;F5GX62;B4DW94;F5GYB5;F5H004;F5H6R7;F5H500;F5H0B7;F5H491;F5GWU8;F5H077;F5GZG1;F5GYH7;F5H4H0	4;4;4;3;3;3;3;3;3;3;3;3;3;3;3;3;3;2;2;2;1;1;1	4;4;4;3;3;3;3;3;3;3;3;3;3;3;3;3;3;2;2;2;1;1;1	4;4;4;3;3;3;3;3;3;3;3;3;3;3;3;3;3;2;2;2;1;1;1	Ras-related protein Rap-1b;Ras-related protein Rap-1A;Ras-related protein Rap-1b-like protein	RAP1B;RAP1A	>sp|P61224|RAP1B_HUMAN Ras-related protein Rap-1b OS=Homo sapiens GN=RAP1B PE=1 SV=1;>sp|P62834|RAP1A_HUMAN Ras-related protein Rap-1A OS=Homo sapiens GN=RAP1A PE=1 SV=1;>tr|B4DQI8|B4DQI8_HUMAN Ras-related protein Rap-1b OS=Homo sapiens GN=RAP1B PE=2 SV=1;	23	4	4	4	1	0	1	1	2	2	1	0	1	1	2	2	1	0	1	1	2	2	24.5	24.5	24.5	20.825	184	184;184;165;184;179;157;142;139;137;136;127;122;101;98;93;87;85;122;53;48;118;103;32	1		1	1	3	3	8.6341e-10	0.80541	0.80987	155.15	9	NaN	NaN	NaN
B4DR52;Q5QNW6-2;O60814;P06899;P23527;P33778;P57053;P58876;P62807;Q16778;Q5QNW6;Q8N257;Q93079;Q99877;Q99879;Q99880;Q96A08	B4DR52;Q5QNW6-2;O60814;P06899;P23527;P33778;P57053;P58876;P62807;Q16778;Q5QNW6;Q8N257;Q93079;Q99877;Q99879;Q99880;Q96A08	2;2;2;2;2;2;2;2;2;2;2;2;2;2;2;2;1	2;2;2;2;2;2;2;2;2;2;2;2;2;2;2;2;1	2;2;2;2;2;2;2;2;2;2;2;2;2;2;2;2;1	Histone H2B;Histone H2B type 1-K;Histone H2B type 1-J;Histone H2B type 1-O;Histone H2B type 1-B;Histone H2B type F-S;Histone H2B type 1-D;Histone H2B type 1-C/E/F/G/I;Histone H2B type 2-E;Histone H2B type 2-F;Histone H2B type 3-B;Histone H2B type 1-H;Histone H2B type 1-N;Histone H2B type 1-M;Histone H2B type 1-L;Histone H2B type 1-A	HIST2H2BF;HIST1H2BK;HIST1H2BJ;HIST1H2BO;HIST1H2BB;H2BFS;HIST1H2BD;HIST1H2BC;HIST2H2BE;HIST3H2BB;HIST1H2BH;HIST1H2BN;HIST1H2BM;HIST1H2BL;HIST1H2BA	>tr|B4DR52|B4DR52_HUMAN Histone H2B OS=Homo sapiens GN=HIST2H2BF PE=2 SV=1;>sp|Q5QNW6-2|H2B2F_HUMAN Isoform 2 of Histone H2B type 2-F OS=Homo sapiens GN=HIST2H2BF;>sp|O60814|H2B1K_HUMAN Histone H2B type 1-K OS=Homo sapiens GN=HIST1H2BK PE=1 SV=3;>sp|P06899	17	2	2	2	0	0	0	0	2	1	0	0	0	0	2	1	0	0	0	0	2	1	14.5	14.5	14.5	18.041	166	166;134;126;126;126;126;126;126;126;126;126;126;126;126;126;126;127					4	3	8.6689e-23	0.28211	0.45112	186.3	7	NaN	NaN	NaN
B4DR61;P61619;P61619-3;Q9H9S3;F8W773;Q9H9S3-2;Q8TC24;F8W776;H7C287;C9JJV4;A6NIF9;F2Z2C7;A6NK38;H7C069;C9JXC6;H7C1Q9	B4DR61;P61619;P61619-3	5;5;3;2;2;2;2;2;1;1;1;1;1;1;1;1	5;5;3;2;2;2;2;2;1;1;1;1;1;1;1;1	5;5;3;2;2;2;2;2;1;1;1;1;1;1;1;1	Protein transport protein Sec61 subunit alpha isoform 1	SEC61A1	>tr|B4DR61|B4DR61_HUMAN Protein transport protein Sec61 subunit alpha isoform 1 OS=Homo sapiens GN=SEC61A1 PE=2 SV=1;>sp|P61619|S61A1_HUMAN Protein transport protein Sec61 subunit alpha isoform 1 OS=Homo sapiens GN=SEC61A1 PE=1 SV=2;>sp|P61619-3|S61A1_HUMA	16	5	5	5	5	3	5	3	2	5	5	3	5	3	2	5	5	3	5	3	2	5	12.4	12.4	12.4	52.949	482	482;476;356;476;454;437;418;410;210;189;168;162;159;145;101;94	10	8	11	3	4	11	4.8948e-14	0.795	1.0906	81.425	47	1.0454	1.115	114.7
B4DR87;Q02809	B4DR87;Q02809	4;4	4;4	4;4	Procollagen-lysine,2-oxoglutarate 5-dioxygenase 1	PLOD1	>tr|B4DR87|B4DR87_HUMAN Procollagen-lysine,2-oxoglutarate 5-dioxygenase 1 OS=Homo sapiens GN=PLOD1 PE=2 SV=1;>sp|Q02809|PLOD1_HUMAN Procollagen-lysine,2-oxoglutarate 5-dioxygenase 1 OS=Homo sapiens GN=PLOD1 PE=1 SV=2	2	4	4	4	0	0	1	1	1	2	0	0	1	1	1	2	0	0	1	1	1	2	5.3	5.3	5.3	88.271	774	774;727			1	1	1	2	7.884e-07	0.64752	0.96581	35.944	5	NaN	NaN	NaN
H3BS72;Q9P035;H3BPZ1;B4DRF4;H3BRL8;H3BMZ1	H3BS72;Q9P035;H3BPZ1;B4DRF4;H3BRL8;H3BMZ1	1;1;1;1;1;1	1;1;1;1;1;1	1;1;1;1;1;1	3-hydroxyacyl-CoA dehydratase 3	PTPLAD1	>tr|H3BS72|H3BS72_HUMAN 3-hydroxyacyl-CoA dehydratase 3 OS=Homo sapiens GN=PTPLAD1 PE=4 SV=1;>sp|Q9P035|HACD3_HUMAN Very-long-chain (3R)-3-hydroxyacyl-[acyl-carrier protein] dehydratase 3 OS=Homo sapiens GN=PTPLAD1 PE=1 SV=2;>tr|H3BPZ1|H3BPZ1_HUMAN 3-hydro	6	1	1	1	0	0	0	0	0	1	0	0	0	0	0	1	0	0	0	0	0	1	3.5	3.5	3.5	47.118	400	400;362;337;307;245;139						2	7.014e-11	0.57745	2.5596	126.36	2	NaN	NaN	NaN
B4DRT2;Q92552;G5EA06;D6RH20;D6RJC7;E5RJ73	B4DRT2;Q92552;G5EA06;D6RH20;D6RJC7	18;18;18;17;10;4	18;18;18;17;10;4	18;18;18;17;10;4	28S ribosomal protein S27, mitochondrial	MRPS27	>tr|B4DRT2|B4DRT2_HUMAN 28S ribosomal protein S27, mitochondrial OS=Homo sapiens GN=MRPS27 PE=2 SV=1;>sp|Q92552|RT27_HUMAN 28S ribosomal protein S27, mitochondrial OS=Homo sapiens GN=MRPS27 PE=1 SV=3;>tr|G5EA06|G5EA06_HUMAN 28S ribosomal protein S27, mitoc	6	18	18	18	10	9	13	13	10	11	10	9	13	13	10	11	10	9	13	13	10	11	43	43	43	49.149	428	428;414;358;299;197;94	14	16	15	15	14	17	4.7847e-225	0.73839	0.92011	39.807	91	0.8918	1.2453	47.116
Q96SB4-3;H3BLV9;Q96SB4;B4DS61;Q5R363;P78362-2;P78362;E7ETV6;Q9UPE1;Q9UPE1-4;A8MPY5;Q9UPE1-3;A8MPP7;Q9UPE1-2;H7C5L6;H7C521;H7C2I2	Q96SB4-3;H3BLV9;Q96SB4;B4DS61;Q5R363;P78362-2;P78362;E7ETV6;Q9UPE1;Q9UPE1-4;A8MPY5;Q9UPE1-3;A8MPP7;Q9UPE1-2;H7C5L6;H7C521;H7C2I2	2;2;2;2;2;1;1;1;1;1;1;1;1;1;1;1;1	2;2;2;2;2;1;1;1;1;1;1;1;1;1;1;1;1	2;2;2;2;2;1;1;1;1;1;1;1;1;1;1;1;1	SRSF protein kinase 1;SRSF protein kinase 2;SRSF protein kinase 2 N-terminal;SRSF protein kinase 2 C-terminal;SRSF protein kinase 3	SRPK1;SRPK2;SRPK3	>sp|Q96SB4-3|SRPK1_HUMAN Isoform 1 of SRSF protein kinase 1 OS=Homo sapiens GN=SRPK1;>tr|H3BLV9|H3BLV9_HUMAN SRSF protein kinase 1 (Fragment) OS=Homo sapiens GN=SRPK1 PE=3 SV=1;>sp|Q96SB4|SRPK1_HUMAN SRSF protein kinase 1 OS=Homo sapiens GN=SRPK1 PE=1 SV=2	17	2	2	2	0	0	0	0	0	2	0	0	0	0	0	2	0	0	0	0	0	2	3.3	3.3	3.3	92.41	826	826;671;655;639;547;699;688;634;567;566;534;533;492;491;295;204;129						2	0.0012897	0.67098	1.1563	27.204	2	NaN	NaN	NaN
B4DT31;Q96AE4;E9PEB5;Q96AE4-2;C9JSZ1	B4DT31;Q96AE4;E9PEB5;Q96AE4-2	11;11;10;10;4	10;10;9;9;4	9;9;8;8;4	Far upstream element-binding protein 1	FUBP1	>tr|B4DT31|B4DT31_HUMAN Far upstream element-binding protein 1 OS=Homo sapiens GN=FUBP1 PE=2 SV=1;>sp|Q96AE4|FUBP1_HUMAN Far upstream element-binding protein 1 OS=Homo sapiens GN=FUBP1 PE=1 SV=3;>tr|E9PEB5|E9PEB5_HUMAN Far upstream element-binding protein	5	11	10	9	0	0	0	0	11	8	0	0	0	0	10	7	0	0	0	0	9	6	23	22	20.6	69.864	665	665;644;655;653;232					10	9	5.5623e-28	0.85686	0.97678	58.994	18	NaN	NaN	NaN
P20073;P20073-2;B4DT77	P20073;P20073-2;B4DT77	1;1;1	1;1;1	1;1;1	Annexin A7;Annexin	ANXA7	>sp|P20073|ANXA7_HUMAN Annexin A7 OS=Homo sapiens GN=ANXA7 PE=1 SV=3;>sp|P20073-2|ANXA7_HUMAN Isoform 2 of Annexin A7 OS=Homo sapiens GN=ANXA7;>tr|B4DT77|B4DT77_HUMAN Annexin OS=Homo sapiens GN=ANXA7 PE=2 SV=1	3	1	1	1	0	0	0	0	1	0	0	0	0	0	1	0	0	0	0	0	1	0	2	2	2	52.739	488	488;466;336					1		0.017435	NaN	NaN	NaN	1	NaN	NaN	NaN
Q14103;Q14103-2;Q14103-3;B4DTC3;Q14103-4;H0Y8G5;D6RAF8;H0YA96;D6RF44;F5H6R6;D6RBQ9;D6RD83	Q14103;Q14103-2;Q14103-3;B4DTC3;Q14103-4;H0Y8G5;D6RAF8;H0YA96;D6RF44;F5H6R6;D6RBQ9;D6RD83	2;2;2;2;2;2;2;2;2;1;1;1	2;2;2;2;2;2;2;2;2;1;1;1	2;2;2;2;2;2;2;2;2;1;1;1	Heterogeneous nuclear ribonucleoprotein D0	HNRNPD	>sp|Q14103|HNRPD_HUMAN Heterogeneous nuclear ribonucleoprotein D0 OS=Homo sapiens GN=HNRNPD PE=1 SV=1;>sp|Q14103-2|HNRPD_HUMAN Isoform 2 of Heterogeneous nuclear ribonucleoprotein D0 OS=Homo sapiens GN=HNRNPD;>sp|Q14103-3|HNRPD_HUMAN Isoform 3 of Heterogen	12	2	2	2	0	1	2	2	1	2	0	1	2	2	1	2	0	1	2	2	1	2	6.8	6.8	6.8	38.434	355	355;336;306;303;287;261;221;210;112;201;155;92		1	3	3	1	3	1.8312e-16	0.83817	1.0175	45.191	11	NaN	NaN	NaN
B4DTG2;P26641;E7EMT2	B4DTG2;P26641	10;10;3	10;10;3	10;10;3	Elongation factor 1-gamma	EEF1G	>tr|B4DTG2|B4DTG2_HUMAN Elongation factor 1-gamma OS=Homo sapiens GN=EEF1G PE=2 SV=1;>sp|P26641|EF1G_HUMAN Elongation factor 1-gamma OS=Homo sapiens GN=EEF1G PE=1 SV=3	3	10	10	10	6	6	7	5	9	6	6	6	7	5	9	6	6	6	7	5	9	6	20.1	20.1	20.1	56.149	487	487;437;206	7	6	7	6	14	9	4.5609e-96	0.76253	0.96599	37.565	47	0.52052	0.88757	60.248
P49368;P49368-2;B4DUR8;Q5SZX6;E9PRC8;E9PQ35	P49368;P49368-2;B4DUR8	10;10;10;2;1;1	10;10;10;2;1;1	10;10;10;2;1;1	T-complex protein 1 subunit gamma	CCT3	>sp|P49368|TCPG_HUMAN T-complex protein 1 subunit gamma OS=Homo sapiens GN=CCT3 PE=1 SV=4;>sp|P49368-2|TCPG_HUMAN Isoform 2 of T-complex protein 1 subunit gamma OS=Homo sapiens GN=CCT3;>tr|B4DUR8|B4DUR8_HUMAN T-complex protein 1 subunit gamma OS=Homo sapie	6	10	10	10	2	2	5	5	8	8	2	2	5	5	8	8	2	2	5	5	8	8	22.4	22.4	22.4	60.533	545	545;507;500;276;234;144	2	3	5	5	8	9	1.3754e-43	0.72543	0.917	81.706	31	0.22825	0.22353	211.88
J3KQE5;B5MDF5;P62826;F5H018;B4DV51	J3KQE5;B5MDF5;P62826;F5H018;B4DV51	2;2;2;2;2	2;2;2;2;2	2;2;2;2;2	GTP-binding nuclear protein Ran	RAN	>tr|J3KQE5|J3KQE5_HUMAN GTP-binding nuclear protein Ran (Fragment) OS=Homo sapiens GN=RAN PE=4 SV=1;>tr|B5MDF5|B5MDF5_HUMAN GTP-binding nuclear protein Ran OS=Homo sapiens GN=RAN PE=4 SV=1;>sp|P62826|RAN_HUMAN GTP-binding nuclear protein Ran OS=Homo sapien	5	2	2	2	0	0	0	0	2	0	0	0	0	0	2	0	0	0	0	0	2	0	11.5	11.5	11.5	26.816	234	234;233;216;199;128					2		0.0020091	NaN	NaN	NaN	0	NaN	NaN	NaN
P50995;B4DVE7;H0Y6E1;P27216-2;P27216;Q5T0G9;E5RIN3	P50995;B4DVE7	8;8;3;1;1;1;1	8;8;3;1;1;1;1	8;8;3;1;1;1;1	Annexin A11;Annexin	ANXA11	>sp|P50995|ANX11_HUMAN Annexin A11 OS=Homo sapiens GN=ANXA11 PE=1 SV=1;>tr|B4DVE7|B4DVE7_HUMAN Annexin OS=Homo sapiens GN=ANXA11 PE=2 SV=1	7	8	8	8	0	0	0	0	7	5	0	0	0	0	7	5	0	0	0	0	7	5	17.8	17.8	17.8	54.389	505	505;472;148;357;316;204;113					7	5	2.6624e-20	0.31064	0.32562	93.642	11	NaN	NaN	NaN
O15371;B4DVY1;B0QYA5;B0QYA3;B0QYA4	O15371;B4DVY1;B0QYA5;B0QYA3;B0QYA4	2;2;1;1;1	2;2;1;1;1	2;2;1;1;1	Eukaryotic translation initiation factor 3 subunit D	EIF3D	>sp|O15371|EIF3D_HUMAN Eukaryotic translation initiation factor 3 subunit D OS=Homo sapiens GN=EIF3D PE=1 SV=1;>tr|B4DVY1|B4DVY1_HUMAN Eukaryotic translation initiation factor 3 subunit D OS=Homo sapiens GN=EIF3D PE=2 SV=1;>tr|B0QYA5|B0QYA5_HUMAN Eukaryoti	5	2	2	2	0	0	0	2	0	2	0	0	0	2	0	2	0	0	0	2	0	2	4.4	4.4	4.4	63.972	548	548;499;269;172;165				2		2	8.3435e-06	0.70047	1.0101	12.964	4	NaN	NaN	NaN
Q8TB37;B4DWB0;Q8TB37-2;F8W061;H0YHR7	Q8TB37;B4DWB0;Q8TB37-2;F8W061;H0YHR7	1;1;1;1;1	1;1;1;1;1	1;1;1;1;1	Iron-sulfur protein NUBPL	NUBPL	>sp|Q8TB37|NUBPL_HUMAN Iron-sulfur protein NUBPL OS=Homo sapiens GN=NUBPL PE=1 SV=3;>tr|B4DWB0|B4DWB0_HUMAN Iron-sulfur protein NUBPL OS=Homo sapiens GN=NUBPL PE=2 SV=1;>sp|Q8TB37-2|NUBPL_HUMAN Isoform 2 of Iron-sulfur protein NUBPL OS=Homo sapiens GN=NUBP	5	1	1	1	0	0	0	0	0	1	0	0	0	0	0	1	0	0	0	0	0	1	5	5	5	34.082	319	319;223;173;133;130						1	1.0132e-17	NaN	NaN	NaN	1	NaN	NaN	NaN
P47897;B4DWJ2;C9J165;H7C0R3;B7Z840;C9JSG9;F2Z2V6	P47897;B4DWJ2	10;10;4;4;3;3;2	10;10;4;4;3;3;2	10;10;4;4;3;3;2	Glutamine--tRNA ligase	QARS	>sp|P47897|SYQ_HUMAN Glutamine--tRNA ligase OS=Homo sapiens GN=QARS PE=1 SV=1;>tr|B4DWJ2|B4DWJ2_HUMAN Glutamine--tRNA ligase OS=Homo sapiens GN=QARS PE=2 SV=1	7	10	10	10	0	1	2	3	4	9	0	1	2	3	4	9	0	1	2	3	4	9	14.6	14.6	14.6	87.798	775	775;764;305;253;282;182;100		1	2	3	4	9	2.6046e-23	0.7035	1.0576	23.32	19	NaN	NaN	NaN
O43772;B4DWZ5;C9JPE1	O43772;B4DWZ5;C9JPE1	4;4;4	4;4;4	4;4;4	Mitochondrial carnitine/acylcarnitine carrier protein	SLC25A20	>sp|O43772|MCAT_HUMAN Mitochondrial carnitine/acylcarnitine carrier protein OS=Homo sapiens GN=SLC25A20 PE=1 SV=1;>tr|B4DWZ5|B4DWZ5_HUMAN Mitochondrial carnitine/acylcarnitine carrier protein OS=Homo sapiens GN=SLC25A20 PE=2 SV=1;>tr|C9JPE1|C9JPE1_HUMAN Mi	3	4	4	4	0	1	0	1	1	2	0	1	0	1	1	2	0	1	0	1	1	2	12.3	12.3	12.3	32.943	301	301;251;228		1		1	1	3	1.0637e-11	0.24732	0.42819	80.033	4	NaN	NaN	NaN
Q96CU9;Q96CU9-3;B4DXM1;Q96CU9-2	Q96CU9;Q96CU9-3;B4DXM1;Q96CU9-2	3;3;3;2	3;3;3;2	3;3;3;2	FAD-dependent oxidoreductase domain-containing protein 1	FOXRED1	>sp|Q96CU9|FXRD1_HUMAN FAD-dependent oxidoreductase domain-containing protein 1 OS=Homo sapiens GN=FOXRED1 PE=1 SV=2;>sp|Q96CU9-3|FXRD1_HUMAN Isoform 3 of FAD-dependent oxidoreductase domain-containing protein 1 OS=Homo sapiens GN=FOXRED1;>tr|B4DXM1|B4DXM1	4	3	3	3	0	0	0	2	3	2	0	0	0	2	3	2	0	0	0	2	3	2	6	6	6	53.811	486	486;472;316;275				2	3	3	1.4757e-06	0.37752	0.51216	105.34	8	NaN	NaN	NaN
P61163;B4DXP9;F5H3I4	P61163;B4DXP9;F5H3I4	3;3;2	3;3;2	3;3;2	Alpha-centractin	ACTR1A	>sp|P61163|ACTZ_HUMAN Alpha-centractin OS=Homo sapiens GN=ACTR1A PE=1 SV=1;>tr|B4DXP9|B4DXP9_HUMAN Alpha-centractin OS=Homo sapiens GN=ACTR1A PE=2 SV=1;>tr|F5H3I4|F5H3I4_HUMAN Alpha-centractin OS=Homo sapiens GN=ACTR1A PE=3 SV=1	3	3	3	3	1	0	1	1	0	0	1	0	1	1	0	0	1	0	1	1	0	0	15.7	15.7	15.7	42.613	376	376;329;302	1		1	1			1.1606e-05	0.7274	1.2633	43.568	3	NaN	NaN	NaN
P61158;B4DXW1;F5H3P5	P61158;B4DXW1;F5H3P5	2;2;1	2;2;1	2;2;1	Actin-related protein 3	ACTR3	>sp|P61158|ARP3_HUMAN Actin-related protein 3 OS=Homo sapiens GN=ACTR3 PE=1 SV=3;>tr|B4DXW1|B4DXW1_HUMAN Actin-related protein 3 OS=Homo sapiens GN=ACTR3 PE=2 SV=1;>tr|F5H3P5|F5H3P5_HUMAN Actin-related protein 3 OS=Homo sapiens GN=ACTR3 PE=3 SV=1	3	2	2	2	0	1	1	0	0	0	0	1	1	0	0	0	0	1	1	0	0	0	8.1	8.1	8.1	47.371	418	418;367;356		1	1				6.8124e-07	NaN	NaN	NaN	1	NaN	NaN	NaN
P07910;G3V2Q1;P07910-2;G3V4C1;B4DY08;G3V4W0;P07910-4;G3V576;G3V575;G3V555;B4DSU6;G3V251;G3V3K6;G3V5X6;P07910-3;G3V4M8;O60812;G3V2D6;G3V5V7;G3V2H6	P07910;G3V2Q1;P07910-2;G3V4C1;B4DY08;G3V4W0;P07910-4;G3V576;G3V575;G3V555;B4DSU6;G3V251;G3V3K6;G3V5X6;P07910-3;G3V4M8	4;4;4;4;4;4;4;4;4;4;3;3;3;3;2;2;1;1;1;1	4;4;4;4;4;4;4;4;4;4;3;3;3;3;2;2;1;1;1;1	4;4;4;4;4;4;4;4;4;4;3;3;3;3;2;2;1;1;1;1	Heterogeneous nuclear ribonucleoproteins C1/C2	HNRNPC	>sp|P07910|HNRPC_HUMAN Heterogeneous nuclear ribonucleoproteins C1/C2 OS=Homo sapiens GN=HNRNPC PE=1 SV=4;>tr|G3V2Q1|G3V2Q1_HUMAN Heterogeneous nuclear ribonucleoproteins C1/C2 OS=Homo sapiens GN=HNRNPC PE=4 SV=1;>sp|P07910-2|HNRPC_HUMAN Isoform C1 of Hete	20	4	4	4	1	0	1	3	1	0	1	0	1	3	1	0	1	0	1	3	1	0	15.7	15.7	15.7	33.67	306	306;305;293;292;288;262;250;231;187;175;147;126;121;117;226;66;293;214;180;54	1		1	3	1		3.2259e-22	0.71308	1.1287	35.734	5	NaN	NaN	NaN
P13995;Q7Z650;B9A062;B4DY35	P13995;Q7Z650;B9A062;B4DY35	2;2;2;2	2;2;2;2	2;2;2;2	Bifunctional methylenetetrahydrofolate dehydrogenase/cyclohydrolase, mitochondrial;NAD-dependent methylenetetrahydrofolate dehydrogenase;Methenyltetrahydrofolate cyclohydrolase	MTHFD2	>sp|P13995|MTDC_HUMAN Bifunctional methylenetetrahydrofolate dehydrogenase/cyclohydrolase, mitochondrial OS=Homo sapiens GN=MTHFD2 PE=1 SV=2;>tr|Q7Z650|Q7Z650_HUMAN Methenyltetrahydrofolate cyclohydrolase OS=Homo sapiens GN=MTHFD2 PE=2 SV=1;>tr|B9A062|B9A0	4	2	2	2	0	0	0	0	0	2	0	0	0	0	0	2	0	0	0	0	0	2	6.6	6.6	6.6	37.895	350	350;248;222;186						2	0.00096797	0.24827	0.43633	74.506	2	NaN	NaN	NaN
Q96DB5;B4DZW6;E7EVI2;E5RH53;H0YB83;H0YB03;H0YBD9;H0YC67;H0YC27;H0YAP5;E5RGC8	Q96DB5;B4DZW6;E7EVI2;E5RH53;H0YB83;H0YB03;H0YBD9;H0YC67;H0YC27	4;4;3;3;2;2;2;2;2;1;1	4;4;3;3;2;2;2;2;2;1;1	4;4;3;3;2;2;2;2;2;1;1	Regulator of microtubule dynamics protein 1	FAM82B	>sp|Q96DB5|RMD1_HUMAN Regulator of microtubule dynamics protein 1 OS=Homo sapiens GN=FAM82B PE=1 SV=1;>tr|B4DZW6|B4DZW6_HUMAN Regulator of microtubule dynamics protein 1 OS=Homo sapiens GN=FAM82B PE=2 SV=1;>tr|E7EVI2|E7EVI2_HUMAN Regulator of microtubule d	11	4	4	4	0	0	0	0	0	4	0	0	0	0	0	4	0	0	0	0	0	4	12.4	12.4	12.4	35.808	314	314;284;271;248;225;165;159;151;107;130;95						4	2.4752e-21	NaN	NaN	NaN	1	NaN	NaN	NaN
B4E040;Q6ZS74;P11233;P11234;C9JQB3;C9J6B1;H7C3P7;C9JYR1;C9JPE8;F8WEQ6	B4E040;Q6ZS74;P11233;P11234;C9JQB3;C9J6B1;H7C3P7;C9JYR1;C9JPE8;F8WEQ6	1;1;1;1;1;1;1;1;1;1	1;1;1;1;1;1;1;1;1;1	1;1;1;1;1;1;1;1;1;1	Ras-related protein Ral-A;Ras-related protein Ral-B	RALB;RALA	>tr|B4E040|B4E040_HUMAN Ras-related protein Ral-B OS=Homo sapiens GN=RALB PE=2 SV=1;>tr|Q6ZS74|Q6ZS74_HUMAN Ras-related protein Ral-B OS=Homo sapiens GN=RALB PE=2 SV=1;>sp|P11233|RALA_HUMAN Ras-related protein Ral-A OS=Homo sapiens GN=RALA PE=1 SV=1;>sp|P1	10	1	1	1	0	0	0	1	1	1	0	0	0	1	1	1	0	0	0	1	1	1	4.8	4.8	4.8	25.966	228	228;227;206;206;171;167;164;112;101;46				1	1	1	0.019497	0.7269	1.0317	28.001	3	NaN	NaN	NaN
Q9NVF7;E9PEM8;B4E0H5	Q9NVF7;E9PEM8;B4E0H5	1;1;1	1;1;1	1;1;1	F-box only protein 28	FBXO28	>sp|Q9NVF7|FBX28_HUMAN F-box only protein 28 OS=Homo sapiens GN=FBXO28 PE=1 SV=1;>tr|E9PEM8|E9PEM8_HUMAN F-box only protein 28 OS=Homo sapiens GN=FBXO28 PE=4 SV=1;>tr|B4E0H5|B4E0H5_HUMAN F-box only protein 28 OS=Homo sapiens GN=FBXO28 PE=2 SV=1	3	1	1	1	0	0	0	0	1	0	0	0	0	0	1	0	0	0	0	0	1	0	4.9	4.9	4.9	41.149	368	368;179;126					1		0.019174	NaN	NaN	NaN	1	NaN	NaN	NaN
E7ER01;E7ERL9;F5GXJ0;F8W0W3;B4E0K6;I3L0B9;Q5ST30;F5H323;F8VWW3;F8VZ59;F8W0F9;Q5ST30-2	E7ER01;E7ERL9;F5GXJ0;F8W0W3;B4E0K6;I3L0B9;Q5ST30;F5H323;F8VWW3;F8VZ59;F8W0F9;Q5ST30-2	8;8;8;8;8;8;8;8;8;8;8;4	8;8;8;8;8;8;8;8;8;8;8;4	8;8;8;8;8;8;8;8;8;8;8;4	Valine--tRNA ligase, mitochondrial	VARS2	>tr|E7ER01|E7ER01_HUMAN Valine--tRNA ligase, mitochondrial OS=Homo sapiens GN=VARS2 PE=4 SV=1;>tr|E7ERL9|E7ERL9_HUMAN Valine--tRNA ligase, mitochondrial OS=Homo sapiens GN=VARS2 PE=3 SV=1;>tr|F5GXJ0|F5GXJ0_HUMAN Valine--tRNA ligase, mitochondrial OS=Homo s	12	8	8	8	0	2	0	1	1	6	0	2	0	1	1	6	0	2	0	1	1	6	8.5	8.5	8.5	121.48	1093	1093;1093;1093;1093;1063;1063;1063;923;923;923;923;501		2		1	1	7	3.1367e-16	0.2422	0.4082	65.227	7	NaN	NaN	NaN
O00410-3;H0Y8C6;O00410;B4E0R6;O00410-2;E7ETV3;C9JMV5;E7EV12;E7ETV8;E7EQT5;E7EX05;E7EWK4;E7ESZ1;E7ESA1;C9JQT6;C9J875;C9JZD8	O00410-3;H0Y8C6;O00410;B4E0R6;O00410-2	3;3;3;3;2;1;1;1;1;1;1;1;1;1;1;1;1	3;3;3;3;2;1;1;1;1;1;1;1;1;1;1;1;1	3;3;3;3;2;1;1;1;1;1;1;1;1;1;1;1;1	Importin-5	IPO5	>sp|O00410-3|IPO5_HUMAN Isoform 3 of Importin-5 OS=Homo sapiens GN=IPO5;>tr|H0Y8C6|H0Y8C6_HUMAN Importin-5 (Fragment) OS=Homo sapiens GN=IPO5 PE=4 SV=1;>sp|O00410|IPO5_HUMAN Importin-5 OS=Homo sapiens GN=IPO5 PE=1 SV=4;>tr|B4E0R6|B4E0R6_HUMAN Importin-5 OS	17	3	3	3	0	1	0	0	1	2	0	1	0	0	1	2	0	1	0	0	1	2	3.6	3.6	3.6	125.54	1115	1115;1099;1097;972;1037;170;165;142;129;126;119;117;106;98;88;75;74		1			1	2	6.8507e-06	0.58738	0.89522	30.017	4	NaN	NaN	NaN
P84103;B4E241	P84103;B4E241	3;3	3;3	2;2	Serine/arginine-rich splicing factor 3	SRSF3	>sp|P84103|SRSF3_HUMAN Serine/arginine-rich splicing factor 3 OS=Homo sapiens GN=SRSF3 PE=1 SV=1;>tr|B4E241|B4E241_HUMAN Serine/arginine-rich-splicing factor 3 OS=Homo sapiens GN=SRSF3 PE=2 SV=1	2	3	3	2	0	0	3	1	2	1	0	0	3	1	2	1	0	0	2	0	1	1	21.3	21.3	12.8	19.329	164	164;124			3	2	2	1	7.2444e-23	0.66253	0.87431	26.636	8	NaN	NaN	NaN
P55084;B4E2W0;F5GZQ3;B5MD38;C9JE81;C9JEY0;C9K0M0	P55084;B4E2W0;F5GZQ3;B5MD38	17;17;14;11;6;6;3	17;17;14;11;6;6;3	17;17;14;11;6;6;3	Trifunctional enzyme subunit beta, mitochondrial;3-ketoacyl-CoA thiolase	HADHB	>sp|P55084|ECHB_HUMAN Trifunctional enzyme subunit beta, mitochondrial OS=Homo sapiens GN=HADHB PE=1 SV=3;>tr|B4E2W0|B4E2W0_HUMAN 3-ketoacyl-CoA thiolase OS=Homo sapiens GN=HADHB PE=2 SV=1;>tr|F5GZQ3|F5GZQ3_HUMAN 3-ketoacyl-CoA thiolase OS=Homo sapiens GN=	7	17	17	17	5	5	8	9	13	9	5	5	8	9	13	9	5	5	8	9	13	9	41.6	41.6	41.6	51.294	474	474;452;459;351;176;150;85	5	8	8	9	19	15	4.3614e-88	1.5494	1.8994	117.74	62	1.6648	3.066	17.111
Q9NVT9;B4E2W7;E5RJ86	Q9NVT9;B4E2W7;E5RJ86	2;2;1	2;2;1	2;2;1	Armadillo repeat-containing protein 1	ARMC1	>sp|Q9NVT9|ARMC1_HUMAN Armadillo repeat-containing protein 1 OS=Homo sapiens GN=ARMC1 PE=1 SV=1;>tr|B4E2W7|B4E2W7_HUMAN Armadillo repeat-containing protein 1 OS=Homo sapiens GN=ARMC1 PE=2 SV=1;>tr|E5RJ86|E5RJ86_HUMAN Armadillo repeat-containing protein 1 (	3	2	2	2	0	0	0	0	0	2	0	0	0	0	0	2	0	0	0	0	0	2	7.4	7.4	7.4	31.28	282	282;180;190						2	0.00020539	NaN	NaN	NaN	1	NaN	NaN	NaN
Q9UDX5;B5MC22;H7C417;Q9UDX5-2;F8WEN7	Q9UDX5;B5MC22;H7C417	5;5;4;1;1	5;5;4;1;1	5;5;4;1;1	Mitochondrial fission process protein 1	MTFP1	>sp|Q9UDX5|MTFP1_HUMAN Mitochondrial fission process protein 1 OS=Homo sapiens GN=MTFP1 PE=1 SV=1;>tr|B5MC22|B5MC22_HUMAN Mitochondrial fission process protein 1 OS=Homo sapiens GN=MTFP1 PE=4 SV=1;>tr|H7C417|H7C417_HUMAN Uncharacterized protein (Fragment)	5	5	5	5	1	4	2	3	4	4	1	4	2	3	4	4	1	4	2	3	4	4	41.6	41.6	41.6	18.01	166	166;143;338;135;74	1	4	2	4	6	8	3.6522e-91	0.31917	0.48648	231.98	18	NaN	NaN	NaN
Q96G28-2;Q96G28;B5MCA1;B5MD16;B5MC35	Q96G28-2;Q96G28;B5MCA1;B5MD16;B5MC35	1;1;1;1;1	1;1;1;1;1	1;1;1;1;1	Coiled-coil domain-containing protein 104	CCDC104	>sp|Q96G28-2|CC104_HUMAN Isoform 2 of Coiled-coil domain-containing protein 104 OS=Homo sapiens GN=CCDC104;>sp|Q96G28|CC104_HUMAN Coiled-coil domain-containing protein 104 OS=Homo sapiens GN=CCDC104 PE=1 SV=2;>tr|B5MCA1|B5MCA1_HUMAN Coiled-coil domain-cont	5	1	1	1	0	0	1	0	0	0	0	0	1	0	0	0	0	0	1	0	0	0	2.7	2.7	2.7	41.928	367	367;342;313;223;218			1				0.00099031	NaN	NaN	NaN	1	NaN	NaN	NaN
P39210;B5MCF8;B5MC53;E7EX18;H0Y6M5;C9J473;G5E9F5	P39210;B5MCF8;B5MC53;E7EX18;H0Y6M5;C9J473;G5E9F5	2;2;2;1;1;1;1	2;2;2;1;1;1;1	2;2;2;1;1;1;1	Protein Mpv17	MPV17	>sp|P39210|MPV17_HUMAN Protein Mpv17 OS=Homo sapiens GN=MPV17 PE=1 SV=1;>tr|B5MCF8|B5MCF8_HUMAN Protein Mpv17 OS=Homo sapiens GN=MPV17 PE=4 SV=1;>tr|B5MC53|B5MC53_HUMAN MpV17 transgene, murine homolog, glomerulosclerosis, isoform CRA_f OS=Homo sapiens GN=M	7	2	2	2	0	1	1	0	1	2	0	1	1	0	1	2	0	1	1	0	1	2	25	25	25	19.733	176	176;171;170;191;121;115;113		1	1		1	3	7.2285e-26	0.31622	0.53222	184.07	5	NaN	NaN	NaN
Q15084-2;B5MCQ5;F8WA83;Q15084;B7Z254	Q15084-2;B5MCQ5;F8WA83;Q15084;B7Z254	6;6;6;6;6	6;6;6;6;6	6;6;6;6;6	Protein disulfide-isomerase A6	PDIA6	>sp|Q15084-2|PDIA6_HUMAN Isoform 2 of Protein disulfide-isomerase A6 OS=Homo sapiens GN=PDIA6;>tr|B5MCQ5|B5MCQ5_HUMAN Protein disulfide-isomerase A6 OS=Homo sapiens GN=PDIA6 PE=3 SV=1;>tr|F8WA83|F8WA83_HUMAN Protein disulfide-isomerase A6 OS=Homo sapiens G	5	6	6	6	5	4	3	3	2	5	5	4	3	3	2	5	5	4	3	3	2	5	17.1	17.1	17.1	53.9	492	492;488;445;440;437	7	4	3	3	3	5	9.902e-68	0.61649	1.0486	71.267	25	0.52022	0.9204	101.19
P39023;G5E9G0;B5MCW2;H7C422;H7C3M2;F8WCR1	P39023;G5E9G0;B5MCW2;H7C422	3;3;3;2;1;1	3;3;3;2;1;1	3;3;3;2;1;1	60S ribosomal protein L3	RPL3	>sp|P39023|RL3_HUMAN 60S ribosomal protein L3 OS=Homo sapiens GN=RPL3 PE=1 SV=2;>tr|G5E9G0|G5E9G0_HUMAN 60S ribosomal protein L3 OS=Homo sapiens GN=RPL3 PE=2 SV=1;>tr|B5MCW2|B5MCW2_HUMAN 60S ribosomal protein L3 (Fragment) OS=Homo sapiens GN=RPL3 PE=3 SV=1	6	3	3	3	0	0	1	0	2	2	0	0	1	0	2	2	0	0	1	0	2	2	7.9	7.9	7.9	46.108	403	403;351;272;305;261;180			1		3	2	1.0832e-05	0.73421	0.8181	79.69	5	NaN	NaN	NaN
Q15019-2;Q15019;B5MCX3;H7C2Y0;C9J2Q4;H7C310;C9JB25;C9J938;C9IY94;H7C1T1	Q15019-2;Q15019;B5MCX3;H7C2Y0;C9J2Q4;H7C310	3;3;3;2;2;2;1;1;1;1	3;3;3;2;2;2;1;1;1;1	3;3;3;2;2;2;1;1;1;1	Septin-2	2013-09-02	>sp|Q15019-2|SEPT2_HUMAN Isoform 2 of Septin-2 OS=Homo sapiens GN=SEPT2;>sp|Q15019|SEPT2_HUMAN Septin-2 OS=Homo sapiens GN=SEPT2 PE=1 SV=1;>tr|B5MCX3|B5MCX3_HUMAN Septin-2 OS=Homo sapiens GN=SEPT2 PE=3 SV=1;>tr|H7C2Y0|H7C2Y0_HUMAN Septin-2 (Fragment) OS=Ho	10	3	3	3	0	0	1	3	1	1	0	0	1	3	1	1	0	0	1	3	1	1	10.6	10.6	10.6	45.46	396	396;361;321;188;184;161;173;148;121;29			1	3	2	2	2.4067e-16	0.69537	1.1193	0.99223	2	NaN	NaN	NaN
B5ME19;Q99613;H3BRV0;H3BPE3	B5ME19;Q99613;H3BRV0	5;5;5;1	5;5;5;1	5;5;5;1	Eukaryotic translation initiation factor 3 subunit C	EIF3CL;EIF3C	>tr|B5ME19|B5ME19_HUMAN Eukaryotic translation initiation factor 3 subunit C OS=Homo sapiens GN=EIF3CL PE=4 SV=1;>sp|Q99613|EIF3C_HUMAN Eukaryotic translation initiation factor 3 subunit C OS=Homo sapiens GN=EIF3C PE=1 SV=1;>tr|H3BRV0|H3BRV0_HUMAN Eukaryot	4	5	5	5	1	1	2	2	1	4	1	1	2	2	1	4	1	1	2	2	1	4	5.9	5.9	5.9	105.47	914	914;913;903;133	1	1	2	2	1	4	2.5723e-10	0.77952	1.0834	30.121	11	NaN	NaN	NaN
B7TY16;P12814-3;P12814;P12814-2;H9KV75;B2RCS5;P35609;G3V2W4;H7C5W8;G3V2N5;G3V2X9;Q08043;H0YJW3;H0YJ11;G3V5M4;G3V2E8	B7TY16;P12814-3;P12814;P12814-2;H9KV75	9;9;9;9;9;4;4;4;3;3;3;2;2;2;2;2	1;1;1;1;1;0;0;1;0;1;1;0;0;0;0;0	1;1;1;1;1;0;0;1;0;1;1;0;0;0;0;0	Alpha-actinin-1	ACTN1	>tr|B7TY16|B7TY16_HUMAN Actinin alpha 1 isoform 3 OS=Homo sapiens GN=ACTN1 PE=2 SV=1;>sp|P12814-3|ACTN1_HUMAN Isoform 3 of Alpha-actinin-1 OS=Homo sapiens GN=ACTN1;>sp|P12814|ACTN1_HUMAN Alpha-actinin-1 OS=Homo sapiens GN=ACTN1 PE=1 SV=2;>sp|P12814-2|ACTN1	16	9	1	1	6	0	2	2	4	2	0	0	0	0	0	1	0	0	0	0	0	1	11.5	1.1	1.1	107.14	930	930;914;892;887;822;894;894;238;297;261;144;901;251;207;126;85						1	4.2942e-34	NaN	NaN	NaN	1	NaN	NaN	NaN
D6W592;Q8WVV9;Q8WVV9-4;B7WPG3;Q5JB52;C9IYN3;Q8WVV9-2;Q8WVV9-3;H7BXH8;C9JJZ7	D6W592;Q8WVV9;Q8WVV9-4;B7WPG3;Q5JB52;C9IYN3;Q8WVV9-2;Q8WVV9-3;H7BXH8;C9JJZ7	2;2;2;2;2;1;1;1;1;1	1;1;1;1;1;1;1;1;1;1	1;1;1;1;1;1;1;1;1;1	Heterogeneous nuclear ribonucleoprotein L-like	HNRPLL	>tr|D6W592|D6W592_HUMAN Heterogeneous nuclear ribonucleoprotein L-like OS=Homo sapiens GN=HNRPLL PE=4 SV=1;>sp|Q8WVV9|HNRLL_HUMAN Heterogeneous nuclear ribonucleoprotein L-like OS=Homo sapiens GN=HNRPLL PE=1 SV=1;>sp|Q8WVV9-4|HNRLL_HUMAN Isoform 4 of Heter	10	2	1	1	0	0	1	2	0	1	0	0	1	1	0	0	0	0	1	1	0	0	3.1	1.8	1.8	60.099	542	542;542;537;508;508;282;282;275;217;149			1	1			0.00092481	1.0144	1.2603	38.984	2	NaN	NaN	NaN
B7Z1E5;Q92600	B7Z1E5;Q92600	1;1	1;1	1;1	Cell differentiation protein RCD1 homolog	RQCD1	>tr|B7Z1E5|B7Z1E5_HUMAN Cell differentiation protein RCD1 homolog OS=Homo sapiens GN=RQCD1 PE=2 SV=1;>sp|Q92600|RCD1_HUMAN Cell differentiation protein RCD1 homolog OS=Homo sapiens GN=RQCD1 PE=1 SV=1	2	1	1	1	0	0	0	1	0	0	0	0	0	1	0	0	0	0	0	1	0	0	3.3	3.3	3.3	36.836	331	331;299				1			0.00041078	NaN	NaN	NaN	1	NaN	NaN	NaN
Q14964;P20340;P20340-2;Q9NRW1;H0YGL6;B7Z337;F5H668;H7BYW1;F5GZB1;J3KR73;C9JU14;F5GXN4;C9JB90	Q14964;P20340;P20340-2;Q9NRW1;H0YGL6;B7Z337;F5H668;H7BYW1;F5GZB1;J3KR73;C9JU14;F5GXN4;C9JB90	1;1;1;1;1;1;1;1;1;1;1;1;1	1;1;1;1;1;1;1;1;1;1;1;1;1	1;1;1;1;1;1;1;1;1;1;1;1;1	Ras-related protein Rab-39A;Ras-related protein Rab-6A;Ras-related protein Rab-6B	RAB39A;RAB6A;RAB6B	>sp|Q14964|RB39A_HUMAN Ras-related protein Rab-39A OS=Homo sapiens GN=RAB39A PE=2 SV=2;>sp|P20340|RAB6A_HUMAN Ras-related protein Rab-6A OS=Homo sapiens GN=RAB6A PE=1 SV=3;>sp|P20340-2|RAB6A_HUMAN Isoform 2 of Ras-related protein Rab-6A OS=Homo sapiens GN=	13	1	1	1	0	0	0	1	1	1	0	0	0	1	1	1	0	0	0	1	1	1	5.1	5.1	5.1	25.006	217	217;208;208;208;201;195;175;174;142;124;83;74;49				1	3	1	1.4068e-12	0.48744	0.72943	98.023	5	NaN	NaN	NaN
Q9BUJ2;Q9BUJ2-2;B7Z4B8;Q9BUJ2-4;Q9BUJ2-3	Q9BUJ2;Q9BUJ2-2;B7Z4B8;Q9BUJ2-4	3;3;3;3;1	3;3;3;3;1	3;3;3;3;1	Heterogeneous nuclear ribonucleoprotein U-like protein 1	HNRNPUL1	>sp|Q9BUJ2|HNRL1_HUMAN Heterogeneous nuclear ribonucleoprotein U-like protein 1 OS=Homo sapiens GN=HNRNPUL1 PE=1 SV=2;>sp|Q9BUJ2-2|HNRL1_HUMAN Isoform 2 of Heterogeneous nuclear ribonucleoprotein U-like protein 1 OS=Homo sapiens GN=HNRNPUL1;>tr|B7Z4B8|B7Z4	5	3	3	3	0	0	2	1	2	3	0	0	2	1	2	3	0	0	2	1	2	3	4.3	4.3	4.3	95.737	856	856;804;767;756;752			2	1	4	6	2.1386e-06	0.53347	0.54141	51.413	13	NaN	NaN	NaN
P60174;P60174-1;B7Z5D8	P60174;P60174-1;B7Z5D8	4;4;4	4;4;4	4;4;4	Triosephosphate isomerase	TPI1	>sp|P60174|TPIS_HUMAN Triosephosphate isomerase OS=Homo sapiens GN=TPI1 PE=1 SV=3;>sp|P60174-1|TPIS_HUMAN Isoform 2 of Triosephosphate isomerase OS=Homo sapiens GN=TPI1;>tr|B7Z5D8|B7Z5D8_HUMAN Triosephosphate isomerase OS=Homo sapiens GN=TPI1 PE=2 SV=1	3	4	4	4	3	0	0	1	2	0	3	0	0	1	2	0	3	0	0	1	2	0	20.3	20.3	20.3	30.791	286	286;249;167	5			1	2		3.4567e-11	0.13381	0.13014	81.523	6	0.079273	0.081351	55.277
P51674;B7Z642;E9PHI5	P51674;B7Z642;E9PHI5	1;1;1	1;1;1	1;1;1	Neuronal membrane glycoprotein M6-a	GPM6A	>sp|P51674|GPM6A_HUMAN Neuronal membrane glycoprotein M6-a OS=Homo sapiens GN=GPM6A PE=1 SV=2;>tr|B7Z642|B7Z642_HUMAN Neuronal membrane glycoprotein M6-a OS=Homo sapiens GN=GPM6A PE=2 SV=1;>tr|E9PHI5|E9PHI5_HUMAN Neuronal membrane glycoprotein M6-a OS=Homo	3	1	1	1	0	1	0	0	0	0	0	1	0	0	0	0	0	1	0	0	0	0	5	5	5	31.209	278	278;271;267		1					0.00023234	NaN	NaN	NaN	0	NaN	NaN	NaN
B7Z6Z4;G3V1V0;G8JLA2;J3KND3;P60660;P60660-2;F8W1R7;F8VZV5;F8VPF3;G3V1Y7;F8W180;F8VZU9;P14649;F8W1I5;H0YI43;F8VXL3	B7Z6Z4;G3V1V0;G8JLA2;J3KND3;P60660;P60660-2;F8W1R7;F8VZV5;F8VPF3;G3V1Y7;F8W180;F8VZU9	6;6;6;6;6;6;6;5;5;4;3;3;2;2;2;1	6;6;6;6;6;6;6;5;5;4;3;3;2;2;2;1	6;6;6;6;6;6;6;5;5;4;3;3;2;2;2;1	Myosin light polypeptide 6	MYL6	>tr|B7Z6Z4|B7Z6Z4_HUMAN Myosin light polypeptide 6 OS=Homo sapiens GN=MYL6 PE=2 SV=1;>tr|G3V1V0|G3V1V0_HUMAN Myosin light polypeptide 6 OS=Homo sapiens GN=MYL6 PE=4 SV=1;>tr|G8JLA2|G8JLA2_HUMAN Myosin light polypeptide 6 OS=Homo sapiens GN=MYL6 PE=4 SV=1;>	16	6	6	6	0	2	4	4	4	5	0	2	4	4	4	5	0	2	4	4	4	5	30.3	30.3	30.3	26.707	238	238;161;152;152;151;151;145;135;130;115;196;103;208;175;83;47		2	4	4	8	7	8.5926e-48	0.84114	1.0049	25.878	24	NaN	NaN	NaN
P59190;P59190-2;P61006;Q92930;P62820;P51153;Q92928;Q9H0U4;P61026;F5GY21;H0YNE9;B7Z8M7;E7END7;E9PLD0;P62820-2;E7ETK2;P62820-3;H0YMN7;H0YL94;H0YLJ8	P59190;P59190-2;P61006;Q92930;P62820;P51153;Q92928;Q9H0U4;P61026;F5GY21;H0YNE9;B7Z8M7;E7END7;E9PLD0;P62820-2;E7ETK2;P62820-3;H0YMN7;H0YL94;H0YLJ8	1;1;1;1;1;1;1;1;1;1;1;1;1;1;1;1;1;1;1;1	1;1;1;1;1;1;1;1;1;1;1;1;1;1;1;1;1;1;1;1	1;1;1;1;1;1;1;1;1;1;1;1;1;1;1;1;1;1;1;1	Ras-related protein Rab-15;Ras-related protein Rab-8A;Ras-related protein Rab-8B;Ras-related protein Rab-1A;Ras-related protein Rab-13;Putative Ras-related protein Rab-1C;Ras-related protein Rab-1B;Ras-related protein Rab-10	RAB15;RAB8A;RAB8B;RAB1A;RAB13;RAB1C;RAB1B;RAB10	>sp|P59190|RAB15_HUMAN Ras-related protein Rab-15 OS=Homo sapiens GN=RAB15 PE=1 SV=1;>sp|P59190-2|RAB15_HUMAN Isoform 2 of Ras-related protein Rab-15 OS=Homo sapiens GN=RAB15;>sp|P61006|RAB8A_HUMAN Ras-related protein Rab-8A OS=Homo sapiens GN=RAB8A PE=1 S	20	1	1	1	0	0	1	1	1	1	0	0	1	1	1	1	0	0	1	1	1	1	5.2	5.2	5.2	24.39	212	212;208;207;207;205;203;201;201;200;190;188;173;173;169;141;129;129;92;48;47			1	1	5	2	0.00050254	0.86683	0.82288	34.316	7	NaN	NaN	NaN
B7Z955;Q5VX20;Q16875;Q16875-2;Q5W015;Q5VX15;F2Z2I2;H0Y483;F5H5L1;O60825;B0FLL2;O60825-2;Q9H178	B7Z955;Q5VX20;Q16875;Q16875-2;Q5W015;Q5VX15;F2Z2I2	10;10;10;10;10;10;9;3;2;1;1;1;1	10;10;10;10;10;10;9;3;2;1;1;1;1	10;10;10;10;10;10;9;3;2;1;1;1;1	6-phosphofructo-2-kinase/fructose-2,6-bisphosphatase 3;6-phosphofructo-2-kinase;Fructose-2,6-bisphosphatase	PFKFB3	>tr|B7Z955|B7Z955_HUMAN 6-phosphofructo-2-kinase OS=Homo sapiens GN=PFKFB3 PE=2 SV=1;>tr|Q5VX20|Q5VX20_HUMAN 6-phosphofructo-2-kinase/fructose-2,6-biphosphata se 3 OS=Homo sapiens GN=PFKFB3 PE=2 SV=1;>sp|Q16875|F263_HUMAN 6-phosphofructo-2-kinase/fructose-	13	10	10	10	0	0	7	8	4	2	0	0	7	8	4	2	0	0	7	8	4	2	20.4	20.4	20.4	60.601	534	534;526;520;514;513;500;455;143;184;505;472;471;92			7	8	4	3	1.7719e-22	0.80453	0.953	68.75	22	NaN	NaN	NaN
H7BY58;J3KP72;P22061-2;P22061;B7Z972;F8WAX2;F8WAV5;F8WDT3;H7C4X2	H7BY58;J3KP72;P22061-2;P22061;B7Z972;F8WAX2;F8WAV5;F8WDT3;H7C4X2	2;2;2;2;2;1;1;1;1	2;2;2;2;2;1;1;1;1	2;2;2;2;2;1;1;1;1	Protein-L-isoaspartate O-methyltransferase;Protein-L-isoaspartate(D-aspartate) O-methyltransferase	PCMT1	>tr|H7BY58|H7BY58_HUMAN Protein-L-isoaspartate O-methyltransferase OS=Homo sapiens GN=PCMT1 PE=3 SV=1;>tr|J3KP72|J3KP72_HUMAN Protein-L-isoaspartate O-methyltransferase OS=Homo sapiens GN=PCMT1 PE=3 SV=1;>sp|P22061-2|PIMT_HUMAN Isoform 2 of Protein-L-isoas	9	2	2	2	0	0	0	0	0	2	0	0	0	0	0	2	0	0	0	0	0	2	8	8	8	30.358	286	286;285;228;227;192;130;124;120;67						2	0.00035203	0.27617	0.4515	27.175	2	NaN	NaN	NaN
Q5T4U5;P11310-2;P11310;B7Z9I1;B4DJE7;E9PJM9;E9PRX4;H0YDT5	Q5T4U5;P11310-2;P11310;B7Z9I1;B4DJE7	6;6;6;6;4;2;1;1	6;6;6;6;4;2;1;1	6;6;6;6;4;2;1;1	Medium-chain specific acyl-CoA dehydrogenase, mitochondrial	ACADM	>tr|Q5T4U5|Q5T4U5_HUMAN Acyl-Coenzyme A dehydrogenase, C-4 to C-12 straight chain OS=Homo sapiens GN=ACADM PE=2 SV=1;>sp|P11310-2|ACADM_HUMAN Isoform 2 of Medium-chain specific acyl-CoA dehydrogenase, mitochondrial OS=Homo sapiens GN=ACADM;>sp|P11310|ACADM	8	6	6	6	0	4	0	1	0	3	0	4	0	1	0	3	0	4	0	1	0	3	13.9	13.9	13.9	50.27	454	454;425;421;385;232;104;76;67		4		1		4	4.5138e-16	0.18239	0.31291	49.269	4	NaN	NaN	NaN
P50991;B7Z9L0;F5H5W3;B7Z2F4	P50991;B7Z9L0;F5H5W3;B7Z2F4	11;11;10;8	11;11;10;8	11;11;10;8	T-complex protein 1 subunit delta	CCT4	>sp|P50991|TCPD_HUMAN T-complex protein 1 subunit delta OS=Homo sapiens GN=CCT4 PE=1 SV=4;>tr|B7Z9L0|B7Z9L0_HUMAN T-complex protein 1 subunit delta OS=Homo sapiens GN=CCT4 PE=2 SV=1;>tr|F5H5W3|F5H5W3_HUMAN T-complex protein 1 subunit delta OS=Homo sapiens	4	11	11	11	0	1	4	0	6	9	0	1	4	0	6	9	0	1	4	0	6	9	23.4	23.4	23.4	57.924	539	539;483;509;389		1	4		6	9	1.0692e-50	0.62641	0.80422	22.647	20	NaN	NaN	NaN
F8W8S0;Q13409;Q13409-5;Q13409-2;B7ZA04;Q13409-3;Q13409-6;E7EQL5;E7EV09;E7EMU4;E7ESD3;E7EQU2;E7ETL8;E7ET01;E7ERH4;E7ERR6;E7EUM4;E9PGG1	F8W8S0;Q13409;Q13409-5;Q13409-2;B7ZA04;Q13409-3;Q13409-6;E7EQL5	3;3;3;3;3;3;3;2;1;1;1;1;1;1;1;1;1;1	3;3;3;3;3;3;3;2;1;1;1;1;1;1;1;1;1;1	3;3;3;3;3;3;3;2;1;1;1;1;1;1;1;1;1;1	Cytoplasmic dynein 1 intermediate chain 2	DYNC1I2	>tr|F8W8S0|F8W8S0_HUMAN Cytoplasmic dynein 1 intermediate chain 2 OS=Homo sapiens GN=DYNC1I2 PE=4 SV=1;>sp|Q13409|DC1I2_HUMAN Cytoplasmic dynein 1 intermediate chain 2 OS=Homo sapiens GN=DYNC1I2 PE=1 SV=3;>sp|Q13409-5|DC1I2_HUMAN Isoform 2E of Cytoplasmic	18	3	3	3	0	0	3	3	3	1	0	0	3	3	3	1	0	0	3	3	3	1	6.9	6.9	6.9	71.349	638	638;638;637;632;630;612;611;305;251;214;187;185;184;173;151;139;137;110			4	4	4	3	3.3632e-18	0.69706	1.023	53.205	15	NaN	NaN	NaN
P48643;E9PCA1;B7ZAR1;E7ENZ3;B4DYD8	P48643;E9PCA1;B7ZAR1;E7ENZ3;B4DYD8	18;18;18;16;16	18;18;18;16;16	18;18;18;16;16	T-complex protein 1 subunit epsilon	CCT5	>sp|P48643|TCPE_HUMAN T-complex protein 1 subunit epsilon OS=Homo sapiens GN=CCT5 PE=1 SV=1;>tr|E9PCA1|E9PCA1_HUMAN T-complex protein 1 subunit epsilon OS=Homo sapiens GN=CCT5 PE=3 SV=1;>tr|B7ZAR1|B7ZAR1_HUMAN T-complex protein 1 subunit epsilon OS=Homo sa	5	18	18	18	0	2	14	11	10	8	0	2	14	11	10	8	0	2	14	11	10	8	36.6	36.6	36.6	59.67	541	541;520;503;486;448		2	15	12	10	9	2.4791e-46	0.74762	0.87106	37.591	47	NaN	NaN	NaN
B7ZKL3;Q9H6S3;Q9H6S3-2	B7ZKL3;Q9H6S3;Q9H6S3-2	2;2;2	2;2;2	2;2;2	Epidermal growth factor receptor kinase substrate 8-like protein 2	EPS8L2	>tr|B7ZKL3|B7ZKL3_HUMAN EPS8L2 protein OS=Homo sapiens GN=EPS8L2 PE=2 SV=1;>sp|Q9H6S3|ES8L2_HUMAN Epidermal growth factor receptor kinase substrate 8-like protein 2 OS=Homo sapiens GN=EPS8L2 PE=1 SV=2;>sp|Q9H6S3-2|ES8L2_HUMAN Isoform 2 of Epidermal growth	3	2	2	2	0	0	0	0	2	0	0	0	0	0	2	0	0	0	0	0	2	0	3.1	3.1	3.1	82.322	731	731;715;327					2		0.0022488	3.3654	3.8209	208.78	2	NaN	NaN	NaN
Q6ULP2;Q6ULP2-4;Q6ULP2-2;Q6ULP2-5;Q6ULP2-3;B8ZZI9	Q6ULP2;Q6ULP2-4;Q6ULP2-2;Q6ULP2-5;Q6ULP2-3;B8ZZI9	1;1;1;1;1;1	1;1;1;1;1;1	1;1;1;1;1;1	Aftiphilin	AFTPH	>sp|Q6ULP2|AFTIN_HUMAN Aftiphilin OS=Homo sapiens GN=AFTPH PE=1 SV=2;>sp|Q6ULP2-4|AFTIN_HUMAN Isoform 4 of Aftiphilin OS=Homo sapiens GN=AFTPH;>sp|Q6ULP2-2|AFTIN_HUMAN Isoform 2 of Aftiphilin OS=Homo sapiens GN=AFTPH;>sp|Q6ULP2-5|AFTIN_HUMAN Isoform 5 of A	6	1	1	1	0	0	0	0	0	1	0	0	0	0	0	1	0	0	0	0	0	1	1.3	1.3	1.3	102.2	937	937;936;909;908;820;568						1	1.9067e-05	NaN	NaN	NaN	1	NaN	NaN	NaN
H7C0W7;B8ZZJ1	H7C0W7;B8ZZJ1	1;1	1;1	1;1		FAM126A	>tr|H7C0W7|H7C0W7_HUMAN Hyccin (Fragment) OS=Homo sapiens GN=FAM126A PE=4 SV=1;>tr|B8ZZJ1|B8ZZJ1_HUMAN Hyccin OS=Homo sapiens GN=FAM126A PE=4 SV=1	2	1	1	1	0	1	1	0	0	0	0	1	1	0	0	0	0	1	1	0	0	0	4.5	4.5	4.5	52.038	471	471;419		1	1				0.00036393	0.65017	0.8223	13.032	2	NaN	NaN	NaN
B9A064;P0CG04	B9A064;P0CG04	3;2	1;0	1;0	Immunoglobulin lambda-like polypeptide 5;Ig lambda-1 chain C regions	IGLL5;IGLC1	>sp|B9A064|IGLL5_HUMAN Immunoglobulin lambda-like polypeptide 5 OS=Homo sapiens GN=IGLL5 PE=2 SV=2;>sp|P0CG04|LAC1_HUMAN Ig lambda-1 chain C regions OS=Homo sapiens GN=IGLC1 PE=1 SV=1	2	3	1	1	2	1	0	0	2	3	0	1	0	0	0	1	0	1	0	0	0	1	17.8	3.7	3.7	23.063	214	214;106		1				1	1.7407e-60	NaN	NaN	NaN	0	NaN	NaN	NaN
Q96MU8-2;C1P671;Q96MU8;Q96MU8-3	Q96MU8-2;C1P671;Q96MU8;Q96MU8-3	1;1;1;1	1;1;1;1	1;1;1;1	Kremen protein 1	KREMEN1	>sp|Q96MU8-2|KREM1_HUMAN Isoform 2 of Kremen protein 1 OS=Homo sapiens GN=KREMEN1;>tr|C1P671|C1P671_HUMAN Kremen protein 1 OS=Homo sapiens GN=KREMEN1 PE=4 SV=1;>sp|Q96MU8|KREM1_HUMAN Kremen protein 1 OS=Homo sapiens GN=KREMEN1 PE=2 SV=3;>sp|Q96MU8-3|KREM1_	4	1	1	1	0	0	0	0	1	0	0	0	0	0	1	0	0	0	0	0	1	0	3	3	3	53.794	492	492;475;473;458					1		0.020293	NaN	NaN	NaN	1	NaN	NaN	NaN
Q92764;C4AM86;CON__Q92764	Q92764;C4AM86;CON__Q92764	8;8;7	1;1;1	1;1;1	Keratin, type I cuticular Ha5	KRT35	>sp|Q92764|KRT35_HUMAN Keratin, type I cuticular Ha5 OS=Homo sapiens GN=KRT35 PE=2 SV=5;>tr|C4AM86|C4AM86_HUMAN Keratin, type I cuticular Ha5 OS=Homo sapiens GN=KRT35 PE=3 SV=1;>Q92764 SWISS-PROT:Q92764 Keratin, type I cuticular HA5 (Hair keratin, type I H	3	8	1	1	2	2	1	2	8	4	0	0	0	0	1	1	0	0	0	0	1	1	15.6	2	2	50.36	455	455;425;425					1	1	1.867e-109	NaN	NaN	NaN	0	NaN	NaN	NaN
Q15233;F5GYZ3;C9IZL7;C9JYS8	Q15233;F5GYZ3;C9IZL7;C9JYS8	2;2;2;1	1;1;1;1	1;1;1;1	Non-POU domain-containing octamer-binding protein	NONO	>sp|Q15233|NONO_HUMAN Non-POU domain-containing octamer-binding protein OS=Homo sapiens GN=NONO PE=1 SV=4;>tr|F5GYZ3|F5GYZ3_HUMAN Non-POU domain-containing octamer-binding protein OS=Homo sapiens GN=NONO PE=4 SV=1;>tr|C9IZL7|C9IZL7_HUMAN Non-POU domain-con	4	2	1	1	0	0	0	0	0	2	0	0	0	0	0	1	0	0	0	0	0	1	4	2.3	2.3	54.231	471	471;382;207;248						1	7.4558e-05	NaN	NaN	NaN	1	NaN	NaN	NaN
C9IZQ1;E9PAL7;P43307;C9J5W0;C9J3L8;F5H5Y2;P43307-2	C9IZQ1;E9PAL7;P43307;C9J5W0;C9J3L8;F5H5Y2;P43307-2	2;2;2;2;2;1;1	2;2;2;2;2;1;1	2;2;2;2;2;1;1	Translocon-associated protein subunit alpha	SSR1	>tr|C9IZQ1|C9IZQ1_HUMAN Translocon-associated protein subunit alpha OS=Homo sapiens GN=SSR1 PE=4 SV=1;>tr|E9PAL7|E9PAL7_HUMAN Translocon-associated protein subunit alpha OS=Homo sapiens GN=SSR1 PE=4 SV=1;>sp|P43307|SSRA_HUMAN Translocon-associated protein	7	2	2	2	1	0	2	0	0	1	1	0	2	0	0	1	1	0	2	0	0	1	6.4	6.4	6.4	33.887	298	298;291;286;266;265;259;259	1		3			1	0.00016648	0.83929	1.0316	52.656	5	NaN	NaN	NaN
P48634;P48634-3;C9JD87;C9JI26;C9JI93;C9JTL3;P48634-2;C9J1F6;C9J6L0;C9J9U2;C9JB33;P48634-4;F8VVM9;F8VVQ5;F8W1J3;E7EMA1;F8WFD4	P48634;P48634-3;C9JD87;C9JI26;C9JI93;C9JTL3;P48634-2;C9J1F6;C9J6L0;C9J9U2;C9JB33;P48634-4	4;4;4;4;4;4;4;4;4;4;4;3;1;1;1;1;1	4;4;4;4;4;4;4;4;4;4;4;3;1;1;1;1;1	4;4;4;4;4;4;4;4;4;4;4;3;1;1;1;1;1	Protein PRRC2A	PRRC2A	>sp|P48634|PRC2A_HUMAN Protein PRRC2A OS=Homo sapiens GN=PRRC2A PE=1 SV=3;>sp|P48634-3|PRC2A_HUMAN Isoform 3 of Protein PRRC2A OS=Homo sapiens GN=PRRC2A;>tr|C9JD87|C9JD87_HUMAN Protein PRRC2A OS=Homo sapiens GN=PRRC2A PE=4 SV=1;>tr|C9JI26|C9JI26_HUMAN Prot	17	4	4	4	1	1	0	2	0	1	1	1	0	2	0	1	1	1	0	2	0	1	3.1	3.1	3.1	228.86	2157	2157;2156;2149;2149;2149;2149;2144;2138;2138;2138;2138;1533;1382;1382;1382;549;549	1	1		2		1	1.3211e-05	0.48131	0.76886	63.626	5	NaN	NaN	NaN
O43324;C9J1V9;D6RBD7;C9JLK5;H0YAL7;D6RCQ0	O43324;C9J1V9;D6RBD7;C9JLK5;H0YAL7;D6RCQ0	2;2;2;2;2;2	2;2;2;2;2;2	2;2;2;2;2;2	Eukaryotic translation elongation factor 1 epsilon-1	EEF1E1	>sp|O43324|MCA3_HUMAN Eukaryotic translation elongation factor 1 epsilon-1 OS=Homo sapiens GN=EEF1E1 PE=1 SV=1;>tr|C9J1V9|C9J1V9_HUMAN HCG2043275 OS=Homo sapiens GN=hCG_2043275 PE=4 SV=2;>tr|D6RBD7|D6RBD7_HUMAN Eukaryotic translation elongation factor 1 ep	6	2	2	2	0	0	0	0	0	2	0	0	0	0	0	2	0	0	0	0	0	2	12.1	12.1	12.1	19.81	174	174;151;150;139;136;94						2	0.0003426	0.63681	1.0447	16.411	2	NaN	NaN	NaN
C9J406;H7C463	C9J406;H7C463	58;55	1;0	1;0		IMMT	>tr|C9J406|C9J406_HUMAN Mitochondrial inner membrane protein OS=Homo sapiens GN=IMMT PE=4 SV=1;>tr|H7C463|H7C463_HUMAN Mitochondrial inner membrane protein (Fragment) OS=Homo sapiens GN=IMMT PE=4 SV=1	2	58	1	1	27	46	32	27	35	40	1	0	1	0	1	1	1	0	1	0	1	1	76.6	3.6	3.6	73.253	659	659;613	1		1		1	2	0	3.8929	4.5628	240.96	5	NaN	NaN	NaN
P61513;E9PEL3;C9J4Z3;A6NKH3;G5E9R3	P61513;E9PEL3;C9J4Z3	3;3;3;1;1	3;3;3;1;1	3;3;3;1;1	60S ribosomal protein L37a	RPL37A	>sp|P61513|RL37A_HUMAN 60S ribosomal protein L37a OS=Homo sapiens GN=RPL37A PE=1 SV=2;>tr|E9PEL3|E9PEL3_HUMAN 60S ribosomal protein L37a OS=Homo sapiens GN=RPL37A PE=4 SV=1;>tr|C9J4Z3|C9J4Z3_HUMAN 60S ribosomal protein L37a OS=Homo sapiens GN=RPL37A PE=4 S	5	3	3	3	1	0	1	1	2	1	1	0	1	1	2	1	1	0	1	1	2	1	22.8	22.8	22.8	10.275	92	92;75;68;93;58	1		1	1	2	1	4.3484e-05	0.94831	1.1137	15.555	5	NaN	NaN	NaN
Q5QPH3;Q9NR19;E7EWU3;C9JY31;C9J7L5	Q5QPH3;Q9NR19;E7EWU3;C9JY31;C9J7L5	1;1;1;1;1	1;1;1;1;1	1;1;1;1;1	Acetyl-coenzyme A synthetase, cytoplasmic	ACSS2	>tr|Q5QPH3|Q5QPH3_HUMAN Acetyl-coenzyme A synthetase, cytoplasmic OS=Homo sapiens GN=ACSS2 PE=2 SV=1;>sp|Q9NR19|ACSA_HUMAN Acetyl-coenzyme A synthetase, cytoplasmic OS=Homo sapiens GN=ACSS2 PE=1 SV=1;>tr|E7EWU3|E7EWU3_HUMAN Acetyl-coenzyme A synthetase, cy	5	1	1	1	0	0	0	0	1	0	0	0	0	0	1	0	0	0	0	0	1	0	2.8	2.8	2.8	80.087	714	714;701;651;203;163					2		0.01106	NaN	NaN	NaN	1	NaN	NaN	NaN
Q05682;Q05682-2;Q05682-6;Q05682-3;E7EX44;F5H1Z9;Q05682-4;E9PGZ1;Q05682-5;C9J813	Q05682;Q05682-2;Q05682-6;Q05682-3;E7EX44;F5H1Z9;Q05682-4;E9PGZ1;Q05682-5;C9J813	2;2;2;2;2;2;2;2;2;2	2;2;2;2;2;2;2;2;2;2	2;2;2;2;2;2;2;2;2;2	Caldesmon	CALD1	>sp|Q05682|CALD1_HUMAN Caldesmon OS=Homo sapiens GN=CALD1 PE=1 SV=3;>sp|Q05682-2|CALD1_HUMAN Isoform 2 of Caldesmon OS=Homo sapiens GN=CALD1;>sp|Q05682-6|CALD1_HUMAN Isoform 6 of Caldesmon OS=Homo sapiens GN=CALD1;>sp|Q05682-3|CALD1_HUMAN Isoform 3 of Cald	10	2	2	2	0	2	0	0	0	0	0	2	0	0	0	0	0	2	0	0	0	0	3.2	3.2	3.2	93.23	793	793;564;563;558;557;543;538;536;532;459		2					0.0020266	0.51647	0.66715	28.103	2	NaN	NaN	NaN
G5E949;P51649;C9J8Q5;F5H328	G5E949;P51649;C9J8Q5;F5H328	5;5;5;4	5;5;5;4	5;5;5;4	Succinate-semialdehyde dehydrogenase, mitochondrial	ALDH5A1	>tr|G5E949|G5E949_HUMAN Aldehyde dehydrogenase 5 family, member A1 (Succinate-semialdehyde dehydrogenase), isoform CRA_a OS=Homo sapiens GN=ALDH5A1 PE=3 SV=1;>sp|P51649|SSDH_HUMAN Succinate-semialdehyde dehydrogenase, mitochondrial OS=Homo sapiens GN=ALDH5	4	5	5	5	0	1	0	0	1	4	0	1	0	0	1	4	0	1	0	0	1	4	10.2	10.2	10.2	58.653	548	548;535;507;447		2			1	4	2.9233e-10	0.21737	0.32831	78.142	4	NaN	NaN	NaN
C9J8T6;Q14061	C9J8T6;Q14061	1;1	1;1	1;1	Cytochrome c oxidase copper chaperone	COX17	>tr|C9J8T6|C9J8T6_HUMAN Cytochrome c oxidase copper chaperone OS=Homo sapiens GN=COX17 PE=4 SV=1;>sp|Q14061|COX17_HUMAN Cytochrome c oxidase copper chaperone OS=Homo sapiens GN=COX17 PE=1 SV=2	2	1	1	1	0	1	0	0	1	1	0	1	0	0	1	1	0	1	0	0	1	1	16.3	16.3	16.3	10.853	98	98;63		1			2	3	1.496e-18	0.50481	0.66777	132.96	6	NaN	NaN	NaN
P08865;C9J9K3;A6NE09;C9JQR9	P08865;C9J9K3;A6NE09	9;9;6;1	9;9;6;1	9;9;6;1	40S ribosomal protein SA	RPSA;RPSAP58	>sp|P08865|RSSA_HUMAN 40S ribosomal protein SA OS=Homo sapiens GN=RPSA PE=1 SV=4;>tr|C9J9K3|C9J9K3_HUMAN 40S ribosomal protein SA (Fragment) OS=Homo sapiens GN=RPSA PE=3 SV=1;>tr|A6NE09|A6NE09_HUMAN Protein RPSAP58 OS=Homo sapiens GN=RPSAP58 PE=3 SV=1	4	9	9	9	5	4	7	5	3	7	5	4	7	5	3	7	5	4	7	5	3	7	38.6	38.6	38.6	32.854	295	295;264;295;73	5	4	7	5	6	10	1.4405e-104	0.69806	1.0321	79.048	36	0.65067	1.0348	12.733
Q16629;C9JAB2;G5E9M3;Q16629-2;Q16629-3	Q16629;C9JAB2;G5E9M3;Q16629-2;Q16629-3	3;3;3;3;3	2;2;2;2;2	2;2;2;2;2	Serine/arginine-rich splicing factor 7	SRSF7	>sp|Q16629|SRSF7_HUMAN Serine/arginine-rich splicing factor 7 OS=Homo sapiens GN=SRSF7 PE=1 SV=1;>tr|C9JAB2|C9JAB2_HUMAN Serine/arginine-rich-splicing factor 7 OS=Homo sapiens GN=SRSF7 PE=4 SV=1;>tr|G5E9M3|G5E9M3_HUMAN Serine/arginine-rich-splicing factor	5	3	2	2	0	0	3	1	2	0	0	0	2	0	1	0	0	0	2	0	1	0	14.7	8.8	8.8	27.366	238	238;235;226;135;132			2		1		2.8356e-24	0.80849	0.34368	75.182	3	NaN	NaN	NaN
Q9Y291;C9JBY7	Q9Y291;C9JBY7	2;2	2;2	2;2	28S ribosomal protein S33, mitochondrial	MRPS33	>sp|Q9Y291|RT33_HUMAN 28S ribosomal protein S33, mitochondrial OS=Homo sapiens GN=MRPS33 PE=1 SV=1;>tr|C9JBY7|C9JBY7_HUMAN 28S ribosomal protein S33, mitochondrial OS=Homo sapiens GN=MRPS33 PE=4 SV=1	2	2	2	2	0	0	2	1	0	0	0	0	2	1	0	0	0	0	2	1	0	0	17	17	17	12.629	106	106;96			3	1			0.0033334	0.84059	0.91368	18.505	3	NaN	NaN	NaN
C9JC84;P02679;C9JEU5;P02679-2;C9JU00;C9JPQ9	C9JC84;P02679;C9JEU5;P02679-2	8;8;8;8;3;3	8;8;8;8;3;3	8;8;8;8;3;3	Fibrinogen gamma chain	FGG	>tr|C9JC84|C9JC84_HUMAN Fibrinogen gamma chain OS=Homo sapiens GN=FGG PE=4 SV=1;>sp|P02679|FIBG_HUMAN Fibrinogen gamma chain OS=Homo sapiens GN=FGG PE=1 SV=3;>tr|C9JEU5|C9JEU5_HUMAN Fibrinogen gamma chain OS=Homo sapiens GN=FGG PE=4 SV=1;>sp|P02679-2|FIBG_	6	8	8	8	0	0	0	0	6	7	0	0	0	0	6	7	0	0	0	0	6	7	24.9	24.9	24.9	52.337	461	461;453;445;437;123;119					6	30	1.5067e-88	0.092182	0.10547	122.32	8	NaN	NaN	NaN
Q14766-4;Q14766;Q14766-5;Q14766-2;E7EV71;Q14766-3;C9JD84;H7C2H7	Q14766-4;Q14766;Q14766-5;Q14766-2;E7EV71;Q14766-3;C9JD84;H7C2H7	1;1;1;1;1;1;1;1	1;1;1;1;1;1;1;1	1;1;1;1;1;1;1;1	Latent-transforming growth factor beta-binding protein 1	LTBP1	>sp|Q14766-4|LTBP1_HUMAN Isoform 4 of Latent-transforming growth factor beta-binding protein 1 OS=Homo sapiens GN=LTBP1;>sp|Q14766|LTBP1_HUMAN Latent-transforming growth factor beta-binding protein 1 OS=Homo sapiens GN=LTBP1 PE=1 SV=4;>sp|Q14766-5|LTBP1_HU	8	1	1	1	0	1	1	1	1	1	0	1	1	1	1	1	0	1	1	1	1	1	0.8	0.8	0.8	186.87	1722	1722;1721;1396;1395;1353;1342;1340;197		1	1	1	1	1	0.0016226	0.57685	0.73616	43.331	5	NaN	NaN	NaN
Q7Z695;C9JE15;H7C4I2	Q7Z695;C9JE15;H7C4I2	5;5;3	5;5;3	5;5;3	Uncharacterized aarF domain-containing protein kinase 2	ADCK2	>sp|Q7Z695|ADCK2_HUMAN Uncharacterized aarF domain-containing protein kinase 2 OS=Homo sapiens GN=ADCK2 PE=2 SV=1;>tr|C9JE15|C9JE15_HUMAN Uncharacterized aarF domain-containing protein kinase 2 OS=Homo sapiens GN=ADCK2 PE=4 SV=1;>tr|H7C4I2|H7C4I2_HUMAN Unc	3	5	5	5	0	0	0	0	1	5	0	0	0	0	1	5	0	0	0	0	1	5	11	11	11	68.981	626	626;590;470					1	5	1.7186e-09	0.10935	0.17031	195.58	3	NaN	NaN	NaN
C9JF17;P05090	C9JF17;P05090	2;2	2;2	2;2	Apolipoprotein D	APOD	>tr|C9JF17|C9JF17_HUMAN Apolipoprotein D (Fragment) OS=Homo sapiens GN=APOD PE=4 SV=1;>sp|P05090|APOD_HUMAN Apolipoprotein D OS=Homo sapiens GN=APOD PE=1 SV=1	2	2	2	2	0	1	0	0	0	1	0	1	0	0	0	1	0	1	0	0	0	1	10.2	10.2	10.2	24.158	215	215;189		1				2	0.00011617	NaN	NaN	NaN	1	NaN	NaN	NaN
P99999;C9JFR7;CON__P62894	P99999;C9JFR7	4;4;1	4;4;1	4;4;1	Cytochrome c	CYCS	>sp|P99999|CYC_HUMAN Cytochrome c OS=Homo sapiens GN=CYCS PE=1 SV=2;>tr|C9JFR7|C9JFR7_HUMAN Cytochrome c (Fragment) OS=Homo sapiens GN=CYCS PE=3 SV=1	3	4	4	4	2	1	0	1	2	3	2	1	0	1	2	3	2	1	0	1	2	3	38.1	38.1	38.1	11.749	105	105;101;105	2	1		1	2	8	1.064e-13	0.17795	0.24953	143.91	11	1.4214	1.3858	56.422
C9JJ19;P82930;H3BP88	C9JJ19;P82930;H3BP88	6;6;5	6;6;5	6;6;5	28S ribosomal protein S34, mitochondrial	MRPS34	>tr|C9JJ19|C9JJ19_HUMAN 28S ribosomal protein S34, mitochondrial OS=Homo sapiens GN=MRPS34 PE=4 SV=2;>sp|P82930|RT34_HUMAN 28S ribosomal protein S34, mitochondrial OS=Homo sapiens GN=MRPS34 PE=1 SV=2;>tr|H3BP88|H3BP88_HUMAN 28S ribosomal protein S34, mitoc	3	6	6	6	0	2	2	2	2	5	0	2	2	2	2	5	0	2	2	2	2	5	18.7	18.7	18.7	26.332	225	225;218;125		2	3	4	2	6	3.7354e-32	0.73116	0.97314	95.52	17	NaN	NaN	NaN
P18085;C9JPM4;P84085;C9JAK5;C9J1Z8;B7ZB63;F8WDB3;F8WCJ5;F5H6T5;F5H1V1	P18085;C9JPM4;P84085;C9JAK5;C9J1Z8	3;3;2;2;2;1;1;1;1;1	1;1;0;1;0;0;0;0;0;0	1;1;0;1;0;0;0;0;0;0	ADP-ribosylation factor 4;ADP-ribosylation factor 5	ARF4;ARF5	>sp|P18085|ARF4_HUMAN ADP-ribosylation factor 4 OS=Homo sapiens GN=ARF4 PE=1 SV=3;>tr|C9JPM4|C9JPM4_HUMAN ADP-ribosylation factor 4 (Fragment) OS=Homo sapiens GN=ARF4 PE=3 SV=1;>sp|P84085|ARF5_HUMAN ADP-ribosylation factor 5 OS=Homo sapiens GN=ARF5 PE=1 SV	10	3	1	1	1	0	1	0	2	3	0	0	0	0	1	1	0	0	0	0	1	1	21.7	5.6	5.6	20.511	180	180;127;180;153;150;144;59;56;50;40					1	1	6.3736e-07	NaN	NaN	NaN	1	NaN	NaN	NaN
Q4VC31;H7C525;C9JQ41	Q4VC31;H7C525;C9JQ41	2;2;2	2;2;2	2;2;2	Coiled-coil domain-containing protein 58	CCDC58	>sp|Q4VC31|CCD58_HUMAN Coiled-coil domain-containing protein 58 OS=Homo sapiens GN=CCDC58 PE=1 SV=1;>tr|H7C525|H7C525_HUMAN Coiled-coil domain-containing protein 58 (Fragment) OS=Homo sapiens GN=CCDC58 PE=4 SV=1;>tr|C9JQ41|C9JQ41_HUMAN Coiled-coil domain-c	3	2	2	2	0	0	2	2	0	0	0	0	2	2	0	0	0	0	2	2	0	0	19.4	19.4	19.4	16.62	144	144;141;130			2	2			2.3986e-07	0.89575	1.1007	61.003	4	NaN	NaN	NaN
C9JRZ6;Q9NX63;F8WAR4;G3V1K1;F8WD73	C9JRZ6;Q9NX63;F8WAR4;G3V1K1	13;13;9;7;2	13;13;9;7;2	13;13;9;7;2	Coiled-coil-helix-coiled-coil-helix domain-containing protein 3, mitochondrial	CHCHD3	>tr|C9JRZ6|C9JRZ6_HUMAN Coiled-coil-helix-coiled-coil-helix domain-containing protein 3, mitochondrial OS=Homo sapiens GN=CHCHD3 PE=4 SV=1;>sp|Q9NX63|CHCH3_HUMAN Coiled-coil-helix-coiled-coil-helix domain-containing protein 3, mitochondrial OS=Homo sapiens	5	13	13	13	4	9	7	8	8	12	4	9	7	8	8	12	4	9	7	8	8	12	50	50	50	26.694	232	232;227;241;138;63	5	15	13	14	28	38	4.9451e-231	0.17707	0.53654	164.38	97	7.0512	10.72	99.368
C9JSL2;Q5JRX3-2;Q5JRX3;E7ES23;H0Y4F7;B1APQ0	C9JSL2;Q5JRX3-2;Q5JRX3;E7ES23	6;6;6;5;2;1	6;6;6;5;2;1	6;6;6;5;2;1	Presequence protease, mitochondrial	PITRM1	>tr|C9JSL2|C9JSL2_HUMAN Presequence protease, mitochondrial OS=Homo sapiens GN=PITRM1 PE=3 SV=1;>sp|Q5JRX3-2|PREP_HUMAN Isoform 2 of Presequence protease, mitochondrial OS=Homo sapiens GN=PITRM1;>sp|Q5JRX3|PREP_HUMAN Presequence protease, mitochondrial OS=	6	6	6	6	0	1	1	1	1	6	0	1	1	1	1	6	0	1	1	1	1	6	6.7	6.7	6.7	117.51	1038	1038;1038;1037;939;233;184		1	1	1	2	7	2.8702e-14	0.1636	0.3446	118.04	10	NaN	NaN	NaN
Q7L0Y3;C9JVB6	Q7L0Y3;C9JVB6	3;3	3;3	3;3	Mitochondrial ribonuclease P protein 1	RG9MTD1	>sp|Q7L0Y3|MRRP1_HUMAN Mitochondrial ribonuclease P protein 1 OS=Homo sapiens GN=TRMT10C PE=1 SV=2;>tr|C9JVB6|C9JVB6_HUMAN Mitochondrial ribonuclease P protein 1 (Fragment) OS=Homo sapiens GN=TRMT10C PE=4 SV=1	2	3	3	3	2	0	1	0	0	0	2	0	1	0	0	0	2	0	1	0	0	0	8.4	8.4	8.4	47.346	403	403;312	2		1				0.00014852	1.8231	1.8581	49.637	3	1.7702	2.8179	61.414
Q9H9P8;C9JVN9;Q9H9P8-2;G3V272;G3V5S1	Q9H9P8;C9JVN9;Q9H9P8-2;G3V272;G3V5S1	6;6;6;3;3	6;6;6;3;3	6;6;6;3;3	L-2-hydroxyglutarate dehydrogenase, mitochondrial	L2HGDH	>sp|Q9H9P8|L2HDH_HUMAN L-2-hydroxyglutarate dehydrogenase, mitochondrial OS=Homo sapiens GN=L2HGDH PE=1 SV=3;>tr|C9JVN9|C9JVN9_HUMAN L-2-hydroxyglutarate dehydrogenase, mitochondrial OS=Homo sapiens GN=L2HGDH PE=4 SV=1;>sp|Q9H9P8-2|L2HDH_HUMAN Isoform 2 of	5	6	6	6	0	3	0	0	1	4	0	3	0	0	1	4	0	3	0	0	1	4	15.6	15.6	15.6	50.315	463	463;441;441;236;211		4			1	5	1.0303e-13	0.18737	0.27998	85.601	7	NaN	NaN	NaN
E7ETI0;C9JWM7;F8WCF6;P59998;F8WDD7;H7C0A3;F6TTL5;F8WE39;F8WDW3	E7ETI0;C9JWM7;F8WCF6;P59998;F8WDD7;H7C0A3	4;4;4;4;4;3;1;1;1	4;4;4;4;4;3;1;1;1	4;4;4;4;4;3;1;1;1	Actin-related protein 2/3 complex subunit 4	ARPC4-TTLL3;ARPC4	>tr|E7ETI0|E7ETI0_HUMAN Protein ARPC4-TTLL3 OS=Homo sapiens GN=ARPC4-TTLL3 PE=4 SV=1;>tr|C9JWM7|C9JWM7_HUMAN Actin-related protein 2/3 complex subunit 4 OS=Homo sapiens GN=ARPC4 PE=4 SV=1;>tr|F8WCF6|F8WCF6_HUMAN Actin-related protein 2/3 complex subunit 4	9	4	4	4	2	1	2	0	2	3	2	1	2	0	2	3	2	1	2	0	2	3	7.8	7.8	7.8	71.718	625	625;187;181;168;113;167;78;47;44	2	1	2		2	3	1.0867e-12	0.40826	0.65743	85.811	8	NaN	NaN	NaN
O15145;C9JZD1;F8VR50	O15145;C9JZD1;F8VR50	2;2;1	2;2;1	2;2;1	Actin-related protein 2/3 complex subunit 3	ARPC3	>sp|O15145|ARPC3_HUMAN Actin-related protein 2/3 complex subunit 3 OS=Homo sapiens GN=ARPC3 PE=1 SV=3;>tr|C9JZD1|C9JZD1_HUMAN Actin-related protein 2/3 complex subunit 3 (Fragment) OS=Homo sapiens GN=ARPC3 PE=4 SV=1;>tr|F8VR50|F8VR50_HUMAN Actin-related pr	3	2	2	2	0	0	2	1	1	0	0	0	2	1	1	0	0	0	2	1	1	0	13.5	13.5	13.5	20.546	178	178;99;84			2	1	1		9.7258e-06	1.1101	1.0132	28.35	4	NaN	NaN	NaN
Q9NP80;C9JZI4;J3KPL1;Q9NP80-2;C9JN30	Q9NP80;C9JZI4;J3KPL1;Q9NP80-2;C9JN30	5;5;4;4;4	4;4;3;3;3	4;4;3;3;3	Calcium-independent phospholipase A2-gamma	PNPLA8	>sp|Q9NP80|PLPL8_HUMAN Calcium-independent phospholipase A2-gamma OS=Homo sapiens GN=PNPLA8 PE=1 SV=1;>tr|C9JZI4|C9JZI4_HUMAN Calcium-independent phospholipase A2-gamma OS=Homo sapiens GN=PNPLA8 PE=4 SV=1;>tr|J3KPL1|J3KPL1_HUMAN Calcium-independent phospho	5	5	4	4	0	1	1	2	5	4	0	0	0	1	4	3	0	0	0	1	4	3	6.5	5.6	5.6	88.476	782	782;682;720;720;717				1	4	4	1.5363e-15	0.73356	1.0208	141.18	8	NaN	NaN	NaN
O60716;O60716-2;O60716-4;F8WA43;O60716-6;O60716-3;C9JZR2;O60716-5;O60716-7;E9PIE5;O60716-9;O60716-8;O60716-10;O60716-12;O60716-14;O60716-11;O60716-13;O60716-17;O60716-15;O60716-18;O60716-16;O60716-20;O60716-22;O60716-19;O60716-21;O60716-23;O60716-24;E9PRE2;O60716-25;O60716-26;O60716-28;O60716-30;O60716-27;O60716-29;O60716-31;O60716-32	O60716;O60716-2;O60716-4;F8WA43;O60716-6;O60716-3;C9JZR2;O60716-5;O60716-7;E9PIE5;O60716-9;O60716-8;O60716-10;O60716-12;O60716-14;O60716-11;O60716-13;O60716-17;O60716-15;O60716-18;O60716-16;O60716-20;O60716-22;O60716-19;O60716-21;O60716-23;O60716-24;E9PRE2	3;3;3;3;3;3;3;3;3;3;3;3;3;3;3;3;3;3;3;3;3;3;3;3;3;3;3;2;1;1;1;1;1;1;1;1	3;3;3;3;3;3;3;3;3;3;3;3;3;3;3;3;3;3;3;3;3;3;3;3;3;3;3;2;1;1;1;1;1;1;1;1	3;3;3;3;3;3;3;3;3;3;3;3;3;3;3;3;3;3;3;3;3;3;3;3;3;3;3;2;1;1;1;1;1;1;1;1	Catenin delta-1	CTNND1	>sp|O60716|CTND1_HUMAN Catenin delta-1 OS=Homo sapiens GN=CTNND1 PE=1 SV=1;>sp|O60716-2|CTND1_HUMAN Isoform 1AB of Catenin delta-1 OS=Homo sapiens GN=CTNND1;>sp|O60716-4|CTND1_HUMAN Isoform 1BC of Catenin delta-1 OS=Homo sapiens GN=CTNND1;>tr|F8WA43|F8WA43	36	3	3	3	1	1	0	0	3	2	1	1	0	0	3	2	1	1	0	0	3	2	4	4	4	108.17	968	968;962;948;947;942;939;938;933;919;918;914;913;908;894;888;885;879;867;865;861;859;847;841;838;832;818;812;261;645;639;625;619;616;610;596;590	1	1			3	2	2.8247e-05	0.7637	1.2547	28.829	7	NaN	NaN	NaN
CON__A2A5Y0	CON__A2A5Y0	12	1	0			>A2A5Y0 TREMBL:A2A5Y0 Tax_Id=10090 Gene_Symbol=Krt31 keratin complex 1, acidic, gene 1	1	12	1	0	3	6	1	2	11	6	0	0	0	0	1	0	0	0	0	0	0	0	24	2.9	0	47.117	416	416					1		3.6274e-124	NaN	NaN	NaN	1	NaN	NaN	NaN
CON__ENSEMBL:ENSBTAP00000016242;P68363;F8VVB9;C9JDS9;Q9H853	CON__ENSEMBL:ENSBTAP00000016242;P68363	19;19;9;5;2	19;19;9;5;2	0;0;0;0;0	Tubulin alpha-1B chain	TUBA1B	>ENSEMBL:ENSBTAP00000016242 (Bos taurus) similar to alpha-tubulin I isoform 1;>sp|P68363|TBA1B_HUMAN Tubulin alpha-1B chain OS=Homo sapiens GN=TUBA1B PE=1 SV=1	5	19	19	0	12	12	11	11	16	16	12	12	11	11	16	16	0	0	0	0	0	0	54.5	54.5	0	50.179	451	451;451;247;156;241	30	23	22	16	56	47	0	0.74869	0.9525	81.047	182	0.41255	0.59533	164.17
CON__ENSEMBL:ENSBTAP00000034412	CON__ENSEMBL:ENSBTAP00000034412	1	1	1			>ENSEMBL:ENSBTAP00000034412 (Bos taurus) similar to C4b-binding protein alpha chain	1	1	1	1	0	0	0	0	0	1	0	0	0	0	0	1	0	0	0	0	0	1	5.5	5.5	5.5	22.336	199	199						1	0.00083476	NaN	NaN	NaN	0	NaN	NaN	NaN
CON__ENSEMBL:ENSBTAP00000037665	CON__ENSEMBL:ENSBTAP00000037665	2	2	2			>ENSEMBL:ENSBTAP00000037665 (Bos taurus) similar to Pregnancy zone protein, partial	1	2	2	2	0	0	0	0	2	1	0	0	0	0	2	1	0	0	0	0	2	1	4	4	4	65.19	578	578					3	1	3.1391e-07	NaN	NaN	NaN	0	NaN	NaN	NaN
CON__ENSEMBL:ENSBTAP00000038253	CON__ENSEMBL:ENSBTAP00000038253	14	1	1			>ENSEMBL:ENSBTAP00000038253 (Bos taurus) 63 kDa protein	1	14	1	1	10	13	10	8	10	10	0	1	0	0	0	0	0	1	0	0	0	0	18.8	2.5	2.5	63.165	606	606		1					0	NaN	NaN	NaN	0	NaN	NaN	NaN
CON__O43790;O43790	CON__O43790;O43790	30;30	29;29	2;2	Keratin, type II cuticular Hb6	KRT86	>O43790 SWISS-PROT:O43790 Keratin, type II cuticular Hb6 (Hair keratin, type II Hb6) (ghHb6) - Homo sapiens (Human).;>sp|O43790|KRT86_HUMAN Keratin, type II cuticular Hb6 OS=Homo sapiens GN=KRT86 PE=1 SV=1	2	30	29	2	3	5	2	1	30	15	2	4	2	1	29	14	0	0	0	0	2	0	63	61.5	8.8	53.5	486	486;486	2	5	2	1	50	46	0	0.11008	0.097794	175.03	65	NaN	NaN	NaN
CON__O76009;O76009;CON__Q6NTB9	CON__O76009;O76009;CON__Q6NTB9	23;23;22	7;7;7	5;5;5	Keratin, type I cuticular Ha3-I	KRT33A	>O76009 SWISS-PROT:O76009 Keratin, type I cuticular HA3-I (Hair keratin, type I HA3-I);>sp|O76009|KT33A_HUMAN Keratin, type I cuticular Ha3-I OS=Homo sapiens GN=KRT33A PE=2 SV=2;>Q6NTB9 TREMBL:Q6NTB9 Type I hair keratin 3A - Homo sapiens (Human).	3	23	7	5	4	7	1	2	22	10	0	0	0	0	7	0	0	0	0	0	5	0	61.4	21.3	17.6	45.935	404	404;404;404					9		0	0.084394	0.010147	178.26	7	NaN	NaN	NaN
CON__O76013;O76013;O76013-2;CON__A2VCT4	CON__O76013;O76013;O76013-2	8;8;8;1	2;2;2;0	2;2;2;0	Keratin, type I cuticular Ha6	KRT36	>O76013 SWISS-PROT:O76013 Keratin, type I cuticular HA6 (Hair keratin, type I HA6);>sp|O76013|KRT36_HUMAN Keratin, type I cuticular Ha6 OS=Homo sapiens GN=KRT36 PE=1 SV=1;>sp|O76013-2|KRT36_HUMAN Isoform 2 of Keratin, type I cuticular Ha6 OS=Homo sapiens G	4	8	2	2	1	3	1	1	7	3	0	1	0	0	1	0	0	1	0	0	1	0	16.3	5.1	5.1	52.247	467	467;467;417;482		1			2		3.2438e-41	NaN	NaN	NaN	1	NaN	NaN	NaN
CON__O76015;O76015	CON__O76015;O76015	12;12	9;9	2;2	Keratin, type I cuticular Ha8	KRT38	>O76015 SWISS-PROT:O76015 Keratin, type I cuticular HA8 (Hair keratin, type I HA8);>sp|O76015|KRT38_HUMAN Keratin, type I cuticular Ha8 OS=Homo sapiens GN=KRT38 PE=2 SV=3	2	12	9	2	1	1	1	1	12	2	0	0	0	0	9	0	0	0	0	0	2	0	28.5	22.4	5.9	50.49	456	456;456					9		9.4238e-119	0.12036	0.042618	138.99	6	NaN	NaN	NaN
CON__O95678;O95678	CON__O95678;O95678	19;19	2;2	2;2	Keratin, type II cytoskeletal 75	KRT75	>O95678 SWISS-PROT:O95678 Tax_Id=9606 Gene_Symbol=KRT75 Keratin, type II cytoskeletal 75;>sp|O95678|K2C75_HUMAN Keratin, type II cytoskeletal 75 OS=Homo sapiens GN=KRT75 PE=1 SV=2	2	19	2	2	14	14	7	6	14	15	0	0	0	0	2	1	0	0	0	0	2	1	20.5	2.2	2.2	59.504	551	551;551					2	1	0	0.11826	0.12009	192.58	2	NaN	NaN	NaN
CON__P00711	CON__P00711	5	5	5			>P00711 SWISS-PROT:P00711 Alpha-lactalbumin - Bos taurus (Bovine).	1	5	5	5	1	1	0	0	5	0	1	1	0	0	5	0	1	1	0	0	5	0	43.1	43.1	43.1	14.186	123	123	1	1			32		2.5282e-106	0.21652	0.16712	88.174	15	NaN	NaN	NaN
CON__P00761	CON__P00761	6	6	6			>P00761 SWISS-PROT:P00761|TRYP_PIG Trypsin - Sus scrofa (Pig).	1	6	6	6	6	6	6	6	6	6	6	6	6	6	6	6	6	6	6	6	6	6	26.8	26.8	26.8	24.409	231	231	232	286	93	109	251	279	5.7056e-303	0.040147	0.047466	189.15	863	0.048772	0.054905	183.48
CON__P00766	CON__P00766	1	1	1			>P00766 SWISS-PROT:P00766 Chymotrypsinogen A - Bos taurus (Bovine).	1	1	1	1	0	0	0	1	0	0	0	0	0	1	0	0	0	0	0	1	0	0	5.7	5.7	5.7	25.666	245	245				1			8.2313e-05	NaN	NaN	NaN	0	NaN	NaN	NaN
CON__P01966	CON__P01966	1	1	1			>P01966 SWISS-PROT:P01966 (Bos taurus) Hemoglobin subunit alpha	1	1	1	1	1	0	1	0	1	1	1	0	1	0	1	1	1	0	1	0	1	1	10.6	10.6	10.6	15.184	142	142	1		2		1	1	0.00025718	0.21515	0.20354	45.767	2	NaN	NaN	NaN
CON__P02533;P02533;CON__Q61782	CON__P02533;P02533	51;51;7	45;45;7	11;11;2	Keratin, type I cytoskeletal 14	KRT14	>P02533 SWISS-PROT:P02533 Tax_Id=9606 Gene_Symbol=KRT14 Keratin, type I cytoskeletal 14;>sp|P02533|K1C14_HUMAN Keratin, type I cytoskeletal 14 OS=Homo sapiens GN=KRT14 PE=1 SV=4	3	51	45	11	40	41	23	19	34	32	34	36	18	16	29	27	10	10	5	5	8	8	77.8	73.9	31.4	51.621	472	472;472;93	415	409	168	146	332	375	0	0.075267	0.088233	142.87	1124	0.054346	0.06551	148.38
CON__P02538;P02538	CON__P02538;P02538	47;47	2;2	2;2	Keratin, type II cytoskeletal 6A	KRT6A	>P02538 SWISS-PROT:P02538 Tax_Id=9606 Gene_Symbol=KRT6A Keratin, type II cytoskeletal 6A;>sp|P02538|K2C6A_HUMAN Keratin, type II cytoskeletal 6A OS=Homo sapiens GN=KRT6A PE=1 SV=3	2	47	2	2	39	42	22	23	32	31	2	2	2	2	2	2	2	2	2	2	2	2	60.8	3.5	3.5	60.044	564	564;564	28	15	12	7	17	20	0	0.48859	0.61499	153.92	90	0.36459	0.53135	145.68
CON__P02662	CON__P02662	11	11	11			>P02662 SWISS-PROT:P02662 Alpha-S1-casein - Bos taurus (Bovine).	1	11	11	11	5	7	4	2	9	5	5	7	4	2	9	5	5	7	4	2	9	5	48.7	48.7	48.7	22.975	199	199	58	69	8	2	82	76	1.3247e-148	0.12865	0.15281	132.03	202	0.1181	0.094885	138.79
CON__P02663	CON__P02663	10	10	10			>P02663 SWISS-PROT:P02663 Alpha-S2-casein [Contains: Casocidin-1 - Bos taurus (Bovine).	1	10	10	10	4	5	2	1	10	3	4	5	2	1	10	3	4	5	2	1	10	3	41.5	41.5	41.5	24.348	207	207	15	26	7	1	50	20	3.9654e-106	0.090724	0.11632	154.24	59	0.11075	0.15832	103.06
CON__P02666	CON__P02666	3	3	3			>P02666 SWISS-PROT:P02666 Beta-casein - Bos taurus (Bovine).	1	3	3	3	1	2	0	0	3	1	1	2	0	0	3	1	1	2	0	0	3	1	23.4	23.4	23.4	23.583	209	209	2	2			4	1	1.7444e-139	0.24448	0.40345	134.62	7	0.28169	0.40627	0.98474
CON__P02668	CON__P02668	8	8	8			>P02668 SWISS-PROT:P02668 Kappa-casein [Contains: Casoxin C; Casoxin 6; Casoxin A; Casoxin B; Casoplatelin] - Bos taurus (Bovine).	1	8	8	8	5	4	0	0	7	2	5	4	0	0	7	2	5	4	0	0	7	2	51.5	51.5	51.5	18.974	169	169	8	18			47	6	1.062e-170	0.096382	0.095743	146.15	55	0.14169	0.22578	7.412
CON__P02754	CON__P02754	10	10	10			>P02754 SWISS-PROT:P02754 Beta-lactoglobulin - Bos taurus (Bovine).	1	10	10	10	5	6	4	2	9	7	5	6	4	2	9	7	5	6	4	2	9	7	75.9	75.9	75.9	18.281	162	162	45	79	12	13	159	63	0	0.11877	0.14057	150.18	193	0.08962	0.1317	78.178
CON__P02768-1;P02768;B7WNR0;D6RHD5;H0YA55;C9JKR2;P02768-2;H7C013	CON__P02768-1;P02768;B7WNR0;D6RHD5;H0YA55;C9JKR2;P02768-2	44;44;34;32;32;28;28;16	44;44;34;32;32;28;28;16	40;40;30;28;28;25;25;15	Serum albumin	ALB	>P02768-1 SWISS-PROT:P02768-1 Tax_Id=9606 Gene_Symbol=ALB Isoform 1 of Serum albumin precursor;>sp|P02768|ALBU_HUMAN Serum albumin OS=Homo sapiens GN=ALB PE=1 SV=2;>tr|B7WNR0|B7WNR0_HUMAN Serum albumin OS=Homo sapiens GN=ALB PE=4 SV=1;>tr|D6RHD5|D6RHD5_HUM	8	44	44	40	35	14	5	3	25	41	35	14	5	3	25	41	31	10	3	1	21	37	71.4	71.4	66.3	69.366	609	609;609;494;459;454;417;417;197	343	68	8	4	142	229	0	0.10242	0.12578	119.93	504	0.098614	0.11863	119.45
CON__P02769	CON__P02769	28	24	24			>P02769 SWISS-PROT:P02769 (Bos taurus) Bovine serum albumin precursor	1	28	24	24	26	24	9	10	23	22	22	20	7	8	19	18	22	20	7	8	19	18	53.9	48.8	48.8	69.293	607	607	147	161	15	17	151	99	0	0.15719	0.18328	131.45	351	0.12814	0.18059	131.42
CON__P04259	CON__P04259	48	3	0			>P04259 SWISS-PROT:P04259 Tax_Id=9606 Gene_Symbol=KRT6B Keratin, type II cytoskeletal 6B	1	48	3	0	40	43	21	22	32	31	2	3	0	3	2	1	0	0	0	0	0	0	61.7	5.9	0	59.998	564	564	14	21		5	7	6	0	0.11245	0.14289	104.55	17	0.070723	0.072407	52.854
F8VXB4;CON__P05787;P05787;F8VU64;CON__H-INV:HIT000292931;CON__Q9H552;Q9H552	F8VXB4;CON__P05787;P05787;F8VU64	13;13;13;10;6;4;4	4;4;4;2;3;1;1	4;4;4;2;3;1;1	Keratin, type II cytoskeletal 8	KRT8	>tr|F8VXB4|F8VXB4_HUMAN Keratin, type II cytoskeletal 8 OS=Homo sapiens GN=KRT8 PE=3 SV=1;>P05787 SWISS-PROT:P05787 Tax_Id=9606 Gene_Symbol=KRT8 Keratin, type II cytoskeletal 8;>sp|P05787|K2C8_HUMAN Keratin, type II cytoskeletal 8 OS=Homo sapiens GN=KRT8 P	7	13	4	4	9	9	6	4	8	7	1	1	1	1	2	0	1	1	1	1	2	0	18.2	10.4	10.4	56.608	511	511;483;483;329;443;499;499	2	3	1	1	2		3.449e-104	0.12908	0.23481	129.55	9	0.040466	0.049461	75.583
CON__P08727;P08727;C9JM50;CON__P05784;P05783;F8VZY9	CON__P08727;P08727;C9JM50	14;14;12;3;2;2	2;2;2;1;1;1	1;1;1;0;0;0	Keratin, type I cytoskeletal 19	KRT19	>P08727 SWISS-PROT:P08727 Tax_Id=9606 Gene_Symbol=KRT19 Keratin, type I cytoskeletal 19;>sp|P08727|K1C19_HUMAN Keratin, type I cytoskeletal 19 OS=Homo sapiens GN=KRT19 PE=1 SV=4;>tr|C9JM50|C9JM50_HUMAN Keratin, type I cytoskeletal 19 (Fragment) OS=Homo sap	6	14	2	1	11	12	7	7	8	8	1	2	0	1	0	0	1	1	0	0	0	0	27	4.5	2.2	44.091	400	400;400;196;423;430;391	1	4		1			1.8828e-156	0.12841	0.20761	263.28	4	NaN	NaN	NaN
CON__P08729;CON__Q3KNV1;P08729;F8VZY5	CON__P08729;CON__Q3KNV1;P08729;F8VZY5	7;7;7;6	2;2;2;1	2;2;2;1	Keratin, type II cytoskeletal 7	KRT7	>P08729 SWISS-PROT:P08729 Tax_Id=9606 Gene_Symbol=KRT7 Keratin, type II cytoskeletal 7;>Q3KNV1 TREMBL:Q3KNV1;Q96GE1 Tax_Id=9606 Gene_Symbol=KRT7 keratin 7;>sp|P08729|K2C7_HUMAN Keratin, type II cytoskeletal 7 OS=Homo sapiens GN=KRT7 PE=1 SV=5;>tr|F8VZY5|F8	4	7	2	2	4	5	2	2	5	6	0	1	0	0	0	1	0	1	0	0	0	1	14.3	7.5	7.5	51.417	469	469;469;469;340		1				1	8.2411e-27	NaN	NaN	NaN	1	NaN	NaN	NaN
CON__P08730-1	CON__P08730-1	15	2	2			>P08730-1 SWISS-PROT:P08730-1 Tax_Id=10090 Gene_Symbol=Krt13 Isoform 1 of Keratin, type I cytoskeletal 13	1	15	2	2	11	12	7	8	10	9	1	0	0	0	1	0	1	0	0	0	1	0	24.7	6.2	6.2	47.754	437	437	2				2		1.2749e-157	NaN	NaN	NaN	1	NaN	NaN	NaN
CON__P08779;P08779;CON__Q7Z3Y9;Q7Z3Y9	CON__P08779;P08779	46;46;1;1	25;25;0;0	19;19;0;0	Keratin, type I cytoskeletal 16	KRT16	>P08779 SWISS-PROT:P08779 Tax_Id=9606 Gene_Symbol=KRT16 Keratin, type I cytoskeletal 16;>sp|P08779|K1C16_HUMAN Keratin, type I cytoskeletal 16 OS=Homo sapiens GN=KRT16 PE=1 SV=4	4	46	25	19	34	40	25	18	31	33	17	22	12	8	15	18	13	16	10	7	11	14	75.7	52.2	42.5	51.267	473	473;473;468;468	223	260	53	35	115	171	0	0.076186	0.097596	133.88	443	0.061187	0.070271	137.33
CON__P13645;P13645;CON__Q7Z3Y7;Q7Z3Y7	CON__P13645;P13645	57;57;6;6	56;56;6;6	38;38;1;1	Keratin, type I cytoskeletal 10	KRT10	>P13645 SWISS-PROT:P13645 Tax_Id=9606 Gene_Symbol=KRT10 Keratin, type I cytoskeletal 10;>sp|P13645|K1C10_HUMAN Keratin, type I cytoskeletal 10 OS=Homo sapiens GN=KRT10 PE=1 SV=6	4	57	56	38	54	47	42	34	47	46	53	46	41	33	46	45	36	30	27	22	31	30	67.6	67.6	58.9	59.51	593	593;584;486;464	1085	1013	528	398	929	948	0	0.056819	0.067665	146.68	3315	0.053689	0.056159	151.65
CON__P13646-1	CON__P13646-1	26	2	2			>P13646-1 SWISS-PROT:P13646-1 Tax_Id=9606 Gene_Symbol=KRT13 Isoform 1 of Keratin, type I cytoskeletal 13	1	26	2	2	19	21	11	8	12	17	2	2	0	0	0	2	2	2	0	0	0	2	55.5	3.5	3.5	49.586	458	458	7	5				3	0	0.058635	0.099088	82.341	13	0.058635	0.10374	99.115
CON__P13647;P13647;H0YI76;F8W0C6;H0YIN9;F8VV57	CON__P13647;P13647	48;48;21;19;14;6	37;37;16;13;12;6	10;10;7;0;2;2	Keratin, type II cytoskeletal 5	KRT5	>P13647 SWISS-PROT:P13647 Tax_Id=9606 Gene_Symbol=KRT5 Keratin, type II cytoskeletal 5;>sp|P13647|K2C5_HUMAN Keratin, type II cytoskeletal 5 OS=Homo sapiens GN=KRT5 PE=1 SV=3	6	48	37	10	40	43	21	20	33	33	31	32	15	15	25	24	9	8	5	5	7	8	57.8	50.3	14.9	62.378	590	590;590;201;179;196;132	308	295	108	98	217	225	0	0.11181	0.13115	131.57	826	0.11452	0.12522	139.77
CON__P19012;P19012;A8MT21;B3KRA2;C9JTG5;CON__Q99456;Q99456	CON__P19012;P19012;A8MT21;B3KRA2	15;15;8;8;5;3;3	1;1;1;1;1;0;0	0;0;0;0;0;0;0	Keratin, type I cytoskeletal 15	KRT15	>P19012 SWISS-PROT:P19012 Tax_Id=9606 Gene_Symbol=KRT15 Keratin, type I cytoskeletal 15;>sp|P19012|K1C15_HUMAN Keratin, type I cytoskeletal 15 OS=Homo sapiens GN=KRT15 PE=1 SV=3;>tr|A8MT21|A8MT21_HUMAN Keratin, type I cytoskeletal 15 OS=Homo sapiens GN=KRT	7	15	1	0	10	12	8	8	13	9	0	0	0	0	1	0	0	0	0	0	0	0	22.1	2	0	49.167	456	456;456;291;251;220;494;494					1		6.6676e-221	NaN	NaN	NaN	1	NaN	NaN	NaN
CON__P19013;P19013;F5H8K9;F8VZR6;F8VX05	CON__P19013;P19013;F5H8K9	24;24;23;3;3	22;22;21;3;3	15;15;14;3;3	Keratin, type II cytoskeletal 4	KRT4	>P19013 SWISS-PROT:P19013 Tax_Id=9606 Gene_Symbol=KRT4 keratin 4;>sp|P19013|K2C4_HUMAN Keratin, type II cytoskeletal 4 OS=Homo sapiens GN=KRT4 PE=1 SV=4;>tr|F5H8K9|F5H8K9_HUMAN Keratin, type II cytoskeletal 4 OS=Homo sapiens GN=KRT4 PE=3 SV=1	5	24	22	15	14	17	10	4	5	13	12	15	8	2	3	11	9	11	5	1	1	8	43.1	41.6	32.5	63.91	594	594;534;500;86;78	28	28	11	5	14	22	0	0.16781	0.22546	117.87	59	0.11803	0.16722	129.2
CON__P20930;P20930	CON__P20930;P20930	1;1	1;1	1;1	Filaggrin	FLG	>P20930 SWISS-PROT:P20930 Tax_Id=9606 Gene_Symbol=FLG Filaggrin;>sp|P20930|FILA_HUMAN Filaggrin OS=Homo sapiens GN=FLG PE=1 SV=3	2	1	1	1	1	1	1	1	1	0	1	1	1	1	1	0	1	1	1	1	1	0	0.2	0.2	0.2	435.16	4061	4061;4061	7	3	1	2	2		0.0022636	0.087605	0.12109	200.62	6	0.040463	0.014093	172.56
CON__P34955	CON__P34955	7	7	7			>P34955 SWISS-PROT:P34955 (Bos taurus) Alpha-1-antiproteinase precursor	1	7	7	7	2	0	1	2	4	5	2	0	1	2	4	5	2	0	1	2	4	5	18.8	18.8	18.8	46.103	416	416	2		1	2	14	14	6.2626e-53	0.22728	0.20785	222.43	26	NaN	NaN	NaN
CON__P35908;H0YID6	CON__P35908	62;4	1;0	1;0			>P35908 SWISS-PROT:P35908 Tax_Id=9606 Gene_Symbol=KRT2 Keratin, type II cytoskeletal 2 epidermal	2	62	1	1	57	57	45	32	47	48	1	1	1	1	0	0	1	1	1	1	0	0	88.7	5.6	5.6	65.865	645	645;119	2	1	2	1			0	0.14656	0.19284	15.985	2	NaN	NaN	NaN
CON__P48668;P48668	CON__P48668;P48668	48;48	25;25	1;1	Keratin, type II cytoskeletal 6C	KRT6C	>P48668 SWISS-PROT:P48668 Tax_Id=9606 Gene_Symbol=KRT6C Keratin, type II cytoskeletal 6C;>sp|P48668|K2C6C_HUMAN Keratin, type II cytoskeletal 6C OS=Homo sapiens GN=KRT6C PE=1 SV=3	2	48	25	1	40	43	22	20	32	31	22	21	11	10	16	15	0	1	0	0	0	0	61.5	40.2	2.7	60.024	564	564;564	207	182	53	44	112	180	0	0.10468	0.13143	122.14	430	0.10129	0.11695	118.51
CON__P60712;P60709;P63261;I3L3I4;I3L4N8;I3L1U9;I3L3I0;Q5T8M7;E7EVS6;I3L3R2;J3KT65;G5E9R0;C9JZR7;C9JUM1;A5A3E0;C9JTX5;F8WCH0	CON__P60712;P60709;P63261;I3L3I4;I3L4N8;I3L1U9;I3L3I0;Q5T8M7	24;24;24;21;14;14;14;13;10;10;9;9;8;8;7;7;3	24;24;24;21;14;14;14;13;10;10;9;9;8;8;7;7;3	8;8;8;8;4;4;4;0;2;2;1;1;0;0;0;0;0	Actin, cytoplasmic 1;Actin, cytoplasmic 1, N-terminally processed;Actin, cytoplasmic 2;Actin, cytoplasmic 2, N-terminally processed	ACTB;ACTG1;ACTA1	>P60712 SWISS-PROT:P60712 (Bos taurus) Actin, cytoplasmic 1;>sp|P60709|ACTB_HUMAN Actin, cytoplasmic 1 OS=Homo sapiens GN=ACTB PE=1 SV=1;>sp|P63261|ACTG_HUMAN Actin, cytoplasmic 2 OS=Homo sapiens GN=ACTG1 PE=1 SV=1;>tr|I3L3I4|I3L3I4_HUMAN Actin, cytoplasmi	17	24	24	8	16	22	20	17	16	17	16	22	20	17	16	17	6	7	8	6	6	6	76.5	76.5	37.6	41.736	375	375;375;375;383;242;214;214;342;164;164;198;125;103;99;1075;80;52	94	79	87	82	71	123	0	0.68371	0.97747	94.536	512	0.56338	0.82015	80.584
CON__P78385	CON__P78385	24	1	1			>P78385 SWISS-PROT:P78385 Keratin, type II cuticular Hb3 (Hair keratin, type II Hb3) - Homo sapiens (Human).	1	24	1	1	2	3	3	0	23	13	0	0	1	0	0	0	0	0	1	0	0	0	44.4	3.4	3.4	54.214	493	493			1				0	NaN	NaN	NaN	1	NaN	NaN	NaN
CON__P78386;P78386;F5GYI5	CON__P78386;P78386;F5GYI5	27;27;17	11;11;6	7;7;5	Keratin, type II cuticular Hb5	KRT85	>P78386 SWISS-PROT:P78386 Keratin, type II cuticular Hb5 (Hair keratin, type II Hb5) - Homo sapiens (Human).;>sp|P78386|KRT85_HUMAN Keratin, type II cuticular Hb5 OS=Homo sapiens GN=KRT85 PE=1 SV=1;>tr|F5GYI5|F5GYI5_HUMAN Keratin, type II cuticular Hb5 OS=	3	27	11	7	1	1	1	0	26	14	0	0	0	0	10	4	0	0	0	0	6	2	50.5	25	19.7	55.802	507	507;507;295					13	6	0	0.14337	0.08271	185.18	10	NaN	NaN	NaN
CON__Q04695;Q04695;A8MW45;F5H7G6;CON__Q99PS0	CON__Q04695;Q04695	39;39;18;7;1	20;20;8;4;1	4;4;2;2;0	Keratin, type I cytoskeletal 17	KRT17	>Q04695 SWISS-PROT:Q04695 Tax_Id=9606 Gene_Symbol=KRT17 Keratin, type I cytoskeletal 17;>sp|Q04695|K1C17_HUMAN Keratin, type I cytoskeletal 17 OS=Homo sapiens GN=KRT17 PE=1 SV=2	5	39	20	4	26	32	13	13	24	21	14	17	6	6	12	11	1	4	0	0	1	1	71.8	46.5	10.4	48.105	432	432;432;441;177;422	92	76	12	11	54	51	0	0.082156	0.10744	124.6	160	0.099688	0.12619	112.3
CON__Q0V8M9;Q06033;Q06033-2;E7ET33	CON__Q0V8M9;Q06033;Q06033-2;E7ET33	3;3;3;3	3;3;3;3	3;3;3;3	Inter-alpha-trypsin inhibitor heavy chain H3	ITIH3	>Q0V8M9 TREMBL:Q0V8M9;Q9TRI0 (Bos taurus) similar to inter-alpha (globulin) inhibitor H3 isoform 2;>sp|Q06033|ITIH3_HUMAN Inter-alpha-trypsin inhibitor heavy chain H3 OS=Homo sapiens GN=ITIH3 PE=1 SV=2;>sp|Q06033-2|ITIH3_HUMAN Isoform 2 of Inter-alpha-tryp	4	3	3	3	1	1	0	0	3	3	1	1	0	0	3	3	1	1	0	0	3	3	3.8	3.8	3.8	99.536	891	891;890;886;698	1	1			7	8	9.4e-11	0.46773	0.50118	158.12	16	NaN	NaN	NaN
CON__Q14525;Q14525;G3V1C2	CON__Q14525;Q14525	25;25;2	23;23;1	7;7;0	Keratin, type I cuticular Ha3-II	KRT33B	>Q14525 SWISS-PROT:Q14525 Keratin, type I cuticular HA3-II (Hair keratin, type I HA3-II);>sp|Q14525|KT33B_HUMAN Keratin, type I cuticular Ha3-II OS=Homo sapiens GN=KRT33B PE=2 SV=3	3	25	23	7	6	6	2	2	22	17	4	5	0	1	20	15	0	0	0	0	6	5	67.3	65.6	25	46.213	404	404;404;236	5	8		1	42	36	0	0.16715	0.16813	195.76	56	0.1277	0.10928	137.97
CON__Q14533;Q14533	CON__Q14533;Q14533	29;27	3;3	1;1	Keratin, type II cuticular Hb1	KRT81	>Q14533 SWISS-PROT:Q14533 Keratin, type II cuticular Hb1 (Hair keratin, type II Hb1) (ghHKb1) (ghHb1) (MLN 137) - Homo sapiens (Human).;>sp|Q14533|KRT81_HUMAN Keratin, type II cuticular Hb1 OS=Homo sapiens GN=KRT81 PE=1 SV=3	2	29	3	1	3	5	2	1	29	14	0	0	0	0	3	0	0	0	0	0	1	0	54.9	8.7	3.2	54.971	505	505;505					4		0	1.0454	1.0667	67.446	2	NaN	NaN	NaN
CON__Q14CN4-1;Q14CN4;Q14CN4-2;H9KV51;CON__Q6IME9;B4DXK4	CON__Q14CN4-1;Q14CN4;Q14CN4-2;H9KV51;CON__Q6IME9;B4DXK4	7;7;7;7;6;4	1;1;1;1;1;1	0;0;0;0;0;0	Keratin, type II cytoskeletal 72	KRT72	>Q14CN4-1 SWISS-PROT:Q14CN4-1 Tax_Id=9606 Gene_Symbol=KRT72 Isoform 1 of Keratin, type II cytoskeletal 72;>sp|Q14CN4|K2C72_HUMAN Keratin, type II cytoskeletal 72 OS=Homo sapiens GN=KRT72 PE=1 SV=2;>sp|Q14CN4-2|K2C72_HUMAN Isoform 2 of Keratin, type II cyto	6	7	1	0	6	4	2	2	5	5	0	0	0	0	1	1	0	0	0	0	0	0	11	2.2	0	55.877	511	511;511;510;469;520;323					3	1	3.4402e-94	0.24879	0.25386	63.23	3	NaN	NaN	NaN
CON__Q15323;CON__Q9UE12;Q15323	CON__Q15323;CON__Q9UE12;Q15323	25;25;25	10;10;10	4;4;4	Keratin, type I cuticular Ha1	KRT31	>Q15323 SWISS-PROT:Q15323 Keratin, type I cuticular HA1 (Hair keratin, type I HA1);>Q9UE12 TREMBL:Q9UE12 Type I hair keratin 1 - Homo sapiens (Human).;>sp|Q15323|K1H1_HUMAN Keratin, type I cuticular Ha1 OS=Homo sapiens GN=KRT31 PE=2 SV=3	3	25	10	4	7	10	2	3	23	14	1	4	0	1	9	5	0	0	0	0	3	2	63.9	30.5	14.2	47.232	416	416;416;416	1	6		1	17	7	0	0.15909	0.15844	173.47	20	NaN	NaN	NaN
CON__Q32MB2;Q86Y46;Q86Y46-2;F8W1S1;CON__Q7RTS7;Q7RTS7;H0YIC5;H0YIG3	CON__Q32MB2;Q86Y46;Q86Y46-2;F8W1S1;CON__Q7RTS7;Q7RTS7;H0YIC5	10;10;8;7;7;7;6;1	3;3;3;1;1;1;1;1	1;1;1;0;0;0;0;0	Keratin, type II cytoskeletal 73;Keratin, type II cytoskeletal 74	KRT73;KRT74	>Q32MB2 TREMBL:Q32MB2;Q86Y46 Tax_Id=9606 Gene_Symbol=KRT73 Keratin-73;>sp|Q86Y46|K2C73_HUMAN Keratin, type II cytoskeletal 73 OS=Homo sapiens GN=KRT73 PE=1 SV=1;>sp|Q86Y46-2|K2C73_HUMAN Isoform 2 of Keratin, type II cytoskeletal 73 OS=Homo sapiens GN=KRT73	8	10	3	1	6	8	3	3	6	8	3	1	1	1	1	2	1	0	0	0	0	0	16.9	9.1	5	58.923	540	540;540;381;543;529;529;285;192	22	21	7	8	12	17	8.0697e-223	0.030394	0.032416	146.54	53	0.016063	0.019422	155.58
CON__Q3LI72;Q3LI72	CON__Q3LI72;Q3LI72	1;1	1;1	1;1	Keratin-associated protein 19-5	KRTAP19-5	>Q3LI72 SWISS-PROT:Q3LI72 Tax_Id=9606 Gene_Symbol=KRTAP19-5 Keratin-associated protein 19-5;>sp|Q3LI72|KR195_HUMAN Keratin-associated protein 19-5 OS=Homo sapiens GN=KRTAP19-5 PE=1 SV=1	2	1	1	1	0	0	0	0	1	0	0	0	0	0	1	0	0	0	0	0	1	0	22.2	22.2	22.2	7.6241	72	72;72					1		1.4124e-07	NaN	NaN	NaN	0	NaN	NaN	NaN
CON__Q3SX14	CON__Q3SX14	6	6	1			>Q3SX14 TREMBL:Q3SX14 (Bos taurus) Similar to Gelsolin	1	6	6	1	0	1	3	2	2	3	0	1	3	2	2	3	0	0	1	0	0	0	9.3	9.3	1.7	85.686	781	781		1	3	2	3	3	1.3452e-12	0.2443	0.3762	96.074	10	NaN	NaN	NaN
CON__Q3ZAW8;CON__Q9Z2K1	CON__Q3ZAW8;CON__Q9Z2K1	15;15	1;1	1;1			>Q3ZAW8 TREMBL:Q3ZAW8;Q9EQD6;Q9EQD7 Tax_Id=10090 Gene_Symbol=Krt16 Keratin intermediate filament 16a;>Q9Z2K1 SWISS-PROT:Q9Z2K1 Tax_Id=10090 Gene_Symbol=Krt16 Keratin, type I cytoskeletal 16	2	15	1	1	12	14	7	6	13	10	0	0	0	0	1	0	0	0	0	0	1	0	23.2	1.7	1.7	52.052	474	474;469					1		0	NaN	NaN	NaN	1	NaN	NaN	NaN
CON__Q497I4	CON__Q497I4	9	1	0			>Q497I4 TREMBL:Q497I4 Tax_Id=10090 Gene_Symbol=Krt35 Krt35 protein	1	9	1	0	4	3	2	2	9	5	0	0	0	0	1	0	0	0	0	0	0	0	14.7	2.6	0	50.529	455	455					1		6.5705e-125	NaN	NaN	NaN	1	NaN	NaN	NaN
CON__Q5D862;Q5D862	CON__Q5D862;Q5D862	7;7	7;7	7;7	Filaggrin-2	FLG2	>Q5D862 SWISS-PROT:Q5D862 Tax_Id=9606 Gene_Symbol=FLG2 Filaggrin-2;>sp|Q5D862|FILA2_HUMAN Filaggrin-2 OS=Homo sapiens GN=FLG2 PE=1 SV=1	2	7	7	7	6	3	2	2	2	3	6	3	2	2	2	3	6	3	2	2	2	3	4.7	4.7	4.7	248.07	2391	2391;2391	29	25	15	7	21	27	3.1683e-63	0.2101	0.20808	140.02	89	0.075793	0.066303	117.92
CON__Q5XKE5;Q5XKE5	CON__Q5XKE5;Q5XKE5	12;12	1;1	0;0	Keratin, type II cytoskeletal 79	KRT79	>Q5XKE5 SWISS-PROT:Q5XKE5 Tax_Id=9606 Gene_Symbol=KRT79 Keratin, type II cytoskeletal 79;>sp|Q5XKE5|K2C79_HUMAN Keratin, type II cytoskeletal 79 OS=Homo sapiens GN=KRT79 PE=1 SV=2	2	12	1	0	10	11	6	5	8	10	0	0	0	0	1	1	0	0	0	0	0	0	15.7	1.9	0	57.809	535	535;535					1	1	1.6867e-243	0.33939	0.40597	193.62	2	NaN	NaN	NaN
CON__Q5XQN5;CON__Q922U2;F8VUG2;F8VU69	CON__Q5XQN5;CON__Q922U2	35;28;8;2	1;1;1;0	0;0;0;0			>Q5XQN5 SWISS-PROT:Q5XQN5 (Bos taurus) Keratin, type II cytoskeletal 5;>Q922U2 SWISS-PROT:Q922U2 Tax_Id=10090 Gene_Symbol=Krt5 Keratin, type II cytoskeletal 5	4	35	1	0	27	32	14	11	23	24	0	0	0	0	0	1	0	0	0	0	0	0	40.6	1.5	0	62.936	601	601;580;273;147						1	0	NaN	NaN	NaN	1	NaN	NaN	NaN
CON__Q61726	CON__Q61726	18	4	3			>Q61726 TREMBL:Q61726 Tax_Id=10090 Gene_Symbol=5430421N21Rik Keratin type II	1	18	4	3	1	3	2	0	16	7	0	2	0	0	2	0	0	2	0	0	1	0	29.9	7.7	5.8	52.809	479	479		2			3		3.1416e-136	0.090172	0.14402	168.6	4	NaN	NaN	NaN
CON__Q6IFU6;Q6A163	CON__Q6IFU6;Q6A163	1;1	1;1	1;1	Keratin, type I cytoskeletal 39	KRT39	>Q6IFU6 TREMBL:Q6IFU6 Type I hair keratin KA35 - Homo sapiens (Human).;>sp|Q6A163|K1C39_HUMAN Keratin, type I cytoskeletal 39 OS=Homo sapiens GN=KRT39 PE=1 SV=2	2	1	1	1	0	0	0	0	1	0	0	0	0	0	1	0	0	0	0	0	1	0	1.8	1.8	1.8	55.651	491	491;491					1		0.013817	NaN	NaN	NaN	0	NaN	NaN	NaN
CON__Q6ISB0;CON__Q9NSB2;Q9NSB2	CON__Q6ISB0;CON__Q9NSB2;Q9NSB2	14;14;14	9;9;9	9;9;9	Keratin, type II cuticular Hb4	KRT84	>Q6ISB0 TREMBL:Q6ISB0 Keratin, hair, basic, 4 - Homo sapiens (Human).;>Q9NSB2 SWISS-PROT:Q9NSB2 Keratin, type II cuticular Hb4 (Hair keratin, type II Hb4) - Homo sapiens (Human).;>sp|Q9NSB2|KRT84_HUMAN Keratin, type II cuticular Hb4 OS=Homo sapiens GN=KRT8	3	14	9	9	6	13	2	2	5	5	2	9	0	0	0	0	2	9	0	0	0	0	26.5	21.2	21.2	64.842	600	600;600;600	2	9					4.8049e-215	0.10572	0.14421	192.83	8	NaN	NaN	NaN
Q6KB66-3;CON__Q6KB66-1;Q6KB66;Q6KB66-2;CON__Q0VBK2	Q6KB66-3;CON__Q6KB66-1;Q6KB66;Q6KB66-2	7;7;7;7;3	7;7;7;7;3	7;7;7;7;3	Keratin, type II cytoskeletal 80	KRT80	>sp|Q6KB66-3|K2C80_HUMAN Isoform 3 of Keratin, type II cytoskeletal 80 OS=Homo sapiens GN=KRT80;>Q6KB66-1 SWISS-PROT:Q6KB66-1 Tax_Id=9606 Gene_Symbol=KRT80 Isoform 1 of Keratin, type II cytoskeletal 80;>sp|Q6KB66|K2C80_HUMAN Keratin, type II cytoskeletal 8	5	7	7	7	4	5	0	0	2	3	4	5	0	0	2	3	4	5	0	0	2	3	14.8	14.8	14.8	54.176	487	487;452;452;422;452	7	7			2	3	8.3675e-25	0.22818	0.22583	177.64	15	0.11854	0.13353	183.15
CON__Q6NXH9	CON__Q6NXH9	8	1	1			>Q6NXH9 TREMBL:Q6NXH9 Tax_Id=10090 Gene_Symbol=Krt73 Keratin 73	1	8	1	1	4	6	2	2	5	8	0	0	0	0	0	1	0	0	0	0	0	1	11.3	1.7	1.7	58.911	539	539						1	1.2542e-260	NaN	NaN	NaN	1	NaN	NaN	NaN
CON__Q7Z3Y8;Q7Z3Y8	CON__Q7Z3Y8;Q7Z3Y8	5;5	2;2	1;1	Keratin, type I cytoskeletal 27	KRT27	>Q7Z3Y8 SWISS-PROT:Q7Z3Y8 Tax_Id=9606 Gene_Symbol=KRT27 Keratin, type I cytoskeletal 27;>sp|Q7Z3Y8|K1C27_HUMAN Keratin, type I cytoskeletal 27 OS=Homo sapiens GN=KRT27 PE=1 SV=2	2	5	2	1	4	2	2	2	3	3	2	0	0	0	0	1	1	0	0	0	0	1	11.8	6.3	2.6	49.823	459	459;459	2					1	1.3659e-103	0.10433	0.18256	93.894	3	0.063547	0.082997	111.48
CON__Q7Z794;Q7Z794;F5GY66;F8VS61	CON__Q7Z794;Q7Z794;F5GY66	13;13;9;2	8;8;7;1	7;7;6;1	Keratin, type II cytoskeletal 1b	KRT77	>Q7Z794 SWISS-PROT:Q7Z794 Tax_Id=9606 Gene_Symbol=KRT77 Keratin 77;>sp|Q7Z794|K2C1B_HUMAN Keratin, type II cytoskeletal 1b OS=Homo sapiens GN=KRT77 PE=1 SV=3;>tr|F5GY66|F5GY66_HUMAN Keratin, type II cytoskeletal 1b OS=Homo sapiens GN=KRT77 PE=3 SV=1	4	13	8	7	8	8	4	4	11	6	3	4	1	2	7	2	2	4	1	2	6	1	23.4	16.4	14.4	61.802	578	578;578;345;248	3	5	2	2	13	5	3.4324e-242	0.43743	0.56286	171.66	16	NaN	NaN	NaN
CON__Q86YZ3;Q86YZ3	CON__Q86YZ3;Q86YZ3	10;10	10;10	10;10	Hornerin	HRNR	>Q86YZ3 SWISS-PROT:Q86YZ3 Tax_Id=9606 Gene_Symbol=HRNR Hornerin;>sp|Q86YZ3|HORN_HUMAN Hornerin OS=Homo sapiens GN=HRNR PE=1 SV=2	2	10	10	10	6	7	1	1	2	6	6	7	1	1	2	6	6	7	1	1	2	6	19.5	19.5	19.5	282.39	2850	2850;2850	27	30	1	1	3	7	5.2637e-120	0.10554	0.12653	146.09	25	0.11162	0.091586	180.01
CON__Q8BGZ7	CON__Q8BGZ7	19	2	1			>Q8BGZ7 TREMBL:Q8BGZ7;Q99MH7 Tax_Id=10090 Gene_Symbol=Krt75 10 days neonate skin cDNA, RIKEN full-length enriched library, clone:4732475I03 product:CYTOKERATIN homolog	1	19	2	1	16	14	8	6	12	14	2	0	0	0	0	0	1	0	0	0	0	0	21.8	3.4	1.8	59.74	551	551	4						0	0.79234	0.77247	175.2	3	0.79234	0.77247	175.2
CON__Q9BYQ5;Q9BYQ5;Q9BQ66	CON__Q9BYQ5;Q9BYQ5;Q9BQ66	6;5;4	2;1;0	2;1;0	Keratin-associated protein 4-6;Keratin-associated protein 4-12	KRTAP4-6;KRTAP4-12	>Q9BYQ5 SWISS-PROT:Q9BYQ5 Tax_Id=9606 Gene_Symbol=KRTAP4-6 Keratin-associated protein 4-6;>sp|Q9BYQ5|KRA46_HUMAN Keratin-associated protein 4-6 OS=Homo sapiens GN=KRTAP4-6 PE=2 SV=3;>sp|Q9BQ66|KR412_HUMAN Keratin-associated protein 4-12 OS=Homo sapiens GN=	3	6	2	2	0	0	1	1	4	3	0	0	1	1	1	2	0	0	1	1	1	2	47.8	14.1	14.1	21.825	205	205;201;201			1	1	1	2	1.4098e-15	NaN	NaN	NaN	0	NaN	NaN	NaN
CON__Q9BYQ7;Q9BYQ7	CON__Q9BYQ7;Q9BYQ7	3;3	3;3	3;3	Keratin-associated protein 4-1	KRTAP4-1	>Q9BYQ7 SWISS-PROT:Q9BYQ7 Tax_Id=9606 Gene_Symbol=KRTAP4-1 Uncharacterized protein ENSP00000381489;>sp|Q9BYQ7|KRA41_HUMAN Keratin-associated protein 4-1 OS=Homo sapiens GN=KRTAP4-1 PE=2 SV=3	2	3	3	3	0	0	1	1	2	0	0	0	1	1	2	0	0	0	1	1	2	0	30.1	30.1	30.1	15.241	146	146;146			1	1	2		7.0885e-05	0.78758	0.97856	16.158	2	NaN	NaN	NaN
CON__Q9BYQ8;Q9BYQ8;I3L4Q6;Q9BYR5	CON__Q9BYQ8;Q9BYQ8;I3L4Q6	5;5;4;1	3;3;2;0	2;2;1;0	Keratin-associated protein 4-9	KRTAP4-9	>Q9BYQ8 SWISS-PROT:Q9BYQ8 Tax_Id=9606 Gene_Symbol=KRTAP4-9 Keratin-associated protein 4-9;>sp|Q9BYQ8|KRA49_HUMAN Keratin-associated protein 4-9 OS=Homo sapiens GN=KRTAP4-9 PE=2 SV=2;>tr|I3L4Q6|I3L4Q6_HUMAN HCG2043351 OS=Homo sapiens GN=KRTAP4-9 PE=4 SV=1	4	5	3	2	1	1	0	0	4	0	1	1	0	0	2	0	1	1	0	0	1	0	36.2	29	24.3	22.406	210	210;210;210;136	1	1			2		4.3336e-12	0.79183	0.37339	244.03	2	NaN	NaN	NaN
CON__Q9BYR4;Q9BYR4	CON__Q9BYR4;Q9BYR4	4;4	4;4	4;4	Keratin-associated protein 4-3	KRTAP4-3	>Q9BYR4 SWISS-PROT:Q9BYR4 Tax_Id=9606 Gene_Symbol=KRTAP4-3 Keratin-associated protein 4-3;>sp|Q9BYR4|KRA43_HUMAN Keratin-associated protein 4-3 OS=Homo sapiens GN=KRTAP4-3 PE=2 SV=2	2	4	4	4	0	0	0	1	3	0	0	0	0	1	3	0	0	0	0	1	3	0	48.7	48.7	48.7	20.504	195	195;195				1	3		6.8496e-40	NaN	NaN	NaN	0	NaN	NaN	NaN
CON__Q9BYR8;Q9BYR8	CON__Q9BYR8;Q9BYR8	1;1	1;1	1;1	Keratin-associated protein 3-1	KRTAP3-1	>Q9BYR8 SWISS-PROT:Q9BYR8 Tax_Id=9606 Gene_Symbol=KRTAP3-1;LOC100132802 Keratin-associated protein 3-1;>sp|Q9BYR8|KRA31_HUMAN Keratin-associated protein 3-1 OS=Homo sapiens GN=KRTAP3-1 PE=1 SV=1	2	1	1	1	0	0	0	0	1	0	0	0	0	0	1	0	0	0	0	0	1	0	17.3	17.3	17.3	10.539	98	98;98					1		8.2373e-10	NaN	NaN	NaN	1	NaN	NaN	NaN
F5H6S0;CON__Q9BYR9;P0C7H8;Q9BYR9;Q9BYU5;F5H1T9;Q9BYT5	F5H6S0;CON__Q9BYR9;P0C7H8;Q9BYR9;Q9BYU5;F5H1T9;Q9BYT5	5;5;5;5;5;5;5	5;5;5;5;5;5;5	5;5;5;5;5;5;5	Keratin-associated protein 2-3;Keratin-associated protein 2-4;Keratin-associated protein 2-1;Keratin-associated protein 2-2	KRTAP2-2;KRTAP2-3;KRTAP2-4;KRTAP2-1	>tr|F5H6S0|F5H6S0_HUMAN Keratin-associated protein 2-2 OS=Homo sapiens GN=KRTAP2-2 PE=4 SV=1;>Q9BYR9 SWISS-PROT:Q9BYR9 Tax_Id=9606 Gene_Symbol=KRTAP2-4;LOC644350;LOC728934;KAP2.1B;LOC730755;LOC728285 Keratin-associated protein 2-4;>sp|P0C7H8|KRA23_HUMAN Ke	7	5	5	5	1	0	0	0	4	0	1	0	0	0	4	0	1	0	0	0	4	0	41.9	41.9	41.9	13.527	129	129;128;128;128;128;124;123	1				4		2.9145e-30	0.055028	0.080254	210.46	2	NaN	NaN	NaN
CON__Q9NSB4;Q9NSB4	CON__Q9NSB4;Q9NSB4	8;8	6;6	6;6	Keratin, type II cuticular Hb2	KRT82	>Q9NSB4 SWISS-PROT:Q9NSB4 Keratin, type II cuticular Hb2 (Hair keratin, type II Hb2) - Homo sapiens (Human).;>sp|Q9NSB4|KRT82_HUMAN Keratin, type II cuticular Hb2 OS=Homo sapiens GN=KRT82 PE=1 SV=3	2	8	6	6	0	0	0	0	8	1	0	0	0	0	6	0	0	0	0	0	6	0	20.1	16.2	16.2	56.682	513	513;513					10		6.3139e-186	0.1292	0.13183	147.03	7	NaN	NaN	NaN
CON__Q9R0H5	CON__Q9R0H5	8	2	0			>Q9R0H5 SWISS-PROT:Q9R0H5 Tax_Id=10090 Gene_Symbol=Krt71 Keratin, type II cytoskeletal 6G	1	8	2	0	7	5	3	3	4	5	2	0	0	0	0	0	0	0	0	0	0	0	12.2	4	0	57.382	524	524	2						8.7731e-299	0.14358	0.14714	19.389	2	0.14358	0.14714	19.389
CON__REFSEQ:XP_986630	CON__REFSEQ:XP_986630	11	1	1			>REFSEQ:XP_986630 Tax_Id=10090 Gene_Symbol=Krt33b keratin complex 1, acidic, gene 3	1	11	1	1	3	6	1	2	10	6	0	0	0	0	1	0	0	0	0	0	1	0	19.1	2.3	2.3	53.728	476	476					1		1.1239e-120	NaN	NaN	NaN	1	NaN	NaN	NaN
CON__Streptavidin	CON__Streptavidin	5	5	5			>Streptavidin (S.avidinii)	1	5	5	5	3	4	4	4	4	5	3	4	4	4	4	5	3	4	4	4	4	5	46.9	46.9	46.9	16.622	160	160	29	29	68	61	72	83	0	0.13976	0.17521	153.9	224	0.15516	0.17034	162.47
E9PFM1;D3DNT2;Q04637;E7EUU4;Q04637-3;E9PGM1;Q04637-4;E7EX73;Q04637-5;G5E9S1;Q04637-6;C9JF13;C9K073;C9J6B6;C9J2Z7	E9PFM1;D3DNT2;Q04637;E7EUU4;Q04637-3;E9PGM1;Q04637-4;E7EX73;Q04637-5;G5E9S1;Q04637-6;C9JF13;C9K073;C9J6B6;C9J2Z7	4;4;4;4;4;4;4;4;4;4;4;3;3;3;2	4;4;4;4;4;4;4;4;4;4;4;3;3;3;2	4;4;4;4;4;4;4;4;4;4;4;3;3;3;2	Eukaryotic translation initiation factor 4 gamma 1	EIF4G1	>tr|E9PFM1|E9PFM1_HUMAN Eukaryotic translation initiation factor 4 gamma 1 OS=Homo sapiens GN=EIF4G1 PE=4 SV=1;>tr|D3DNT2|D3DNT2_HUMAN Eukaryotic translation initiation factor 4 gamma 1 OS=Homo sapiens GN=EIF4G1 PE=4 SV=1;>sp|Q04637|IF4G1_HUMAN Eukaryotic	15	4	4	4	1	0	0	0	1	3	1	0	0	0	1	3	1	0	0	0	1	3	3.4	3.4	3.4	176.23	1606	1606;1600;1599;1560;1559;1513;1512;1436;1435;1404;1403;903;869;757;834	1				1	3	1.3273e-05	0.65585	0.968	20.415	5	NaN	NaN	NaN
P06753-2;Q5VU58;Q5VU66;P06753-3;Q5VU72;Q5VU59;D6R904;Q6ZN40;Q5TCU8;J3KN67;CON__Q3SX28;D9YZV2;D9YZV3;D9YZV8;P06753;P07951;P07951-2;P09493;P09493-3;P09493-4;P09493-6;P09493-7;P67936-2;Q5TCU3;B7Z596;H0YL52;H0YK48;H7BYY1;P07951-3;P67936;F5H7S3;P09493-5;P09493-2;Q5VU61;H0YNC7;H0YKP3;H0YKX5;H0YL80;D6RFM2	P06753-2;Q5VU58;Q5VU66;P06753-3;Q5VU72;Q5VU59;D6R904;Q6ZN40;Q5TCU8;J3KN67;CON__Q3SX28;D9YZV2;D9YZV3;D9YZV8;P06753;P07951;P07951-2;P09493;P09493-3;P09493-4;P09493-6;P09493-7;P67936-2;Q5TCU3;B7Z596;H0YL52;H0YK48;H7BYY1;P07951-3;P67936;F5H7S3;P09493-5;P09493-2;Q5VU61;H0YNC7;H0YKP3;H0YKX5;H0YL80;D6RFM2	2;2;2;2;2;2;2;1;1;1;1;1;1;1;1;1;1;1;1;1;1;1;1;1;1;1;1;1;1;1;1;1;1;1;1;1;1;1;1	2;2;2;2;2;2;2;1;1;1;1;1;1;1;1;1;1;1;1;1;1;1;1;1;1;1;1;1;1;1;1;1;1;1;1;1;1;1;1	2;2;2;2;2;2;2;1;1;1;1;1;1;1;1;1;1;1;1;1;1;1;1;1;1;1;1;1;1;1;1;1;1;1;1;1;1;1;1	Tropomyosin alpha-3 chain;Tropomyosin beta chain;Tropomyosin alpha-1 chain;Tropomyosin alpha-4 chain	TPM3;TPM1;TPM2;TPM4	>sp|P06753-2|TPM3_HUMAN Isoform 2 of Tropomyosin alpha-3 chain OS=Homo sapiens GN=TPM3;>tr|Q5VU58|Q5VU58_HUMAN Tropomyosin 3 OS=Homo sapiens GN=TPM3 PE=2 SV=1;>tr|Q5VU66|Q5VU66_HUMAN Tropomyosin 3 OS=Homo sapiens GN=TPM3 PE=2 SV=1;>sp|P06753-3|TPM3_HUMAN I	39	2	2	2	0	0	0	2	0	1	0	0	0	2	0	1	0	0	0	2	0	1	10.1	10.1	10.1	29.032	248	248;248;248;247;247;232;95;326;322;285;284;284;284;284;284;284;284;284;284;284;284;284;284;284;275;265;248;248;248;248;245;245;228;224;223;157;142;68;49				2		1	4.4794e-08	0.57279	2.6097	87.447	3	NaN	NaN	NaN
O95198-2;O95198;D6R9G5;D6RGC3	O95198-2;O95198;D6R9G5;D6RGC3	1;1;1;1	1;1;1;1	1;1;1;1	Kelch-like protein 2	KLHL2	>sp|O95198-2|KLHL2_HUMAN Isoform 2 of Kelch-like protein 2 OS=Homo sapiens GN=KLHL2;>sp|O95198|KLHL2_HUMAN Kelch-like protein 2 OS=Homo sapiens GN=KLHL2 PE=1 SV=2;>tr|D6R9G5|D6R9G5_HUMAN Kelch-like protein 2 (Fragment) OS=Homo sapiens GN=KLHL2 PE=4 SV=1;>t	4	1	1	1	0	1	0	0	0	0	0	1	0	0	0	0	0	1	0	0	0	0	4	4	4	66.624	597	597;593;144;117		1					0.021653	NaN	NaN	NaN	1	NaN	NaN	NaN
Q06055-2;Q06055-3;P48201;Q06055;P05496;E7EPU7;E7EQ97;D6R9H7	Q06055-2;Q06055-3;P48201;Q06055;P05496;E7EPU7;E7EQ97;D6R9H7	1;1;1;1;1;1;1;1	1;1;1;1;1;1;1;1	1;1;1;1;1;1;1;1	ATP synthase lipid-binding protein, mitochondrial	ATP5G3;ATP5G2;ATP5G1	>sp|Q06055-2|AT5G2_HUMAN Isoform 2 of ATP synthase lipid-binding protein, mitochondrial OS=Homo sapiens GN=ATP5G2;>sp|Q06055-3|AT5G2_HUMAN Isoform 3 of ATP synthase lipid-binding protein, mitochondrial OS=Homo sapiens GN=ATP5G2;>sp|P48201|AT5G3_HUMAN ATP s	8	1	1	1	0	0	0	0	0	1	0	0	0	0	0	1	0	0	0	0	0	1	15.7	15.7	15.7	20.513	198	198;157;142;141;136;127;110;99						1	4.2699e-13	NaN	NaN	NaN	1	NaN	NaN	NaN
Q99729-2;D6RBZ0;Q99729-3;D6RD18;D6R9P3;Q99729;Q99729-4	Q99729-2;D6RBZ0;Q99729-3;D6RD18;D6R9P3;Q99729;Q99729-4	5;5;5;5;5;4;4	5;5;5;5;5;4;4	5;5;5;5;5;4;4	Heterogeneous nuclear ribonucleoprotein A/B	HNRNPAB	>sp|Q99729-2|ROAA_HUMAN Isoform 2 of Heterogeneous nuclear ribonucleoprotein A/B OS=Homo sapiens GN=HNRNPAB;>tr|D6RBZ0|D6RBZ0_HUMAN Heterogeneous nuclear ribonucleoprotein A/B OS=Homo sapiens GN=HNRNPAB PE=4 SV=1;>sp|Q99729-3|ROAA_HUMAN Isoform 3 of Hetero	7	5	5	5	3	2	3	3	2	3	3	2	3	3	2	3	3	2	3	3	2	3	13.3	13.3	13.3	35.967	332	332;327;285;283;280;332;286	5	2	6	3	2	3	1.7908e-67	0.76287	0.95668	42.38	20	0.61306	1.0199	14.387
P12429;D6RA82;D6RFG5;D6RCA8;D6RAZ8	P12429;D6RA82	4;4;1;1;1	4;4;1;1;1	4;4;1;1;1	Annexin A3;Annexin	ANXA3	>sp|P12429|ANXA3_HUMAN Annexin A3 OS=Homo sapiens GN=ANXA3 PE=1 SV=3;>tr|D6RA82|D6RA82_HUMAN Annexin OS=Homo sapiens GN=ANXA3 PE=3 SV=1	5	4	4	4	0	0	0	0	0	4	0	0	0	0	0	4	0	0	0	0	0	4	11.8	11.8	11.8	36.375	323	323;284;154;134;104						4	2.2526e-08	0.7427	1.3126	55.816	3	NaN	NaN	NaN
P32969;H0Y9V9;D6RAN4;E7ESE0	P32969;H0Y9V9;D6RAN4;E7ESE0	1;1;1;1	1;1;1;1	1;1;1;1	60S ribosomal protein L9	RPL9	>sp|P32969|RL9_HUMAN 60S ribosomal protein L9 OS=Homo sapiens GN=RPL9 PE=1 SV=1;>tr|H0Y9V9|H0Y9V9_HUMAN 60S ribosomal protein L9 (Fragment) OS=Homo sapiens GN=RPL9 PE=4 SV=1;>tr|D6RAN4|D6RAN4_HUMAN 60S ribosomal protein L9 (Fragment) OS=Homo sapiens GN=RPL	4	1	1	1	0	0	0	0	1	0	0	0	0	0	1	0	0	0	0	0	1	0	7.3	7.3	7.3	21.863	192	192;189;182;166					1		8.518e-05	NaN	NaN	NaN	0	NaN	NaN	NaN
P08758;D6RBL5;E7ENQ5;D6RBE9;E9PHT9	P08758;D6RBL5;E7ENQ5;D6RBE9	3;3;2;2;1	3;3;2;2;1	3;3;2;2;1	Annexin A5;Annexin	ANXA5	>sp|P08758|ANXA5_HUMAN Annexin A5 OS=Homo sapiens GN=ANXA5 PE=1 SV=2;>tr|D6RBL5|D6RBL5_HUMAN Annexin OS=Homo sapiens GN=ANXA5 PE=3 SV=1;>tr|E7ENQ5|E7ENQ5_HUMAN Annexin OS=Homo sapiens GN=ANXA5 PE=3 SV=1;>tr|D6RBE9|D6RBE9_HUMAN Annexin OS=Homo sapiens GN=AN	5	3	3	3	3	0	0	0	0	0	3	0	0	0	0	0	3	0	0	0	0	0	8.1	8.1	8.1	35.936	320	320;260;276;220;163	3						1.5928e-05	0.13961	0.15081	17.131	2	0.13961	0.15081	17.131
F5H593;D6RBM4;Q5HYW2	F5H593;D6RBM4;Q5HYW2	1;1;1	1;1;1	1;1;1	NHS-like protein 2	NHSL2	>tr|F5H593|F5H593_HUMAN NHS-like protein 2 OS=Homo sapiens GN=NHSL2 PE=4 SV=1;>tr|D6RBM4|D6RBM4_HUMAN NHS-like protein 2 OS=Homo sapiens GN=NHSL2 PE=4 SV=1;>sp|Q5HYW2|NHSL2_HUMAN NHS-like protein 2 OS=Homo sapiens GN=NHSL2 PE=2 SV=1	3	1	1	1	0	1	0	0	0	0	0	1	0	0	0	0	0	1	0	0	0	0	1	1	1	133.28	1225	1225;844;709		1					0.015891	NaN	NaN	NaN	1	NaN	NaN	NaN
P06730-2;D6RBW1;P06730-3;P06730;H0Y8J7;D6RFJ3	P06730-2;D6RBW1;P06730-3;P06730;H0Y8J7;D6RFJ3	2;2;2;2;1;1	2;2;2;2;1;1	2;2;2;2;1;1	Eukaryotic translation initiation factor 4E	EIF4E	>sp|P06730-2|IF4E_HUMAN Isoform 2 of Eukaryotic translation initiation factor 4E OS=Homo sapiens GN=EIF4E;>tr|D6RBW1|D6RBW1_HUMAN Eukaryotic translation initiation factor 4E OS=Homo sapiens GN=EIF4E PE=3 SV=1;>sp|P06730-3|IF4E_HUMAN Isoform 3 of Eukaryotic	6	2	2	2	0	0	0	0	1	1	0	0	0	0	1	1	0	0	0	0	1	1	11.7	11.7	11.7	28.777	248	248;245;237;217;155;42					1	1	0.0018139	0.45678	0.25785	62.565	2	NaN	NaN	NaN
D6RCF5;F6SDC8;Q96CQ1-2;D6RB26;D6R8Y3	D6RCF5;F6SDC8;Q96CQ1-2;D6RB26	3;2;2;2;1	1;0;0;0;0	1;0;0;0;0		SLC25A36	>tr|D6RCF5|D6RCF5_HUMAN Solute carrier family 25 member 36 OS=Homo sapiens GN=SLC25A36 PE=3 SV=1;>tr|F6SDC8|F6SDC8_HUMAN Solute carrier family 25 member 36 OS=Homo sapiens GN=SLC25A36 PE=3 SV=1;>sp|Q96CQ1-2|S2536_HUMAN Isoform 2 of Solute carrier family 25	5	3	1	1	1	2	1	0	2	1	0	0	0	0	1	0	0	0	0	0	1	0	61.8	47.2	47.2	9.6231	89	89;132;132;86;67					1		3.7237e-12	NaN	NaN	NaN	1	NaN	NaN	NaN
P01591;D6RD17;D6RHJ6;C9JA05	P01591;D6RD17;D6RHJ6;C9JA05	2;2;1;1	2;2;1;1	2;2;1;1	Immunoglobulin J chain	IGJ	>sp|P01591|IGJ_HUMAN Immunoglobulin J chain OS=Homo sapiens GN=IGJ PE=1 SV=4;>tr|D6RD17|D6RD17_HUMAN Immunoglobulin J chain (Fragment) OS=Homo sapiens GN=IGJ PE=4 SV=1;>tr|D6RHJ6|D6RHJ6_HUMAN Immunoglobulin J chain (Fragment) OS=Homo sapiens GN=IGJ PE=4 SV	4	2	2	2	2	1	0	1	0	1	2	1	0	1	0	1	2	1	0	1	0	1	17	17	17	18.098	159	159;158;157;70	3	1		1		1	8.055e-27	0.1717	0.24473	155.25	3	NaN	NaN	NaN
Q9NVA2-2;D6RER5;Q9NVA2;D6RGI3;D6RDU5;H0Y961;D6R9Y6;D6RDP1;H0Y9G8	Q9NVA2-2;D6RER5;Q9NVA2;D6RGI3;D6RDU5;H0Y961;D6R9Y6;D6RDP1;H0Y9G8	2;2;2;2;1;1;1;1;1	2;2;2;2;1;1;1;1;1	2;2;2;2;1;1;1;1;1	Septin-11	2013-09-11	>sp|Q9NVA2-2|SEP11_HUMAN Isoform 2 of Septin-11 OS=Homo sapiens GN=SEPT11;>tr|D6RER5|D6RER5_HUMAN Septin-11 OS=Homo sapiens GN=SEPT11 PE=3 SV=1;>sp|Q9NVA2|SEP11_HUMAN Septin-11 OS=Homo sapiens GN=SEPT11 PE=1 SV=3;>tr|D6RGI3|D6RGI3_HUMAN Septin 11, isoform	9	2	2	2	0	0	0	0	0	2	0	0	0	0	0	2	0	0	0	0	0	2	6.6	6.6	6.6	50.822	439	439;432;429;425;372;160;136;126;82						2	0.0046222	0.59169	0.89368	6.8982	2	NaN	NaN	NaN
P61247;D6RG13;D6RAT0;E9PFI5;D6RB09;H0Y8L7;F5H4F9;D6RAS7;H0Y9Y4;D6RED7;D6R9B6;D6RI02;D6RGE0	P61247;D6RG13;D6RAT0;E9PFI5;D6RB09;H0Y8L7;F5H4F9;D6RAS7;H0Y9Y4;D6RED7	7;7;6;6;6;6;6;5;4;4;3;2;2	7;7;6;6;6;6;6;5;4;4;3;2;2	7;7;6;6;6;6;6;5;4;4;3;2;2	40S ribosomal protein S3a	RPS3A	>sp|P61247|RS3A_HUMAN 40S ribosomal protein S3a OS=Homo sapiens GN=RPS3A PE=1 SV=2;>tr|D6RG13|D6RG13_HUMAN 40S ribosomal protein S3a (Fragment) OS=Homo sapiens GN=RPS3A PE=3 SV=1;>tr|D6RAT0|D6RAT0_HUMAN 40S ribosomal protein S3a OS=Homo sapiens GN=RPS3A PE	13	7	7	7	0	2	7	2	1	3	0	2	7	2	1	3	0	2	7	2	1	3	29.2	29.2	29.2	29.945	264	264;223;227;205;194;190;175;125;208;101;145;95;65		3	10	2	2	4	1.7153e-47	0.81796	0.99711	117.13	21	NaN	NaN	NaN
H0UI06;D6RGV5;D6RIE3;P14406;D6R9C3	H0UI06;D6RGV5;D6RIE3;P14406;D6R9C3	2;2;2;2;1	2;2;2;2;1	2;2;2;2;1	Cytochrome c oxidase subunit 7A2, mitochondrial	COX7A2	>tr|H0UI06|H0UI06_HUMAN Cytochrome c oxidase subunit 7A2, mitochondrial OS=Homo sapiens GN=COX7A2 PE=4 SV=1;>tr|D6RGV5|D6RGV5_HUMAN Cytochrome c oxidase subunit 7A2, mitochondrial (Fragment) OS=Homo sapiens GN=COX7A2 PE=4 SV=1;>tr|D6RIE3|D6RIE3_HUMAN Cytoc	5	2	2	2	1	2	2	1	2	2	1	2	2	1	2	2	1	2	2	1	2	2	20	20	20	12.844	115	115;103;91;83;53	2	4	3	2	5	4	1.2299e-34	2.6053	0.96141	187.1	18	4.0529	1.1485	210.75
D6RH22;Q9NRP0	D6RH22;Q9NRP0	1;1	1;1	1;1	Oligosaccharyltransferase complex subunit OSTC	OSTC	>tr|D6RH22|D6RH22_HUMAN Oligosaccharyltransferase complex subunit OSTC OS=Homo sapiens GN=OSTC PE=4 SV=2;>sp|Q9NRP0|OSTC_HUMAN Oligosaccharyltransferase complex subunit OSTC OS=Homo sapiens GN=OSTC PE=1 SV=1	2	1	1	1	0	1	0	0	0	0	0	1	0	0	0	0	0	1	0	0	0	0	7	7	7	19.171	171	171;149		1					0.0077759	NaN	NaN	NaN	0	NaN	NaN	NaN
E2QC23;O75600;H7BZ75;C9IZC9;F2Z340	E2QC23;O75600;H7BZ75;C9IZC9	4;4;2;2;1	4;4;2;2;1	4;4;2;2;1	2-amino-3-ketobutyrate coenzyme A ligase, mitochondrial	GCAT	>tr|E2QC23|E2QC23_HUMAN 2-amino-3-ketobutyrate coenzyme A ligase, mitochondrial OS=Homo sapiens GN=GCAT PE=3 SV=1;>sp|O75600|KBL_HUMAN 2-amino-3-ketobutyrate coenzyme A ligase, mitochondrial OS=Homo sapiens GN=GCAT PE=2 SV=1;>tr|H7BZ75|H7BZ75_HUMAN 2-amino	5	4	4	4	2	2	0	0	0	2	2	2	0	0	0	2	2	2	0	0	0	2	12.6	12.6	12.6	47.974	445	445;419;239;177;91	2	2				2	1.3683e-07	0.34983	0.64214	90.998	6	1.5125	2.5162	30.31
E2QRM6;Q9H2U2-2;Q9H2U2;Q9H2U2-3;F8WDN9;H0Y9D8;D6R967;B4DFH3;Q9H2U2-4;D6RGV9;D6RAD3	E2QRM6;Q9H2U2-2;Q9H2U2;Q9H2U2-3;F8WDN9;H0Y9D8;D6R967	9;8;8;8;8;7;6;3;3;2;1	9;8;8;8;8;7;6;3;3;2;1	9;8;8;8;8;7;6;3;3;2;1	Inorganic pyrophosphatase 2, mitochondrial	PPA2	>tr|E2QRM6|E2QRM6_HUMAN Inorganic pyrophosphatase 2, mitochondrial OS=Homo sapiens GN=PPA2 PE=4 SV=1;>sp|Q9H2U2-2|IPYR2_HUMAN Isoform 2 of Inorganic pyrophosphatase 2, mitochondrial OS=Homo sapiens GN=PPA2;>sp|Q9H2U2|IPYR2_HUMAN Inorganic pyrophosphatase 2	11	9	9	9	4	5	4	1	2	5	4	5	4	1	2	5	4	5	4	1	2	5	34.8	34.8	34.8	35.731	316	316;349;334;305;232;226;191;202;168;195;113	5	5	7	1	4	9	2.8075e-62	0.34544	0.48934	92.448	29	0.8325	1.3239	142.2
P43362;E5RH97;E5RJI2;E5RJ34;E5RFS8	P43362;E5RH97;E5RJI2;E5RJ34;E5RFS8	1;1;1;1;1	1;1;1;1;1	1;1;1;1;1	Melanoma-associated antigen 9	MAGEA9	>sp|P43362|MAGA9_HUMAN Melanoma-associated antigen 9 OS=Homo sapiens GN=MAGEA9 PE=2 SV=1;>tr|E5RH97|E5RH97_HUMAN Melanoma-associated antigen 9 (Fragment) OS=Homo sapiens GN=MAGEA9 PE=4 SV=1;>tr|E5RJI2|E5RJI2_HUMAN Melanoma-associated antigen 9 (Fragment) O	5	1	1	1	1	0	0	0	0	0	1	0	0	0	0	0	1	0	0	0	0	0	3.5	3.5	3.5	35.088	315	315;309;196;114;97	1						0.014633	NaN	NaN	NaN	1	NaN	NaN	NaN
O94905;E5RHW4;E5RJ09;B0QZ43;O94905-3;O94905-2	O94905;E5RHW4	7;7;3;2;1;1	7;7;3;2;1;1	5;5;3;0;0;0	Erlin-2	ERLIN2	>sp|O94905|ERLN2_HUMAN Erlin-2 OS=Homo sapiens GN=ERLIN2 PE=1 SV=1;>tr|E5RHW4|E5RHW4_HUMAN Erlin-2 (Fragment) OS=Homo sapiens GN=ERLIN2 PE=4 SV=1	6	7	7	5	2	3	4	5	6	7	2	3	4	5	6	7	1	2	2	3	4	5	23.9	23.9	16.8	37.839	339	339;338;197;275;206;152	2	3	7	7	10	12	8.8212e-131	0.7558	0.96213	22.777	41	0.58118	0.92607	5.4018
P62888;E5RI99;E5RJH3	P62888;E5RI99	5;5;2	5;5;2	5;5;2	60S ribosomal protein L30	RPL30	>sp|P62888|RL30_HUMAN 60S ribosomal protein L30 OS=Homo sapiens GN=RPL30 PE=1 SV=2;>tr|E5RI99|E5RI99_HUMAN 60S ribosomal protein L30 (Fragment) OS=Homo sapiens GN=RPL30 PE=3 SV=1	3	5	5	5	1	2	5	4	4	4	1	2	5	4	4	4	1	2	5	4	4	4	56.5	56.5	56.5	12.784	115	115;114;56	1	2	6	4	7	5	2.4713e-39	0.79061	1.0063	29.365	25	NaN	NaN	NaN
Q5SVS4;F5H8H8;E5RIW6	Q5SVS4;F5H8H8;E5RIW6	4;4;4	2;2;2	2;2;2	Kidney mitochondrial carrier protein 1	SLC25A30	>sp|Q5SVS4|KMCP1_HUMAN Kidney mitochondrial carrier protein 1 OS=Homo sapiens GN=SLC25A30 PE=2 SV=1;>tr|F5H8H8|F5H8H8_HUMAN Kidney mitochondrial carrier protein 1 OS=Homo sapiens GN=SLC25A30 PE=3 SV=1;>tr|E5RIW6|E5RIW6_HUMAN Kidney mitochondrial carrier pr	3	4	2	2	0	1	0	0	1	2	0	1	0	0	0	1	0	1	0	0	0	1	12.7	6.9	6.9	32.474	291	291;240;137		1				1	7.9611e-08	NaN	NaN	NaN	0	NaN	NaN	NaN
E5RJR5;P63208;P63208-2;F8W8N3;E7ERH2	E5RJR5;P63208;P63208-2;F8W8N3;E7ERH2	2;2;1;1;1	2;2;1;1;1	2;2;1;1;1	S-phase kinase-associated protein 1	SKP1	>tr|E5RJR5|E5RJR5_HUMAN S-phase kinase-associated protein 1 OS=Homo sapiens GN=SKP1 PE=4 SV=1;>sp|P63208|SKP1_HUMAN S-phase kinase-associated protein 1 OS=Homo sapiens GN=SKP1 PE=1 SV=2;>sp|P63208-2|SKP1_HUMAN Isoform 2 of S-phase kinase-associated protein	5	2	2	2	0	1	0	0	0	1	0	1	0	0	0	1	0	1	0	0	0	1	12.3	12.3	12.3	18.72	163	163;163;160;158;142		1				1	0.00046613	0.442	0.67771	23.281	2	NaN	NaN	NaN
Q86UE4;E5RJU9;H0YB56	Q86UE4;E5RJU9;H0YB56	1;1;1	1;1;1	1;1;1	Protein LYRIC	MTDH	>sp|Q86UE4|LYRIC_HUMAN Protein LYRIC OS=Homo sapiens GN=MTDH PE=1 SV=2;>tr|E5RJU9|E5RJU9_HUMAN Protein LYRIC OS=Homo sapiens GN=MTDH PE=4 SV=1;>tr|H0YB56|H0YB56_HUMAN Protein LYRIC (Fragment) OS=Homo sapiens GN=MTDH PE=4 SV=1	3	1	1	1	0	0	1	1	0	1	0	0	1	1	0	1	0	0	1	1	0	1	1.9	1.9	1.9	63.836	582	582;526;224			1	2		3	4.6181e-08	0.70238	1.207	89.413	5	NaN	NaN	NaN
P51398;E7EM60;P51398-2	P51398;E7EM60;P51398-2	16;16;16	16;16;16	15;15;15	28S ribosomal protein S29, mitochondrial	DAP3	>sp|P51398|RT29_HUMAN 28S ribosomal protein S29, mitochondrial OS=Homo sapiens GN=DAP3 PE=1 SV=1;>tr|E7EM60|E7EM60_HUMAN 28S ribosomal protein S29, mitochondrial OS=Homo sapiens GN=DAP3 PE=4 SV=1;>sp|P51398-2|RT29_HUMAN Isoform 2 of 28S ribosomal protein S	3	16	16	15	10	7	11	13	10	13	10	7	11	13	10	13	9	7	11	13	9	12	49.7	49.7	48.2	45.566	398	398;364;357	14	12	15	14	12	19	7.4329e-190	0.73203	0.95785	41.983	84	0.88597	1.1546	29.747
H3BND4;Q6P996;J3KNK7;H3BNZ1;E7EPL4;E7EMH5	H3BND4;Q6P996;J3KNK7;H3BNZ1;E7EPL4;E7EMH5	1;1;1;1;1;1	1;1;1;1;1;1	1;1;1;1;1;1	Pyridoxal-dependent decarboxylase domain-containing protein 1	PDXDC1	>tr|H3BND4|H3BND4_HUMAN Pyridoxal-dependent decarboxylase domain-containing protein 1 OS=Homo sapiens GN=PDXDC1 PE=3 SV=1;>sp|Q6P996|PDXD1_HUMAN Pyridoxal-dependent decarboxylase domain-containing protein 1 OS=Homo sapiens GN=PDXDC1 PE=1 SV=2;>tr|J3KNK7|J3	6	1	1	1	0	0	0	1	0	1	0	0	0	1	0	1	0	0	0	1	0	1	1.4	1.4	1.4	88.761	806	806;788;773;761;760;697				1		1	0.013829	0.05741	0.24305	192.62	2	NaN	NaN	NaN
Q8WWY3;E7EVX8;E7ESA8;Q8WWY3-2;E7EN72;Q8WWY3-3;E7ESX0;E7EU94	Q8WWY3;E7EVX8;E7ESA8;Q8WWY3-2;E7EN72;Q8WWY3-3;E7ESX0;E7EU94	2;2;2;2;2;2;2;2	2;2;2;2;2;2;2;2	2;2;2;2;2;2;2;2	U4/U6 small nuclear ribonucleoprotein Prp31	PRPF31	>sp|Q8WWY3|PRP31_HUMAN U4/U6 small nuclear ribonucleoprotein Prp31 OS=Homo sapiens GN=PRPF31 PE=1 SV=2;>tr|E7EVX8|E7EVX8_HUMAN U4/U6 small nuclear ribonucleoprotein Prp31 OS=Homo sapiens GN=PRPF31 PE=4 SV=1;>tr|E7ESA8|E7ESA8_HUMAN U4/U6 small nuclear ribon	8	2	2	2	0	0	2	2	1	2	0	0	2	2	1	2	0	0	2	2	1	2	4.2	4.2	4.2	55.455	499	499;493;450;364;284;278;276;261			2	3	1	2	2.5938e-06	0.84415	1.0517	32.838	8	NaN	NaN	NaN
E7ENR4;P19367-3;P19367;P19367-2;P19367-4;B1AR63;B1AR61;B1AR62;Q2TB90;P52790;Q2TB90-2;Q2TB90-3	E7ENR4;P19367-3;P19367;P19367-2;P19367-4	50;50;50;50;50;14;6;6;4;2;1;1	50;50;50;50;50;14;6;6;4;2;1;1	46;46;46;46;46;13;5;5;3;0;0;0	Hexokinase-1	HK1	>tr|E7ENR4|E7ENR4_HUMAN Hexokinase-1 OS=Homo sapiens GN=HK1 PE=4 SV=1;>sp|P19367-3|HXK1_HUMAN Isoform 3 of Hexokinase-1 OS=Homo sapiens GN=HK1;>sp|P19367|HXK1_HUMAN Hexokinase-1 OS=Homo sapiens GN=HK1 PE=1 SV=3;>sp|P19367-2|HXK1_HUMAN Isoform 2 of Hexokina	12	50	50	46	17	33	19	10	40	42	17	33	19	10	40	42	15	30	16	9	36	39	52.5	52.5	48.5	106.31	952	952;921;917;916;905;291;139;114;917;923;806;736	22	59	21	12	69	84	0	0.71338	1.0263	91.111	261	1.3483	1.766	70.259
E7EP74;Q14789;E7EU81;H0Y867	E7EP74;Q14789	14;14;6;4	14;14;6;4	14;14;6;4	Golgin subfamily B member 1	GOLGB1	>tr|E7EP74|E7EP74_HUMAN Golgin subfamily B member 1 OS=Homo sapiens GN=GOLGB1 PE=4 SV=1;>sp|Q14789|GOGB1_HUMAN Golgin subfamily B member 1 OS=Homo sapiens GN=GOLGB1 PE=1 SV=2	4	14	14	14	1	0	3	2	0	9	1	0	3	2	0	9	1	0	3	2	0	9	4.9	4.9	4.9	377.13	3269	3269;3259;1640;1031	2		3	2		9	5.691e-25	0.41684	0.61587	98.028	14	NaN	NaN	NaN
P50914;E7EPB3	P50914;E7EPB3	1;1	1;1	1;1	60S ribosomal protein L14	RPL14	>sp|P50914|RL14_HUMAN 60S ribosomal protein L14 OS=Homo sapiens GN=RPL14 PE=1 SV=4;>tr|E7EPB3|E7EPB3_HUMAN 60S ribosomal protein L14 OS=Homo sapiens GN=RPL14 PE=4 SV=1	2	1	1	1	0	0	0	0	0	1	0	0	0	0	0	1	0	0	0	0	0	1	5.1	5.1	5.1	23.432	215	215;124						2	0.0079873	0.71056	1.6955	14.398	2	NaN	NaN	NaN
E7EPT4;P19404	E7EPT4;P19404	3;3	3;3	3;3	NADH dehydrogenase [ubiquinone] flavoprotein 2, mitochondrial	NDUFV2	>tr|E7EPT4|E7EPT4_HUMAN NADH dehydrogenase [ubiquinone] flavoprotein 2, mitochondrial OS=Homo sapiens GN=NDUFV2 PE=4 SV=1;>sp|P19404|NDUV2_HUMAN NADH dehydrogenase [ubiquinone] flavoprotein 2, mitochondrial OS=Homo sapiens GN=NDUFV2 PE=1 SV=2	2	3	3	3	0	0	0	1	1	2	0	0	0	1	1	2	0	0	0	1	1	2	17.1	17.1	17.1	27.907	252	252;249				1	1	2	4.8186e-41	0.24395	0.39191	186.52	3	NaN	NaN	NaN
Q14643;E7EPX7;E7EVP7;Q14643-2;Q14643-6;Q14643-5;Q14643-7;Q14643-8;G5E9P1;Q14643-3;Q14643-4	Q14643;E7EPX7;E7EVP7;Q14643-2;Q14643-6;Q14643-5;Q14643-7;Q14643-8;G5E9P1;Q14643-3;Q14643-4	6;6;6;6;6;6;6;6;6;6;6	2;2;2;2;2;2;2;2;2;2;2	2;2;2;2;2;2;2;2;2;2;2	Inositol 1,4,5-trisphosphate receptor type 1	ITPR1	>sp|Q14643|ITPR1_HUMAN Inositol 1,4,5-trisphosphate receptor type 1 OS=Homo sapiens GN=ITPR1 PE=1 SV=2;>tr|E7EPX7|E7EPX7_HUMAN Inositol 1,4,5-trisphosphate receptor type 1 OS=Homo sapiens GN=ITPR1 PE=4 SV=2;>tr|E7EVP7|E7EVP7_HUMAN Inositol 1,4,5-trisphosph	11	6	2	2	0	0	0	0	2	5	0	0	0	0	1	1	0	0	0	0	1	1	2.3	1.1	1.1	313.94	2758	2758;2743;2743;2743;2743;2734;2728;2719;2710;2710;2695					1	1	1.1642e-08	0.59981	0.76479	22.089	2	NaN	NaN	NaN
Q15363;E7EQ72;F5GX39	Q15363;E7EQ72;F5GX39	2;2;1	2;2;1	2;2;1	Transmembrane emp24 domain-containing protein 2	TMED2	>sp|Q15363|TMED2_HUMAN Transmembrane emp24 domain-containing protein 2 OS=Homo sapiens GN=TMED2 PE=1 SV=1;>tr|E7EQ72|E7EQ72_HUMAN Transmembrane emp24 domain-containing protein 2 (Fragment) OS=Homo sapiens GN=TMED2 PE=3 SV=2;>tr|F5GX39|F5GX39_HUMAN Transmem	3	2	2	2	0	0	0	0	2	2	0	0	0	0	2	2	0	0	0	0	2	2	12.4	12.4	12.4	22.761	201	201;166;116					2	2	6.1517e-10	0.67305	0.63476	10.73	4	NaN	NaN	NaN
P02788;E7ER44;E7EQB2;P02788-2;C9JCF5;C9J0S5;CON__Q0IIK2;CON__Q29443	P02788;E7ER44;E7EQB2;P02788-2	30;30;30;29;5;4;3;3	30;30;30;29;5;4;3;3	30;30;30;29;5;4;3;3	Lactotransferrin;Kaliocin-1;Lactoferroxin-A;Lactoferroxin-B;Lactoferroxin-C	LTF	>sp|P02788|TRFL_HUMAN Lactotransferrin OS=Homo sapiens GN=LTF PE=1 SV=6;>tr|E7ER44|E7ER44_HUMAN Lactoferroxin-C OS=Homo sapiens GN=LTF PE=4 SV=1;>tr|E7EQB2|E7EQB2_HUMAN Lactoferroxin-C (Fragment) OS=Homo sapiens GN=LTF PE=4 SV=1;>sp|P02788-2|TRFL_HUMAN Iso	8	30	30	30	23	4	0	0	1	28	23	4	0	0	1	28	23	4	0	0	1	28	54.9	54.9	54.9	78.181	710	710;708;696;666;182;122;704;685	121	7			2	75	0	0.15393	0.20134	117.64	124	0.15529	0.18779	107.36
P15311;E7EQR4;A7YIJ8;P35241;F5H1A7;A7YIK0;E9PNV3;E9PQ82	P15311;E7EQR4;A7YIJ8;P35241	6;6;4;4;2;2;2;2	6;6;4;4;2;2;2;2	3;3;1;1;0;1;1;1	Ezrin;Radixin	EZR;RDX	>sp|P15311|EZRI_HUMAN Ezrin OS=Homo sapiens GN=EZR PE=1 SV=4;>tr|E7EQR4|E7EQR4_HUMAN Ezrin OS=Homo sapiens GN=EZR PE=4 SV=2;>tr|A7YIJ8|A7YIJ8_HUMAN Radixin OS=Homo sapiens GN=RDX PE=2 SV=1;>sp|P35241|RADI_HUMAN Radixin OS=Homo sapiens GN=RDX PE=1 SV=1	8	6	6	3	4	1	4	2	3	3	4	1	4	2	3	3	1	0	2	0	0	1	9	9	4.6	69.412	586	586;554;604;583;447;200;148;116	4	1	4	2	6	4	6.8306e-11	0.65492	0.8462	108.86	21	0.22535	0.23126	128.86
E7EQZ4;Q16637;Q16637-3;Q16637-2;Q16637-4;I3L4C1;B4DP61;H0YBZ9	E7EQZ4;Q16637;Q16637-3;Q16637-2;Q16637-4	5;5;5;5;5;2;1;1	5;5;5;5;5;2;1;1	5;5;5;5;5;2;1;1	Survival motor neuron protein	SMN1	>tr|E7EQZ4|E7EQZ4_HUMAN Survival motor neuron protein OS=Homo sapiens GN=SMN1 PE=4 SV=1;>sp|Q16637|SMN_HUMAN Survival motor neuron protein OS=Homo sapiens GN=SMN1 PE=1 SV=1;>sp|Q16637-3|SMN_HUMAN Isoform SMN-delta7 of Survival motor neuron protein OS=Homo	8	5	5	5	3	2	3	2	0	1	3	2	3	2	0	1	3	2	3	2	0	1	21.8	21.8	21.8	31.689	294	294;294;282;262;250;143;227;79	3	2	21	13		1	1.2058e-73	0.90767	1.0068	30.223	38	0.63708	1.0131	26.35
Q658Y4;E7ER68;G3V120	Q658Y4;E7ER68;G3V120	1;1;1	1;1;1	1;1;1	Protein FAM91A1	FAM91A1	>sp|Q658Y4|F91A1_HUMAN Protein FAM91A1 OS=Homo sapiens GN=FAM91A1 PE=1 SV=3;>tr|E7ER68|E7ER68_HUMAN Protein FAM91A1 OS=Homo sapiens GN=FAM91A1 PE=4 SV=1;>tr|G3V120|G3V120_HUMAN Family with sequence similarity 91, member A1, isoform CRA_c OS=Homo sapiens GN	3	1	1	1	0	0	0	1	0	0	0	0	0	1	0	0	0	0	0	1	0	0	0.8	0.8	0.8	93.908	838	838;789;218				1			0.028879	NaN	NaN	NaN	1	NaN	NaN	NaN
O15178;J3KP65;E7ERD6;H0YM91	O15178;J3KP65;E7ERD6;H0YM91	1;1;1;1	1;1;1;1	1;1;1;1	Brachyury protein	T	>sp|O15178|BRAC_HUMAN Brachyury protein OS=Homo sapiens GN=T PE=2 SV=1;>tr|J3KP65|J3KP65_HUMAN Brachyury protein (Fragment) OS=Homo sapiens GN=T PE=4 SV=1;>tr|E7ERD6|E7ERD6_HUMAN Brachyury protein OS=Homo sapiens GN=T PE=4 SV=1;>tr|H0YM91|H0YM91_HUMAN Brac	4	1	1	1	0	1	0	0	0	0	0	1	0	0	0	0	0	1	0	0	0	0	2.3	2.3	2.3	47.443	435	435;404;377;243		1					0.021449	NaN	NaN	NaN	1	NaN	NaN	NaN
Q9P203;Q9P203-5;H0YJ41;E7ERI4	Q9P203;Q9P203-5;H0YJ41;E7ERI4	1;1;1;1	1;1;1;1	1;1;1;1	BTB/POZ domain-containing protein 7	BTBD7	>sp|Q9P203|BTBD7_HUMAN BTB/POZ domain-containing protein 7 OS=Homo sapiens GN=BTBD7 PE=1 SV=3;>sp|Q9P203-5|BTBD7_HUMAN Isoform 5 of BTB/POZ domain-containing protein 7 OS=Homo sapiens GN=BTBD7;>tr|H0YJ41|H0YJ41_HUMAN BTB/POZ domain-containing protein 7 (Fr	4	1	1	1	0	1	0	0	0	0	0	1	0	0	0	0	0	1	0	0	0	0	1.2	1.2	1.2	126.37	1132	1132;781;747;706		1					0.018667	NaN	NaN	NaN	1	NaN	NaN	NaN
E9PEB9;E7ERU2;Q03001;F8W9J4;E9PHM6;E7ERU0;F6QMI7;E7ETB9;Q03001-13;Q5T0V7	E9PEB9;E7ERU2;Q03001;F8W9J4;E9PHM6;E7ERU0;F6QMI7;E7ETB9;Q03001-13;Q5T0V7	1;1;1;1;1;1;1;1;1;1	1;1;1;1;1;1;1;1;1;1	1;1;1;1;1;1;1;1;1;1	Dystonin	DST	>tr|E9PEB9|E9PEB9_HUMAN Dystonin OS=Homo sapiens GN=DST PE=4 SV=2;>tr|E7ERU2|E7ERU2_HUMAN Dystonin OS=Homo sapiens GN=DST PE=4 SV=2;>sp|Q03001|DYST_HUMAN Dystonin OS=Homo sapiens GN=DST PE=1 SV=4;>tr|F8W9J4|F8W9J4_HUMAN Dystonin OS=Homo sapiens GN=DST PE=4	10	1	1	1	0	0	0	0	0	1	0	0	0	0	0	1	0	0	0	0	0	1	0.1	0.1	0.1	880.55	7750	7750;7572;7570;7461;5457;5375;4200;1479;905;689						1	0.012214	NaN	NaN	NaN	1	NaN	NaN	NaN
P20020;P20020-4;Q01814;P23634;P23634-8;Q01814-5;P20020-3;Q16720;Q01814-8;Q16720-4;P23634-6;Q01814-2;Q01814-6;P23634-7;Q01814-3;P20020-6;P20020-2;Q16720-2;P20020-5;P23634-2;Q01814-7;Q16720-5;Q16720-3;P23634-3;Q01814-4;Q16720-6;P23634-4;Q16720-7;P23634-5;Q16720-8;H0Y7S3;E7ERY9	P20020;P20020-4;Q01814;P23634;P23634-8;Q01814-5;P20020-3;Q16720;Q01814-8;Q16720-4;P23634-6;Q01814-2;Q01814-6;P23634-7;Q01814-3;P20020-6;P20020-2;Q16720-2;P20020-5;P23634-2;Q01814-7;Q16720-5;Q16720-3;P23634-3;Q01814-4;Q16720-6;P23634-4;Q16720-7;P23634-5;Q16720-8;H0Y7S3;E7ERY9	1;1;1;1;1;1;1;1;1;1;1;1;1;1;1;1;1;1;1;1;1;1;1;1;1;1;1;1;1;1;1;1	1;1;1;1;1;1;1;1;1;1;1;1;1;1;1;1;1;1;1;1;1;1;1;1;1;1;1;1;1;1;1;1	1;1;1;1;1;1;1;1;1;1;1;1;1;1;1;1;1;1;1;1;1;1;1;1;1;1;1;1;1;1;1;1	Plasma membrane calcium-transporting ATPase 1;Plasma membrane calcium-transporting ATPase 2;Plasma membrane calcium-transporting ATPase 4;Plasma membrane calcium-transporting ATPase 3	ATP2B1;ATP2B2;ATP2B4;ATP2B3	>sp|P20020|AT2B1_HUMAN Plasma membrane calcium-transporting ATPase 1 OS=Homo sapiens GN=ATP2B1 PE=1 SV=3;>sp|P20020-4|AT2B1_HUMAN Isoform C of Plasma membrane calcium-transporting ATPase 1 OS=Homo sapiens GN=ATP2B1;>sp|Q01814|AT2B2_HUMAN Plasma membrane ca	32	1	1	1	0	0	0	0	0	1	0	0	0	0	0	1	0	0	0	0	0	1	0.9	0.9	0.9	138.75	1258	1258;1249;1243;1241;1229;1229;1220;1220;1212;1206;1205;1199;1198;1193;1185;1184;1176;1173;1171;1170;1168;1168;1159;1158;1154;1154;1134;1129;1122;1115;1099;963						1	0.0050485	NaN	NaN	NaN	1	NaN	NaN	NaN
Q641Q2;Q641Q2-2;Q9Y4E1-4;Q9Y4E1;Q9Y4E1-2;E7ESD2;F5H0J6;Q9Y4E1-3;J3KP36;F8W7U3;Q5SNT6;F5H871;Q5T1D7;F5GY39;Q5SRD0	Q641Q2;Q641Q2-2;Q9Y4E1-4;Q9Y4E1;Q9Y4E1-2;E7ESD2;F5H0J6;Q9Y4E1-3;J3KP36;F8W7U3;Q5SNT6;F5H871;Q5T1D7	4;4;4;4;4;4;4;4;4;4;4;3;2;1;1	4;4;4;4;4;4;4;4;4;4;4;3;2;1;1	4;4;4;4;4;4;4;4;4;4;4;3;2;1;1	WASH complex subunit FAM21A;WASH complex subunit FAM21C;WASH complex subunit FAM21B	FAM21A;FAM21C;FAM21B	>sp|Q641Q2|FA21A_HUMAN WASH complex subunit FAM21A OS=Homo sapiens GN=FAM21A PE=1 SV=3;>sp|Q641Q2-2|FA21A_HUMAN Isoform 2 of WASH complex subunit FAM21A OS=Homo sapiens GN=FAM21A;>sp|Q9Y4E1-4|FA21C_HUMAN Isoform 4 of WASH complex subunit FAM21C OS=Homo sap	15	4	4	4	3	4	0	0	2	0	3	4	0	0	2	0	3	4	0	0	2	0	4.3	4.3	4.3	147.18	1341	1341;1320;1320;1318;1310;1279;1279;1263;1262;1253;1253;1245;1067;510;308	3	4			2		2.1683e-10	0.75169	0.95853	23.5	9	0.63198	0.82455	18.012
Q13094;E7ESF6;E5RKA2	Q13094;E7ESF6;E5RKA2	3;3;2	3;3;2	3;3;2	Lymphocyte cytosolic protein 2	LCP2	>sp|Q13094|LCP2_HUMAN Lymphocyte cytosolic protein 2 OS=Homo sapiens GN=LCP2 PE=1 SV=1;>tr|E7ESF6|E7ESF6_HUMAN Lymphocyte cytosolic protein 2 OS=Homo sapiens GN=LCP2 PE=4 SV=1;>tr|E5RKA2|E5RKA2_HUMAN Lymphocyte cytosolic protein 2 (Fragment) OS=Homo sapien	3	3	3	3	0	0	1	2	2	2	0	0	1	2	2	2	0	0	1	2	2	2	6.4	6.4	6.4	60.187	533	533;328;140			1	2	4	4	0.00017183	1.3024	2.0072	51.003	11	NaN	NaN	NaN
Q9Y2G0;E7ESK9;H7BXG9;Q9Y2G0-2;Q9Y2G0-3;H9KV44;Q14156;Q14156-2;Q14156-3;E5RJS1	Q9Y2G0;E7ESK9;H7BXG9;Q9Y2G0-2;Q9Y2G0-3	5;5;5;4;3;1;1;1;1;1	5;5;5;4;3;1;1;1;1;1	5;5;5;4;3;1;1;1;1;1	Protein EFR3 homolog B	EFR3B	>sp|Q9Y2G0|EFR3B_HUMAN Protein EFR3 homolog B OS=Homo sapiens GN=EFR3B PE=2 SV=2;>tr|E7ESK9|E7ESK9_HUMAN Protein EFR3 homolog B OS=Homo sapiens GN=EFR3B PE=4 SV=1;>tr|H7BXG9|H7BXG9_HUMAN Protein EFR3 homolog B (Fragment) OS=Homo sapiens GN=EFR3B PE=4 SV=1;	10	5	5	5	0	1	0	1	3	3	0	1	0	1	3	3	0	1	0	1	3	3	8.1	8.1	8.1	92.486	817	817;782;652;669;728;821;821;785;777;133		1		1	4	3	6.3136e-17	0.70594	1	18.82	9	NaN	NaN	NaN
J3KQY1;E7ESL0;Q9NWU5;Q9NWU5-3;Q9NWU5-2	J3KQY1;E7ESL0;Q9NWU5;Q9NWU5-3;Q9NWU5-2	5;5;5;5;5	5;5;5;5;5	5;5;5;5;5	39S ribosomal protein L22, mitochondrial	MRPL22	>tr|J3KQY1|J3KQY1_HUMAN 39S ribosomal protein L22, mitochondrial OS=Homo sapiens GN=MRPL22 PE=3 SV=1;>tr|E7ESL0|E7ESL0_HUMAN 39S ribosomal protein L22, mitochondrial OS=Homo sapiens GN=MRPL22 PE=3 SV=1;>sp|Q9NWU5|RM22_HUMAN 39S ribosomal protein L22, mitoc	5	5	5	5	0	2	4	3	3	4	0	2	4	3	3	4	0	2	4	3	3	4	26.3	26.3	26.3	26.475	232	232;212;206;126;120		2	5	3	3	5	1.4316e-86	0.66385	0.94685	61.693	18	NaN	NaN	NaN
E7ESZ7;O95299;Q8WXC9;H7C2X4;H7C1Y7;H7C2W5;C9J6X0;Q8N1B9	E7ESZ7;O95299;Q8WXC9	15;15;12;6;6;6;4;4	15;15;12;6;6;6;4;4	15;15;12;6;6;6;4;4	NADH dehydrogenase [ubiquinone] 1 alpha subcomplex subunit 10, mitochondrial	NDUFA10	>tr|E7ESZ7|E7ESZ7_HUMAN NADH dehydrogenase [ubiquinone] 1 alpha subcomplex subunit 10, mitochondrial OS=Homo sapiens GN=NDUFA10 PE=4 SV=1;>sp|O95299|NDUAA_HUMAN NADH dehydrogenase [ubiquinone] 1 alpha subcomplex subunit 10, mitochondrial OS=Homo sapiens GN	8	15	15	15	9	9	7	5	7	10	9	9	7	5	7	10	9	9	7	5	7	10	43.8	43.8	43.8	44.738	390	390;355;429;138;133;129;245;201	11	14	7	5	11	18	1.6991e-191	0.32713	0.34928	166.94	63	4.3963	5.7621	103.98
P22528;E7ETD7	P22528;E7ETD7	2;2	1;1	1;1	Cornifin-B	SPRR1B	>sp|P22528|SPR1B_HUMAN Cornifin-B OS=Homo sapiens GN=SPRR1B PE=1 SV=2;>tr|E7ETD7|E7ETD7_HUMAN Cornifin-B OS=Homo sapiens GN=SPRR1B PE=4 SV=1	2	2	1	1	1	1	0	1	2	0	0	0	0	0	1	0	0	0	0	0	1	0	34.8	19.1	19.1	9.8875	89	89;73					2		6.4597e-10	NaN	NaN	NaN	1	NaN	NaN	NaN
E7ETU7;H0Y9G6;P09001;E9PF06;D6RC14;D6RBQ5	E7ETU7;H0Y9G6;P09001;E9PF06;D6RC14	6;6;6;4;3;1	6;6;6;4;3;1	6;6;6;4;3;1	39S ribosomal protein L3, mitochondrial	MRPL3	>tr|E7ETU7|E7ETU7_HUMAN 39S ribosomal protein L3, mitochondrial OS=Homo sapiens GN=MRPL3 PE=3 SV=1;>tr|H0Y9G6|H0Y9G6_HUMAN 39S ribosomal protein L3, mitochondrial (Fragment) OS=Homo sapiens GN=MRPL3 PE=3 SV=1;>sp|P09001|RM03_HUMAN 39S ribosomal protein L3,	6	6	6	6	2	5	3	0	2	3	2	5	3	0	2	3	2	5	3	0	2	3	20	20	20	41.628	375	375;363;348;176;155;28	2	8	5		2	3	2.7625e-49	0.20768	0.38867	106.47	19	5.2413	4.3361	10.574
E7EU23;P50395;P50395-2;Q5SX87;Q5SX86;Q5SX91;Q5SX90;P31150;G5E9U5	E7EU23;P50395;P50395-2	17;17;13;7;6;5;5;4;2	17;17;13;7;6;5;5;4;2	17;17;13;7;6;5;5;4;2	Rab GDP dissociation inhibitor beta	GDI2	>tr|E7EU23|E7EU23_HUMAN Rab GDP dissociation inhibitor beta OS=Homo sapiens GN=GDI2 PE=4 SV=1;>sp|P50395|GDIB_HUMAN Rab GDP dissociation inhibitor beta OS=Homo sapiens GN=GDI2 PE=1 SV=2;>sp|P50395-2|GDIB_HUMAN Isoform 2 of Rab GDP dissociation inhibitor be	9	17	17	17	10	9	5	4	2	2	10	9	5	4	2	2	10	9	5	4	2	2	49.9	49.9	49.9	51.18	449	449;445;400;263;155;203;148;447;147	11	9	5	4	3	2	1.7074e-120	0.61425	0.92421	44.609	33	0.54779	0.96919	60.325
E7EUE1;P28288;F5GYC1;P28288-2;P28288-3	E7EUE1;P28288;F5GYC1;P28288-2	4;4;4;3;1	4;4;4;3;1	4;4;4;3;1	ATP-binding cassette sub-family D member 3	ABCD3	>tr|E7EUE1|E7EUE1_HUMAN ATP-binding cassette sub-family D member 3 OS=Homo sapiens GN=ABCD3 PE=3 SV=1;>sp|P28288|ABCD3_HUMAN ATP-binding cassette sub-family D member 3 OS=Homo sapiens GN=ABCD3 PE=1 SV=1;>tr|F5GYC1|F5GYC1_HUMAN ATP-binding cassette sub-fami	5	4	4	4	0	0	0	0	1	3	0	0	0	0	1	3	0	0	0	0	1	3	6.3	6.3	6.3	78.401	683	683;659;586;549;236					1	3	5.7767e-07	0.55073	0.85588	27.967	4	NaN	NaN	NaN
P04406;E7EUT4;E7EUT5;O14556	P04406;E7EUT4;E7EUT5	7;7;6;1	7;7;6;1	7;7;6;1	Glyceraldehyde-3-phosphate dehydrogenase	GAPDH	>sp|P04406|G3P_HUMAN Glyceraldehyde-3-phosphate dehydrogenase OS=Homo sapiens GN=GAPDH PE=1 SV=3;>tr|E7EUT4|E7EUT4_HUMAN Glyceraldehyde-3-phosphate dehydrogenase OS=Homo sapiens GN=GAPDH PE=3 SV=1;>tr|E7EUT5|E7EUT5_HUMAN Glyceraldehyde-3-phosphate dehydrog	4	7	7	7	7	5	1	3	5	5	7	5	1	3	5	5	7	5	1	3	5	5	31.3	31.3	31.3	36.053	335	335;293;260;408	26	13	1	3	6	10	3.7943e-110	0.16905	0.22936	87.59	46	0.1253	0.12965	102.2
P78527;P78527-2;E7EUY0	P78527;P78527-2;E7EUY0	28;28;28	28;28;28	28;28;28	DNA-dependent protein kinase catalytic subunit	PRKDC	>sp|P78527|PRKDC_HUMAN DNA-dependent protein kinase catalytic subunit OS=Homo sapiens GN=PRKDC PE=1 SV=3;>sp|P78527-2|PRKDC_HUMAN Isoform 2 of DNA-dependent protein kinase catalytic subunit OS=Homo sapiens GN=PRKDC;>tr|E7EUY0|E7EUY0_HUMAN DNA-dependent pro	3	28	28	28	8	3	2	1	5	21	8	3	2	1	5	21	8	3	2	1	5	21	7.1	7.1	7.1	469.08	4128	4128;4097;4096	8	3	2	1	5	21	9.6475e-61	0.6383	0.90217	56.898	35	0.19975	0.21577	137.04
E9PI62;Q9BT17;E7EVK2;Q9BT17-2	E9PI62;Q9BT17;E7EVK2;Q9BT17-2	2;2;2;2	2;2;2;2	2;2;2;2	Mitochondrial GTPase 1	MTG1	>tr|E9PI62|E9PI62_HUMAN Mitochondrial GTPase 1 OS=Homo sapiens GN=MTG1 PE=3 SV=1;>sp|Q9BT17|MTG1_HUMAN Mitochondrial GTPase 1 OS=Homo sapiens GN=MTG1 PE=1 SV=2;>tr|E7EVK2|E7EVK2_HUMAN Mitochondrial GTPase 1 OS=Homo sapiens GN=MTG1 PE=3 SV=1;>sp|Q9BT17-2|MT	4	2	2	2	0	1	0	0	0	1	0	1	0	0	0	1	0	1	0	0	0	1	6.8	6.8	6.8	37.186	339	339;334;283;267		1				1	0.0040062	0.35698	0.86538	25.415	2	NaN	NaN	NaN
Q9UM54;E7EW20;Q9UM54-1;Q9UM54-4;Q9UM54-6;Q9UM54-2;Q9UM54-5;Q5JVM0	Q9UM54;E7EW20;Q9UM54-1;Q9UM54-4;Q9UM54-6;Q9UM54-2;Q9UM54-5;Q5JVM0	2;2;2;2;2;2;2;2	2;2;2;2;2;2;2;2	2;2;2;2;2;2;2;2	Unconventional myosin-VI	MYO6	>sp|Q9UM54|MYO6_HUMAN Unconventional myosin-VI OS=Homo sapiens GN=MYO6 PE=1 SV=4;>tr|E7EW20|E7EW20_HUMAN Unconventional myosin-VI OS=Homo sapiens GN=MYO6 PE=4 SV=1;>sp|Q9UM54-1|MYO6_HUMAN Isoform 1 of Unconventional myosin-VI OS=Homo sapiens GN=MYO6;>sp|Q9	8	2	2	2	1	0	0	0	2	0	1	0	0	0	2	0	1	0	0	0	2	0	2.1	2.1	2.1	149.69	1294	1294;1286;1285;1285;1285;1262;1253;174	1				2		2.4727e-06	0.78338	0.82303	9.543	3	NaN	NaN	NaN
Q12959-2;Q12959-7;Q12959;Q12959-4;Q12959-6;Q12959-3;Q12959-5;E7EWL7;E9PG21;E7EQD7;Q15700-2;Q15700-4;Q15700;E9PN83;B7Z2T4;E9PIW2;B7Z264;Q15700-3;F5H5P1;B5MCC5;F8W9V6;H7C325	Q12959-2;Q12959-7;Q12959;Q12959-4;Q12959-6;Q12959-3;Q12959-5;E7EWL7;E9PG21;E7EQD7	3;3;3;3;3;3;3;3;3;2;1;1;1;1;1;1;1;1;1;1;1;1	3;3;3;3;3;3;3;3;3;2;1;1;1;1;1;1;1;1;1;1;1;1	3;3;3;3;3;3;3;3;3;2;1;1;1;1;1;1;1;1;1;1;1;1	Disks large homolog 1	DLG1	>sp|Q12959-2|DLG1_HUMAN Isoform 2 of Disks large homolog 1 OS=Homo sapiens GN=DLG1;>sp|Q12959-7|DLG1_HUMAN Isoform 7 of Disks large homolog 1 OS=Homo sapiens GN=DLG1;>sp|Q12959|DLG1_HUMAN Disks large homolog 1 OS=Homo sapiens GN=DLG1 PE=1 SV=2;>sp|Q12959-4	22	3	3	3	1	0	1	1	0	1	1	0	1	1	0	1	1	0	1	1	0	1	4.1	4.1	4.1	103.32	926	926;917;904;893;891;871;853;800;788;658;975;909;870;866;852;811;791;749;620;348;334;165	1		1	1		1	4.51e-05	0.64171	0.85452	33.396	3	NaN	NaN	NaN
Q15596;E7EWM1	Q15596;E7EWM1	1;1	1;1	1;1	Nuclear receptor coactivator 2	NCOA2	>sp|Q15596|NCOA2_HUMAN Nuclear receptor coactivator 2 OS=Homo sapiens GN=NCOA2 PE=1 SV=2;>tr|E7EWM1|E7EWM1_HUMAN Nuclear receptor coactivator 2 OS=Homo sapiens GN=NCOA2 PE=4 SV=1	2	1	1	1	1	1	1	0	1	1	1	1	1	0	1	1	1	1	1	0	1	1	0.6	0.6	0.6	159.15	1464	1464;942	5	1	1		2	1	0.021546	0.02837	0.027033	199.61	6	0.026839	0.03714	175.62
E9PF49;Q9Y6M9;E7EWZ0;E9PH64	E9PF49;Q9Y6M9;E7EWZ0;E9PH64	3;3;3;2	3;3;3;2	3;3;3;2	NADH dehydrogenase [ubiquinone] 1 beta subcomplex subunit 9	NDUFB9	>tr|E9PF49|E9PF49_HUMAN NADH dehydrogenase [ubiquinone] 1 beta subcomplex subunit 9 OS=Homo sapiens GN=NDUFB9 PE=4 SV=1;>sp|Q9Y6M9|NDUB9_HUMAN NADH dehydrogenase [ubiquinone] 1 beta subcomplex subunit 9 OS=Homo sapiens GN=NDUFB9 PE=1 SV=3;>tr|E7EWZ0|E7EWZ0	4	3	3	3	0	0	1	1	0	3	0	0	1	1	0	3	0	0	1	1	0	3	11.3	11.3	11.3	26.585	221	221;179;178;168			1	1		4	4.2596e-10	0.17082	0.27927	117.21	5	NaN	NaN	NaN
E7EX17;P23588;B4DS13;F8VX11;F8VP89;F8VSC7;F8W0K0;F8VYE9;F8VRU1;REV__E7EX17;REV__P23588;REV__B4DS13;REV__F8VX11	E7EX17;P23588;B4DS13;F8VX11	42;42;39;21;18;15;13;9;6;1;1;1;1	42;42;39;21;18;15;13;9;6;1;1;1;1	42;42;39;21;18;15;13;9;6;1;1;1;1	Eukaryotic translation initiation factor 4B	EIF4B	>tr|E7EX17|E7EX17_HUMAN Uncharacterized protein OS=Homo sapiens GN=EIF4B PE=4 SV=1;>sp|P23588|IF4B_HUMAN Eukaryotic translation initiation factor 4B OS=Homo sapiens GN=EIF4B PE=1 SV=2;>tr|B4DS13|B4DS13_HUMAN Eukaryotic translation initiation factor 4B OS=H	13	42	42	42	11	21	26	25	19	16	11	21	26	25	19	16	11	21	26	25	19	16	66.1	66.1	66.1	69.697	616	616;611;572;360;275;227;170;185;175;616;611;572;360	24	42	39	34	38	43	0	0.71721	0.9359	30.947	210	0.60448	0.82446	45.627
P27986-4;P27986;P27986-2;P27986-3;E7EX19;H0YBC2;REV__A6NHU9;REV__Q9UPX8-3;REV__C9JFP8;E5RJY0	P27986-4;P27986;P27986-2;P27986-3;E7EX19;H0YBC2	3;3;3;3;3;2;1;1;1;1	3;3;3;3;3;2;1;1;1;1	2;2;2;2;2;2;0;0;0;1	Phosphatidylinositol 3-kinase regulatory subunit alpha	PIK3R1	>sp|P27986-4|P85A_HUMAN Isoform 4 of Phosphatidylinositol 3-kinase regulatory subunit alpha OS=Homo sapiens GN=PIK3R1;>sp|P27986|P85A_HUMAN Phosphatidylinositol 3-kinase regulatory subunit alpha OS=Homo sapiens GN=PIK3R1 PE=1 SV=2;>sp|P27986-2|P85A_HUMAN I	10	3	3	2	1	0	0	0	2	2	1	0	0	0	2	2	0	0	0	0	2	2	3.7	3.7	2.9	84.473	732	732;724;454;424;361;189;1850;1849;304;137	1				2	2	2.1591e-07	0.63818	1.0544	125.66	5	NaN	NaN	NaN
E9PAL9;C9JTZ6;Q9H857;Q9H857-2;Q9H857-3;Q9H857-4;H7C519;H7C4G8;C9J036	E9PAL9;C9JTZ6;Q9H857;Q9H857-2;Q9H857-3;Q9H857-4;H7C519	12;11;11;11;10;9;6;4;1	12;11;11;11;10;9;6;4;1	12;11;11;11;10;9;6;4;1	5-nucleotidase domain-containing protein 2	NT5DC2	>tr|E9PAL9|E9PAL9_HUMAN 5-nucleotidase domain-containing protein 2 OS=Homo sapiens GN=NT5DC2 PE=3 SV=1;>tr|C9JTZ6|C9JTZ6_HUMAN 5-nucleotidase domain-containing protein 2 OS=Homo sapiens GN=NT5DC2 PE=3 SV=1;>sp|Q9H857|NT5D2_HUMAN 5-nucleotidase domain-co	9	12	12	12	0	0	2	1	7	10	0	0	2	1	7	10	0	0	2	1	7	10	26.4	26.4	26.4	64.144	557	557;532;520;486;461;390;194;258;85			2	1	13	14	2.8531e-46	0.40354	0.66245	68.831	27	NaN	NaN	NaN
E9PAV3;F8VU71;Q13765;H0YHX9;F8W0W4;F8VNW4;F8VZJ2;F8W1N5	E9PAV3;F8VU71;Q13765;H0YHX9;F8W0W4;F8VNW4;F8VZJ2;F8W1N5	2;2;2;2;2;2;2;2	2;2;2;2;2;2;2;2	2;2;2;2;2;2;2;2	Nascent polypeptide-associated complex subunit alpha	NACA	>tr|E9PAV3|E9PAV3_HUMAN Nascent polypeptide-associated complex subunit alpha OS=Homo sapiens GN=NACA PE=4 SV=1;>tr|F8VU71|F8VU71_HUMAN Nascent polypeptide-associated complex subunit alpha OS=Homo sapiens GN=NACA PE=4 SV=1;>sp|Q13765|NACA_HUMAN Nascent poly	8	2	2	2	1	1	2	0	0	0	1	1	2	0	0	0	1	1	2	0	0	0	1.4	1.4	1.4	205.42	2078	2078;925;215;213;198;148;136;71	1	1	4				3.9311e-106	0.88632	0.84105	16.25	5	NaN	NaN	NaN
Q9NSB8;Q9NSB8-2;E9PAZ1;F8W826;H0YNR9	Q9NSB8;Q9NSB8-2;E9PAZ1;F8W826;H0YNR9	2;2;2;2;2	2;2;2;2;2	2;2;2;2;2	Homer protein homolog 2	HOMER2	>sp|Q9NSB8|HOME2_HUMAN Homer protein homolog 2 OS=Homo sapiens GN=HOMER2 PE=1 SV=1;>sp|Q9NSB8-2|HOME2_HUMAN Isoform 2 of Homer protein homolog 2 OS=Homo sapiens GN=HOMER2;>tr|E9PAZ1|E9PAZ1_HUMAN Homer protein homolog 2 OS=Homo sapiens GN=HOMER2 PE=4 SV=1;>	5	2	2	2	0	0	1	0	1	1	0	0	1	0	1	1	0	0	1	0	1	1	5.6	5.6	5.6	40.627	354	354;343;299;288;185			1		1	1	5.301e-16	0.62621	0.69659	6.646	3	NaN	NaN	NaN
O00330;E9PB14;E9PBP7;H0YD97;E9PRI6;E9PLU0	O00330;E9PB14;E9PBP7;H0YD97	10;10;5;5;3;3	10;10;5;5;3;3	10;10;5;5;3;3	Pyruvate dehydrogenase protein X component, mitochondrial	PDHX	>sp|O00330|ODPX_HUMAN Pyruvate dehydrogenase protein X component, mitochondrial OS=Homo sapiens GN=PDHX PE=1 SV=3;>tr|E9PB14|E9PB14_HUMAN Pyruvate dehydrogenase protein X component, mitochondrial OS=Homo sapiens GN=PDHX PE=3 SV=1;>tr|E9PBP7|E9PBP7_HUMAN Py	6	10	10	10	2	5	8	5	7	8	2	5	8	5	7	8	2	5	8	5	7	8	24.8	24.8	24.8	54.122	501	501;486;274;189;182;151	2	6	9	8	12	12	1.3057e-43	0.75735	0.8798	53.745	48	1.0823	1.4931	94.396
P52789;E9PB90	P52789;E9PB90	7;7	3;3	3;3	Hexokinase-2	HK2	>sp|P52789|HXK2_HUMAN Hexokinase-2 OS=Homo sapiens GN=HK2 PE=1 SV=2;>tr|E9PB90|E9PB90_HUMAN Hexokinase-2 OS=Homo sapiens GN=HK2 PE=3 SV=1	2	7	3	3	2	3	3	1	5	5	0	0	0	0	1	2	0	0	0	0	1	2	8.3	4.1	4.1	102.38	917	917;889					1	2	6.7554e-30	0.20555	0.3672	132	3	NaN	NaN	NaN
I1E4Y6;Q6Y7W6;E9PBB0;Q6Y7W6-3;E9PC50;E7ESB6;C9JHW1;B8ZZD2;C9JH18;C9J7G1	I1E4Y6;Q6Y7W6;E9PBB0;Q6Y7W6-3;E9PC50;E7ESB6;C9JHW1;B8ZZD2;C9JH18;C9J7G1	2;2;2;1;1;1;1;1;1;1	2;2;2;1;1;1;1;1;1;1	2;2;2;1;1;1;1;1;1;1	PERQ amino acid-rich with GYF domain-containing protein 2	GIGYF2	>tr|I1E4Y6|I1E4Y6_HUMAN PERQ amino acid-rich with GYF domain-containing protein 2 OS=Homo sapiens GN=GIGYF2 PE=4 SV=1;>sp|Q6Y7W6|PERQ2_HUMAN PERQ amino acid-rich with GYF domain-containing protein 2 OS=Homo sapiens GN=GIGYF2 PE=1 SV=1;>tr|E9PBB0|E9PBB0_HUM	10	2	2	2	0	0	0	1	2	0	0	0	0	1	2	0	0	0	0	1	2	0	2.2	2.2	2.2	152.53	1321	1321;1299;1293;1320;872;836;720;176;149;143				1	2		8.4084e-13	1.0017	1.0523	30.925	3	NaN	NaN	NaN
E9PBJ0;Q9HC84	E9PBJ0;Q9HC84	3;3	3;3	3;3	Mucin-5B	MUC5B	>tr|E9PBJ0|E9PBJ0_HUMAN Mucin-5B OS=Homo sapiens GN=MUC5B PE=4 SV=1;>sp|Q9HC84|MUC5B_HUMAN Mucin-5B OS=Homo sapiens GN=MUC5B PE=1 SV=3	2	3	3	3	0	0	0	0	0	3	0	0	0	0	0	3	0	0	0	0	0	3	1.9	1.9	1.9	596.68	5765	5765;5762						4	2.5126e-14	0.022924	0.037267	129.24	2	NaN	NaN	NaN
E9PBV3	E9PBV3	3	3	3		SBSN	>tr|E9PBV3|E9PBV3_HUMAN Suprabasin OS=Homo sapiens GN=SBSN PE=4 SV=1	1	3	3	3	2	1	0	0	0	1	2	1	0	0	0	1	2	1	0	0	0	1	18.3	18.3	18.3	60.54	590	590	3	1				1	7.1292e-07	0.048152	0.03652	129.83	3	0.036388	0.035805	2.7939
Q16576-2;Q16576;E9PC52;Q5JP01	Q16576-2;Q16576;E9PC52;Q5JP01	1;1;1;1	1;1;1;1	1;1;1;1	Histone-binding protein RBBP7	RBBP7	>sp|Q16576-2|RBBP7_HUMAN Isoform 2 of Histone-binding protein RBBP7 OS=Homo sapiens GN=RBBP7;>sp|Q16576|RBBP7_HUMAN Histone-binding protein RBBP7 OS=Homo sapiens GN=RBBP7 PE=1 SV=1;>tr|E9PC52|E9PC52_HUMAN Histone-binding protein RBBP7 OS=Homo sapiens GN=RB	4	1	1	1	0	0	1	0	1	1	0	0	1	0	1	1	0	0	1	0	1	1	3.4	3.4	3.4	52.314	469	469;425;416;285			1		1	1	0.0063378	0.51706	0.73148	19.188	3	NaN	NaN	NaN
P19525;E9PC80;C9JZT2;F8WBH4	P19525;E9PC80	3;3;1;1	3;3;1;1	3;3;1;1	Interferon-induced, double-stranded RNA-activated protein kinase	EIF2AK2	>sp|P19525|E2AK2_HUMAN Interferon-induced, double-stranded RNA-activated protein kinase OS=Homo sapiens GN=EIF2AK2 PE=1 SV=2;>tr|E9PC80|E9PC80_HUMAN Interferon-induced, double-stranded RNA-activated protein kinase OS=Homo sapiens GN=EIF2AK2 PE=4 SV=1	4	3	3	3	0	1	0	1	0	1	0	1	0	1	0	1	0	1	0	1	0	1	7.1	7.1	7.1	62.094	551	551;510;116;102		1		2		1	3.2983e-05	0.61453	0.86282	13.512	3	NaN	NaN	NaN
Q9BYT8;E9PCB6;H0YAK4;H0YAF7	Q9BYT8;E9PCB6;H0YAK4	3;3;2;1	3;3;2;1	3;3;2;1	Neurolysin, mitochondrial	NLN	>sp|Q9BYT8|NEUL_HUMAN Neurolysin, mitochondrial OS=Homo sapiens GN=NLN PE=1 SV=1;>tr|E9PCB6|E9PCB6_HUMAN Neurolysin, mitochondrial OS=Homo sapiens GN=NLN PE=3 SV=1;>tr|H0YAK4|H0YAK4_HUMAN Neurolysin, mitochondrial (Fragment) OS=Homo sapiens GN=NLN PE=3 SV=	4	3	3	3	1	0	0	1	1	0	1	0	0	1	1	0	1	0	0	1	1	0	5	5	5	80.651	704	704;600;414;281	1			1	1		0.00012347	0.97108	1.2319	83.117	2	NaN	NaN	NaN
P14324;E9PCI9	P14324;E9PCI9	1;1	1;1	1;1	Farnesyl pyrophosphate synthase	FDPS	>sp|P14324|FPPS_HUMAN Farnesyl pyrophosphate synthase OS=Homo sapiens GN=FDPS PE=1 SV=4;>tr|E9PCI9|E9PCI9_HUMAN Farnesyl pyrophosphate synthase OS=Homo sapiens GN=FDPS PE=3 SV=1	2	1	1	1	1	0	0	0	0	0	1	0	0	0	0	0	1	0	0	0	0	0	2.1	2.1	2.1	48.275	419	419;353	1						0.0022278	NaN	NaN	NaN	1	NaN	NaN	NaN
Q9Y4E8;E9PCQ3;Q9Y4E8-3;Q9Y4E8-2;H0YI31;Q9H8G9;F8VZG8	Q9Y4E8;E9PCQ3;Q9Y4E8-3;Q9Y4E8-2	5;5;5;5;1;1;1	5;5;5;5;1;1;1	5;5;5;5;1;1;1	Ubiquitin carboxyl-terminal hydrolase 15;Ubiquitin carboxyl-terminal hydrolase	USP15	>sp|Q9Y4E8|UBP15_HUMAN Ubiquitin carboxyl-terminal hydrolase 15 OS=Homo sapiens GN=USP15 PE=1 SV=3;>tr|E9PCQ3|E9PCQ3_HUMAN Ubiquitin carboxyl-terminal hydrolase OS=Homo sapiens GN=USP15 PE=3 SV=2;>sp|Q9Y4E8-3|UBP15_HUMAN Isoform 3 of Ubiquitin carboxyl-ter	7	5	5	5	0	1	1	1	0	4	0	1	1	1	0	4	0	1	1	1	0	4	6.4	6.4	6.4	112.42	981	981;956;956;952;240;235;140		1	1	1		4	1.5638e-12	0.70148	1.3817	23.869	7	NaN	NaN	NaN
G8JLB6;P31943;E9PCY7;H0YB39;P55795;H0YBD7;H0YBG7;D6RBM0;D6RIU0;D6RIT2;F5GZT4;E5RGV0;D6RIH9;D6RJ04;D6RDU3;E7EN40;D6RFM3;D6R9T0;D6RAM1;E7EQJ0;E5RGH4;H0YAQ2;D6RDL0;D6RF17;D6R9D3	G8JLB6;P31943;E9PCY7;H0YB39;P55795;H0YBD7;H0YBG7	7;7;7;5;4;4;4;3;3;3;3;3;2;2;2;2;2;2;2;2;2;1;1;1;1	7;7;7;5;4;4;4;3;3;3;3;3;2;2;2;2;2;2;2;2;2;1;1;1;1	6;6;6;4;3;3;3;3;3;3;2;3;2;2;2;2;2;2;2;2;2;1;1;1;1	Heterogeneous nuclear ribonucleoprotein H;Heterogeneous nuclear ribonucleoprotein H, N-terminally processed;Heterogeneous nuclear ribonucleoprotein H2	HNRNPH1;HNRNPH2	>tr|G8JLB6|G8JLB6_HUMAN Heterogeneous nuclear ribonucleoprotein H OS=Homo sapiens GN=HNRNPH1 PE=4 SV=1;>sp|P31943|HNRH1_HUMAN Heterogeneous nuclear ribonucleoprotein H OS=Homo sapiens GN=HNRNPH1 PE=1 SV=4;>tr|E9PCY7|E9PCY7_HUMAN Heterogeneous nuclear ribon	25	7	7	6	2	2	5	4	4	6	2	2	5	4	4	6	2	2	4	3	3	6	23.1	23.1	21	51.229	472	472;449;429;277;449;195;185;212;168;164;159;155;184;172;171;166;163;162;130;115;100;131;84;49;40	2	2	6	4	11	7	3.5312e-72	0.73678	1.0581	38.613	31	0.75376	1.3606	20.029
O00451;E9PD47;O00451-2	O00451;E9PD47;O00451-2	1;1;1	1;1;1	1;1;1	GDNF family receptor alpha-2	GFRA2	>sp|O00451|GFRA2_HUMAN GDNF family receptor alpha-2 OS=Homo sapiens GN=GFRA2 PE=2 SV=2;>tr|E9PD47|E9PD47_HUMAN GDNF family receptor alpha-2 (Fragment) OS=Homo sapiens GN=GFRA2 PE=4 SV=1;>sp|O00451-2|GFRA2_HUMAN Isoform 2 of GDNF family receptor alpha-2 OS=	3	1	1	1	0	1	0	0	0	0	0	1	0	0	0	0	0	1	0	0	0	0	4.1	4.1	4.1	51.543	464	464;359;331		4					0.0012955	3.2625	4.6629	101.89	4	NaN	NaN	NaN
Q9NTJ3;E9PD53;Q9NTJ3-2	Q9NTJ3;E9PD53;Q9NTJ3-2	3;3;3	3;3;3	3;3;3	Structural maintenance of chromosomes protein 4;Structural maintenance of chromosomes protein	SMC4	>sp|Q9NTJ3|SMC4_HUMAN Structural maintenance of chromosomes protein 4 OS=Homo sapiens GN=SMC4 PE=1 SV=2;>tr|E9PD53|E9PD53_HUMAN Structural maintenance of chromosomes protein OS=Homo sapiens GN=SMC4 PE=3 SV=1;>sp|Q9NTJ3-2|SMC4_HUMAN Isoform 2 of Structural	3	3	3	3	0	0	0	0	0	3	0	0	0	0	0	3	0	0	0	0	0	3	2.2	2.2	2.2	147.18	1288	1288;1263;1230						3	3.2634e-05	0.71907	1.0085	31.174	3	NaN	NaN	NaN
Q14194-2;Q14195-2;Q14194;E9PD68;Q14195;H0YBT4	Q14194-2;Q14195-2;Q14194;E9PD68;Q14195;H0YBT4	1;1;1;1;1;1	1;1;1;1;1;1	1;1;1;1;1;1	Dihydropyrimidinase-related protein 1;Dihydropyrimidinase-related protein 3	CRMP1;DPYSL3	>sp|Q14194-2|DPYL1_HUMAN Isoform LCRMP-1 of Dihydropyrimidinase-related protein 1 OS=Homo sapiens GN=CRMP1;>sp|Q14195-2|DPYL3_HUMAN Isoform LCRMP-4 of Dihydropyrimidinase-related protein 3 OS=Homo sapiens GN=DPYSL3;>sp|Q14194|DPYL1_HUMAN Dihydropyrimidinas	6	1	1	1	1	1	0	1	0	0	1	1	0	1	0	0	1	1	0	1	0	0	3.2	3.2	3.2	74.261	686	686;684;572;570;570;209	1	1		2			0.00067015	0.30776	0.42169	60.968	4	NaN	NaN	NaN
O43795;E9PDF6;O43795-2;E7EPB4;E7EQD9;Q9UBC5;H7C2Y7;F5GWY8;G3V342;C9JYW1	O43795;E9PDF6;O43795-2	12;12;12;3;3;2;2;1;1;1	12;12;12;3;3;2;2;1;1;1	12;12;12;3;3;2;2;1;1;1	Unconventional myosin-Ib	MYO1B	>sp|O43795|MYO1B_HUMAN Unconventional myosin-Ib OS=Homo sapiens GN=MYO1B PE=2 SV=3;>tr|E9PDF6|E9PDF6_HUMAN Unconventional myosin-Ib OS=Homo sapiens GN=MYO1B PE=4 SV=1;>sp|O43795-2|MYO1B_HUMAN Isoform 2 of Unconventional myosin-Ib OS=Homo sapiens GN=MYO1B	10	12	12	12	6	7	1	0	3	1	6	7	1	0	3	1	6	7	1	0	3	1	13.4	13.4	13.4	131.98	1136	1136;1107;1078;381;303;1043;192;881;688;163	6	8	1		3	2	5.4078e-96	0.74602	0.84284	52.244	19	0.72278	0.91503	11.426
Q71RC2-4;Q71RC2;Q71RC2-3;G5E976;Q71RC2-2;E9PDG5;Q96J85	Q71RC2-4;Q71RC2;Q71RC2-3;G5E976;Q71RC2-2;E9PDG5;Q96J85	2;2;2;2;2;2;2	2;2;2;2;2;2;2	2;2;2;2;2;2;2	La-related protein 4	LARP4	>sp|Q71RC2-4|LARP4_HUMAN Isoform 4 of La-related protein 4 OS=Homo sapiens GN=LARP4;>sp|Q71RC2|LARP4_HUMAN La-related protein 4 OS=Homo sapiens GN=LARP4 PE=1 SV=3;>sp|Q71RC2-3|LARP4_HUMAN Isoform 3 of La-related protein 4 OS=Homo sapiens GN=LARP4;>tr|G5E97	7	2	2	2	0	1	1	0	0	0	0	1	1	0	0	0	0	1	1	0	0	0	5.2	5.2	5.2	81.243	730	730;724;723;653;605;445;375		1	1				8.2386e-06	0.81276	1.0884	63.461	2	NaN	NaN	NaN
Q9BYV1;E9PDL7	Q9BYV1;E9PDL7	1;1	1;1	1;1	Alanine--glyoxylate aminotransferase 2, mitochondrial	AGXT2	>sp|Q9BYV1|AGT2_HUMAN Alanine--glyoxylate aminotransferase 2, mitochondrial OS=Homo sapiens GN=AGXT2 PE=1 SV=1;>tr|E9PDL7|E9PDL7_HUMAN Alanine--glyoxylate aminotransferase 2, mitochondrial OS=Homo sapiens GN=AGXT2 PE=3 SV=1	2	1	1	1	0	0	0	0	1	0	0	0	0	0	1	0	0	0	0	0	1	0	2.7	2.7	2.7	57.156	514	514;439					1		0.0018025	NaN	NaN	NaN	1	NaN	NaN	NaN
P11532;E9PDN5;P11532-4;P11532-2;P11532-3	P11532;E9PDN5;P11532-4;P11532-2;P11532-3	2;2;2;2;2	2;2;2;2;2	2;2;2;2;2	Dystrophin	DMD	>sp|P11532|DMD_HUMAN Dystrophin OS=Homo sapiens GN=DMD PE=1 SV=3;>tr|E9PDN5|E9PDN5_HUMAN Dystrophin OS=Homo sapiens GN=DMD PE=4 SV=1;>sp|P11532-4|DMD_HUMAN Isoform 3 of Dystrophin OS=Homo sapiens GN=DMD;>sp|P11532-2|DMD_HUMAN Isoform 1 of Dystrophin OS=Hom	5	2	2	2	1	1	1	1	2	1	1	1	1	1	2	1	1	1	1	1	2	1	0.7	0.7	0.7	426.74	3685	3685;3681;3677;2344;2341	13	14	3	1	8	10	3.8902e-05	0.043894	0.063693	232.98	23	0.013277	0.01887	279.31
Q96I99-2;Q96I99;E9PDQ8;H0Y852	Q96I99-2;Q96I99;E9PDQ8;H0Y852	2;2;2;1	2;2;2;1	2;2;2;1	Succinyl-CoA ligase [GDP-forming] subunit beta, mitochondrial	SUCLG2	>sp|Q96I99-2|SUCB2_HUMAN Isoform 2 of Succinyl-CoA ligase [GDP-forming] subunit beta, mitochondrial OS=Homo sapiens GN=SUCLG2;>sp|Q96I99|SUCB2_HUMAN Succinyl-CoA ligase [GDP-forming] subunit beta, mitochondrial OS=Homo sapiens GN=SUCLG2 PE=1 SV=2;>tr|E9PDQ	4	2	2	2	0	0	0	1	1	2	0	0	0	1	1	2	0	0	0	1	1	2	5.9	5.9	5.9	47.731	440	440;432;379;190				1	1	3	9.4276e-26	0.87241	1.2498	26.441	4	NaN	NaN	NaN
Q9NNW5;E9PDU5;E9PBK6;C9K020	Q9NNW5;E9PDU5;E9PBK6;C9K020	2;2;1;1	2;2;1;1	2;2;1;1	WD repeat-containing protein 6	WDR6	>sp|Q9NNW5|WDR6_HUMAN WD repeat-containing protein 6 OS=Homo sapiens GN=WDR6 PE=1 SV=1;>tr|E9PDU5|E9PDU5_HUMAN WD repeat-containing protein 6 OS=Homo sapiens GN=WDR6 PE=4 SV=1;>tr|E9PBK6|E9PBK6_HUMAN WD repeat-containing protein 6 OS=Homo sapiens GN=WDR6 P	4	2	2	2	0	0	0	0	1	1	0	0	0	0	1	1	0	0	0	0	1	1	1.7	1.7	1.7	121.72	1121	1121;1070;569;271					2	1	0.0032572	1.078	1.2777	65.97	3	NaN	NaN	NaN
Q9BZF1;Q9BZF1-2;E9PE68;F8VQX7;F8VUA7	Q9BZF1;Q9BZF1-2;E9PE68;F8VQX7;F8VUA7	2;2;2;2;2	2;2;2;2;2	2;2;2;2;2	Oxysterol-binding protein-related protein 8;Oxysterol-binding protein	OSBPL8	>sp|Q9BZF1|OSBL8_HUMAN Oxysterol-binding protein-related protein 8 OS=Homo sapiens GN=OSBPL8 PE=1 SV=3;>sp|Q9BZF1-2|OSBL8_HUMAN Isoform 2 of Oxysterol-binding protein-related protein 8 OS=Homo sapiens GN=OSBPL8;>tr|E9PE68|E9PE68_HUMAN Oxysterol-binding pro	5	2	2	2	1	0	0	0	2	1	1	0	0	0	2	1	1	0	0	0	2	1	2.1	2.1	2.1	101.19	889	889;874;847;721;695	1				2	1	0.00050309	0.65961	0.85613	33.516	4	NaN	NaN	NaN
E9PEL9;Q8NF91-4;Q8NF91;E7ENN3;Q8NF91-2;Q8NF91-8	E9PEL9;Q8NF91-4;Q8NF91;E7ENN3;Q8NF91-2;Q8NF91-8	2;2;1;1;1;1	2;2;1;1;1;1	1;1;1;1;1;1	Nesprin-1	SYNE1	>tr|E9PEL9|E9PEL9_HUMAN Nesprin-1 OS=Homo sapiens GN=SYNE1 PE=4 SV=1;>sp|Q8NF91-4|SYNE1_HUMAN Isoform 4 of Nesprin-1 OS=Homo sapiens GN=SYNE1;>sp|Q8NF91|SYNE1_HUMAN Nesprin-1 OS=Homo sapiens GN=SYNE1 PE=1 SV=4;>tr|E7ENN3|E7ENN3_HUMAN Nesprin-1 OS=Homo sapi	6	2	2	1	0	0	1	1	0	1	0	0	1	1	0	1	0	0	1	1	0	0	0.2	0.2	0.1	1005.2	8749	8749;8749;8797;8409;3321;3212			1	1		1	0.00050815	0.64907	0.7722	16.057	2	NaN	NaN	NaN
O75694;O75694-2;E9PF10	O75694;O75694-2;E9PF10	3;3;3	3;3;3	3;3;3	Nuclear pore complex protein Nup155	NUP155	>sp|O75694|NU155_HUMAN Nuclear pore complex protein Nup155 OS=Homo sapiens GN=NUP155 PE=1 SV=1;>sp|O75694-2|NU155_HUMAN Isoform 2 of Nuclear pore complex protein Nup155 OS=Homo sapiens GN=NUP155;>tr|E9PF10|E9PF10_HUMAN Nuclear pore complex protein Nup155 O	3	3	3	3	0	1	0	0	0	2	0	1	0	0	0	2	0	1	0	0	0	2	2.7	2.7	2.7	155.2	1391	1391;1332;1327		1				2	1.1078e-06	0.51772	0.97246	45.611	3	NaN	NaN	NaN
Q16836-2;J3KQ17;E9PF18;Q16836	Q16836-2;J3KQ17;E9PF18;Q16836	5;5;5;5	5;5;5;5	5;5;5;5	Hydroxyacyl-coenzyme A dehydrogenase, mitochondrial	HADH	>sp|Q16836-2|HCDH_HUMAN Isoform 2 of Hydroxyacyl-coenzyme A dehydrogenase, mitochondrial OS=Homo sapiens GN=HADH;>tr|J3KQ17|J3KQ17_HUMAN Hydroxyacyl-coenzyme A dehydrogenase, mitochondrial OS=Homo sapiens GN=HADH PE=4 SV=1;>tr|E9PF18|E9PF18_HUMAN Hydroxyac	4	5	5	5	0	1	3	0	1	3	0	1	3	0	1	3	0	1	3	0	1	3	16.9	16.9	16.9	42.139	390	390;331;318;314		1	3		1	4	3.3309e-12	0.31428	0.76358	132.26	7	NaN	NaN	NaN
Q9Y4P3;E9PF19	Q9Y4P3;E9PF19	2;2	2;2	2;2	Transducin beta-like protein 2	TBL2	>sp|Q9Y4P3|TBL2_HUMAN Transducin beta-like protein 2 OS=Homo sapiens GN=TBL2 PE=1 SV=1;>tr|E9PF19|E9PF19_HUMAN Transducin beta-like protein 2 OS=Homo sapiens GN=TBL2 PE=4 SV=1	2	2	2	2	0	1	0	0	0	1	0	1	0	0	0	1	0	1	0	0	0	1	5.4	5.4	5.4	49.797	447	447;411		1				1	6.2811e-07	0.55003	0.86611	19.437	2	NaN	NaN	NaN
E9PF41;P61160;F5H6T1	E9PF41;P61160;F5H6T1	1;1;1	1;1;1	1;1;1	Actin-related protein 2	ACTR2	>tr|E9PF41|E9PF41_HUMAN Actin-related protein 2 OS=Homo sapiens GN=ACTR2 PE=3 SV=1;>sp|P61160|ARP2_HUMAN Actin-related protein 2 OS=Homo sapiens GN=ACTR2 PE=1 SV=1;>tr|F5H6T1|F5H6T1_HUMAN Actin-related protein 2 OS=Homo sapiens GN=ACTR2 PE=3 SV=1	3	1	1	1	0	0	1	0	0	0	0	0	1	0	0	0	0	0	1	0	0	0	3	3	3	45.376	399	399;394;305			1				0.0047503	NaN	NaN	NaN	1	NaN	NaN	NaN
Q9HC21;E9PF74;J3KRY6;J3QLV3;J3KS44;J3QL84;J3KSI7;J3KSB1	Q9HC21;E9PF74	4;4;1;1;1;1;1;1	4;4;1;1;1;1;1;1	4;4;1;1;1;1;1;1	Mitochondrial thiamine pyrophosphate carrier	SLC25A19	>sp|Q9HC21|TPC_HUMAN Mitochondrial thiamine pyrophosphate carrier OS=Homo sapiens GN=SLC25A19 PE=1 SV=1;>tr|E9PF74|E9PF74_HUMAN Mitochondrial thiamine pyrophosphate carrier OS=Homo sapiens GN=SLC25A19 PE=3 SV=1	8	4	4	4	1	1	1	0	2	2	1	1	1	0	2	2	1	1	1	0	2	2	12.2	12.2	12.2	35.511	320	320;263;182;153;151;106;85;67	1	1	1		2	3	1.9374e-13	4.6926	1.3675	194.68	7	NaN	NaN	NaN
P00450;E9PFZ2;H7C5R1	P00450;E9PFZ2;H7C5R1	1;1;1	1;1;1	1;1;1	Ceruloplasmin	CP	>sp|P00450|CERU_HUMAN Ceruloplasmin OS=Homo sapiens GN=CP PE=1 SV=1;>tr|E9PFZ2|E9PFZ2_HUMAN Ceruloplasmin OS=Homo sapiens GN=CP PE=4 SV=1;>tr|H7C5R1|H7C5R1_HUMAN Ceruloplasmin (Fragment) OS=Homo sapiens GN=CP PE=4 SV=1	3	1	1	1	0	0	0	0	0	1	0	0	0	0	0	1	0	0	0	0	0	1	2	2	2	122.2	1065	1065;946;852						1	0.0011293	NaN	NaN	NaN	0	NaN	NaN	NaN
Q15418-2;Q15418;E9PGT3;E9PRI4;Q15418-3;Q5SVM7	Q15418-2;Q15418;E9PGT3;E9PRI4;Q15418-3;Q5SVM7	1;1;1;1;1;1	1;1;1;1;1;1	1;1;1;1;1;1	Ribosomal protein S6 kinase alpha-1;Ribosomal protein S6 kinase	RPS6KA1	>sp|Q15418-2|KS6A1_HUMAN Isoform 2 of Ribosomal protein S6 kinase alpha-1 OS=Homo sapiens GN=RPS6KA1;>sp|Q15418|KS6A1_HUMAN Ribosomal protein S6 kinase alpha-1 OS=Homo sapiens GN=RPS6KA1 PE=1 SV=2;>tr|E9PGT3|E9PGT3_HUMAN Ribosomal protein S6 kinase OS=Homo	6	1	1	1	0	0	1	1	0	0	0	0	1	1	0	0	0	0	1	1	0	0	1.9	1.9	1.9	83.931	744	744;735;724;719;643;115			1	1			0.01673	0.84673	0.98333	8.765	2	NaN	NaN	NaN
P30048;E9PH29	P30048;E9PH29	10;10	10;10	10;10	Thioredoxin-dependent peroxide reductase, mitochondrial	PRDX3	>sp|P30048|PRDX3_HUMAN Thioredoxin-dependent peroxide reductase, mitochondrial OS=Homo sapiens GN=PRDX3 PE=1 SV=3;>tr|E9PH29|E9PH29_HUMAN Thioredoxin-dependent peroxide reductase, mitochondrial OS=Homo sapiens GN=PRDX3 PE=4 SV=1	2	10	10	10	0	1	7	6	10	8	0	1	7	6	10	8	0	1	7	6	10	8	52.3	52.3	52.3	27.692	256	256;238		1	10	7	21	31	1.0135e-149	0.31638	0.50892	89.564	69	NaN	NaN	NaN
O14521;E9PIC0;E9PIG3;H3BRW5;E9PK73;G3V173;H0YD41;H0YD96	O14521;E9PIC0	3;3;1;1;1;1;1;1	3;3;1;1;1;1;1;1	3;3;1;1;1;1;1;1	Succinate dehydrogenase [ubiquinone] cytochrome b small subunit, mitochondrial	SDHD	>sp|O14521|DHSD_HUMAN Succinate dehydrogenase [ubiquinone] cytochrome b small subunit, mitochondrial OS=Homo sapiens GN=SDHD PE=1 SV=1;>tr|E9PIC0|E9PIC0_HUMAN Succinate dehydrogenase [ubiquinone] cytochrome b small subunit, mitochondrial OS=Homo sapiens GN	8	3	3	3	1	1	0	2	2	2	1	1	0	2	2	2	1	1	0	2	2	2	11.3	11.3	11.3	17.043	159	159;120;143;140;131;104;101;55	1	1		2	3	3	1.1574e-08	0.1516	0.18549	231.6	9	NaN	NaN	NaN
Q8N4M1;E9PJH2;Q8N4M1-3;Q8N4M1-2;E9PJY8;E9PIC5;F8W7F3;H0YDW5	Q8N4M1;E9PJH2;Q8N4M1-3;Q8N4M1-2;E9PJY8;E9PIC5;F8W7F3;H0YDW5	1;1;1;1;1;1;1;1	1;1;1;1;1;1;1;1	1;1;1;1;1;1;1;1	Choline transporter-like protein 3	SLC44A3	>sp|Q8N4M1|CTL3_HUMAN Choline transporter-like protein 3 OS=Homo sapiens GN=SLC44A3 PE=2 SV=4;>tr|E9PJH2|E9PJH2_HUMAN Choline transporter-like protein 3 OS=Homo sapiens GN=SLC44A3 PE=4 SV=1;>sp|Q8N4M1-3|CTL3_HUMAN Isoform 3 of Choline transporter-like prot	8	1	1	1	0	0	1	0	0	0	0	0	1	0	0	0	0	0	1	0	0	0	2.1	2.1	2.1	73.783	653	653;620;617;605;585;573;163;83			1				0.015357	NaN	NaN	NaN	1	NaN	NaN	NaN
P62917;E9PIZ3;E9PKZ0;E9PKU4;G3V1A1;E9PP36	P62917;E9PIZ3;E9PKZ0;E9PKU4;G3V1A1;E9PP36	2;2;2;1;1;1	2;2;2;1;1;1	2;2;2;1;1;1	60S ribosomal protein L8	RPL8	>sp|P62917|RL8_HUMAN 60S ribosomal protein L8 OS=Homo sapiens GN=RPL8 PE=1 SV=2;>tr|E9PIZ3|E9PIZ3_HUMAN 60S ribosomal protein L8 OS=Homo sapiens GN=RPL8 PE=4 SV=1;>tr|E9PKZ0|E9PKZ0_HUMAN 60S ribosomal protein L8 OS=Homo sapiens GN=RPL8 PE=4 SV=1;>tr|E9PKU4	6	2	2	2	0	1	1	2	1	1	0	1	1	2	1	1	0	1	1	2	1	1	10.5	10.5	10.5	28.024	257	257;221;205;235;167;148		2	1	3	1	2	1.6303e-06	0.65007	1.0971	103.71	9	NaN	NaN	NaN
Q86UT8;E9PJ16;E9PPT8	Q86UT8;E9PJ16;E9PPT8	2;2;1	2;2;1	2;2;1	Coiled-coil domain-containing protein 84	CCDC84	>sp|Q86UT8|CCD84_HUMAN Coiled-coil domain-containing protein 84 OS=Homo sapiens GN=CCDC84 PE=2 SV=1;>tr|E9PJ16|E9PJ16_HUMAN Coiled-coil domain-containing protein 84 OS=Homo sapiens GN=CCDC84 PE=4 SV=1;>tr|E9PPT8|E9PPT8_HUMAN Coiled-coil domain-containing p	3	2	2	2	2	0	0	0	0	0	2	0	0	0	0	0	2	0	0	0	0	0	6.9	6.9	6.9	37.974	332	332;194;148	2						0.0046222	NaN	NaN	NaN	1	NaN	NaN	NaN
E9PJ60	E9PJ60	8	1	1		DDX20	>tr|E9PJ60|E9PJ60_HUMAN Probable ATP-dependent RNA helicase DDX20 OS=Homo sapiens GN=DDX20 PE=4 SV=1	1	8	1	1	7	4	4	4	3	3	1	0	0	0	0	0	1	0	0	0	0	0	32.4	8.1	8.1	49.374	432	432	1						2.127e-30	NaN	NaN	NaN	0	NaN	NaN	NaN
P46776;E9PLX7;E9PLL6;E9PJD9	P46776;E9PLX7;E9PLL6;E9PJD9	1;1;1;1	1;1;1;1	1;1;1;1	60S ribosomal protein L27a	RPL27A	>sp|P46776|RL27A_HUMAN 60S ribosomal protein L27a OS=Homo sapiens GN=RPL27A PE=1 SV=2;>tr|E9PLX7|E9PLX7_HUMAN 60S ribosomal protein L27a OS=Homo sapiens GN=RPL27A PE=3 SV=1;>tr|E9PLL6|E9PLL6_HUMAN 60S ribosomal protein L27a OS=Homo sapiens GN=RPL27A PE=3 S	4	1	1	1	0	0	1	0	0	1	0	0	1	0	0	1	0	0	1	0	0	1	7.4	7.4	7.4	16.561	148	148;113;108;91			1			1	0.0013602	0.78238	0.99268	12.093	2	NaN	NaN	NaN
E9PRY8;P29692-2;P29692;E9PK01;P29692-3;H0YCK7;E9PI39;E9PQ49;E9PL12;E9PPR1;E9PIZ1;E9PMW7;E9PL71;E9PN91;E9PBQ9;E9PQZ1;H0YE72;E9PK06;H0YE58;E9PQC9	E9PRY8;P29692-2;P29692;E9PK01;P29692-3;H0YCK7;E9PI39;E9PQ49;E9PL12;E9PPR1;E9PIZ1;E9PMW7;E9PL71;E9PN91	5;5;5;5;4;4;4;4;4;4;4;4;3;3;2;2;1;1;1;1	5;5;5;5;4;4;4;4;4;4;4;4;3;3;2;2;1;1;1;1	5;5;5;5;4;4;4;4;4;4;4;4;3;3;2;2;1;1;1;1	Elongation factor 1-delta	EEF1D	>tr|E9PRY8|E9PRY8_HUMAN Elongation factor 1-delta OS=Homo sapiens GN=EEF1D PE=3 SV=1;>sp|P29692-2|EF1D_HUMAN Isoform 2 of Elongation factor 1-delta OS=Homo sapiens GN=EEF1D;>sp|P29692|EF1D_HUMAN Elongation factor 1-delta OS=Homo sapiens GN=EEF1D PE=1 SV=5;	20	5	5	5	0	3	4	0	2	4	0	3	4	0	2	4	0	3	4	0	2	4	9	9	9	76.569	697	697;647;281;261;257;210;204;199;168;166;137;130;187;106;262;238;156;140;119;36		3	6		4	5	1.6302e-40	0.74426	0.96092	72.073	18	NaN	NaN	NaN
E9PK25;P23528;G3V1A4;E9PP50;E9PQB7;Q9Y281;G3V5P4;E9PLJ3;E9PS23	E9PK25;P23528;G3V1A4;E9PP50;E9PQB7	5;5;5;4;3;2;2;2;1	5;5;5;4;3;2;2;2;1	5;5;5;4;3;2;2;2;1	Cofilin-1	CFL1	>tr|E9PK25|E9PK25_HUMAN Cofilin-1 OS=Homo sapiens GN=CFL1 PE=4 SV=1;>sp|P23528|COF1_HUMAN Cofilin-1 OS=Homo sapiens GN=CFL1 PE=1 SV=3;>tr|G3V1A4|G3V1A4_HUMAN Cofilin 1 (Non-muscle), isoform CRA_a OS=Homo sapiens GN=CFL1 PE=4 SV=1;>tr|E9PP50|E9PP50_HUMAN Co	9	5	5	5	2	1	3	0	2	4	2	1	3	0	2	4	2	1	3	0	2	4	32.8	32.8	32.8	22.728	204	204;166;149;160;122;166;149;79;91	2	1	3		4	4	4.2158e-41	0.35152	0.64779	49	13	0.17959	0.24479	24.864
H7C2I1;Q99873;G5E9B6;Q99873-2;Q99873-3;E9PKG1;E9PIX6;H0YDE4;E9PQ98;E9PNR9;E9PI83;E9PMW9	H7C2I1;Q99873;G5E9B6;Q99873-2;Q99873-3;E9PKG1;E9PIX6;H0YDE4;E9PQ98;E9PNR9	4;4;4;4;4;4;3;2;2;2;1;1	4;4;4;4;4;4;3;2;2;2;1;1	4;4;4;4;4;4;3;2;2;2;1;1	Protein arginine N-methyltransferase 1	PRMT1	>tr|H7C2I1|H7C2I1_HUMAN Protein arginine N-methyltransferase 1 OS=Homo sapiens GN=PRMT1 PE=4 SV=1;>sp|Q99873|ANM1_HUMAN Protein arginine N-methyltransferase 1 OS=Homo sapiens GN=PRMT1 PE=1 SV=2;>tr|G5E9B6|G5E9B6_HUMAN Protein arginine N-methyltransferase 1	12	4	4	4	4	2	0	0	1	0	4	2	0	0	1	0	4	2	0	0	1	0	13.7	13.7	13.7	42.461	371	371;361;353;347;343;325;209;238;205;160;113;110	5	2			1		1.6429e-14	0.58116	0.96679	48.933	8	0.46376	0.73897	39.956
Q9NRX2;E9PKV2	Q9NRX2;E9PKV2	8;8	8;8	8;8	39S ribosomal protein L17, mitochondrial	MRPL17	>sp|Q9NRX2|RM17_HUMAN 39S ribosomal protein L17, mitochondrial OS=Homo sapiens GN=MRPL17 PE=1 SV=1;>tr|E9PKV2|E9PKV2_HUMAN 39S ribosomal protein L17, mitochondrial (Fragment) OS=Homo sapiens GN=MRPL17 PE=4 SV=1	2	8	8	8	2	1	5	1	2	4	2	1	5	1	2	4	2	1	5	1	2	4	36.6	36.6	36.6	20.05	175	175;142	3	1	5	1	3	4	1.1746e-28	1.4265	1.2699	116.47	17	3.6492	4.8226	194.15
Q14444;Q14444-2;G3V153;E9PLA9;E9PP31	Q14444;Q14444-2;G3V153;E9PLA9;E9PP31	3;3;3;3;2	3;3;3;3;2	3;3;3;3;2	Caprin-1	CAPRIN1	>sp|Q14444|CAPR1_HUMAN Caprin-1 OS=Homo sapiens GN=CAPRIN1 PE=1 SV=2;>sp|Q14444-2|CAPR1_HUMAN Isoform 2 of Caprin-1 OS=Homo sapiens GN=CAPRIN1;>tr|G3V153|G3V153_HUMAN Caprin-1 OS=Homo sapiens GN=CAPRIN1 PE=4 SV=1;>tr|E9PLA9|E9PLA9_HUMAN Caprin-1 (Fragment)	5	3	3	3	2	1	0	0	1	1	2	1	0	0	1	1	2	1	0	0	1	1	4.8	4.8	4.8	78.365	709	709;694;628;186;178	2	1			1	1	5.3022e-06	0.80693	1.0871	32.619	5	0.97694	1.3519	9.5069
Q8WWI1;J3KP06;Q8WWI1-2;F8WD26;Q8WWI1-4;E9PMT2;E9PLH4;Q8WWI1-3;E9PMS6;H0Y424;E9PMP7;H0YDG6;H0YDQ3	Q8WWI1;J3KP06;Q8WWI1-2;F8WD26;Q8WWI1-4;E9PMT2;E9PLH4;Q8WWI1-3;E9PMS6;H0Y424;E9PMP7	4;4;4;4;4;4;4;4;4;3;3;1;1	4;4;4;4;4;4;4;4;4;3;3;1;1	4;4;4;4;4;4;4;4;4;3;3;1;1	LIM domain only protein 7	LMO7	>sp|Q8WWI1|LMO7_HUMAN LIM domain only protein 7 OS=Homo sapiens GN=LMO7 PE=1 SV=3;>tr|J3KP06|J3KP06_HUMAN LIM domain only protein 7 OS=Homo sapiens GN=LMO7 PE=4 SV=1;>sp|Q8WWI1-2|LMO7_HUMAN Isoform 2 of LIM domain only protein 7 OS=Homo sapiens GN=LMO7;>tr	13	4	4	4	1	2	2	2	0	0	1	2	2	2	0	0	1	2	2	2	0	0	2.7	2.7	2.7	192.69	1683	1683;1670;1670;1614;1614;1398;1385;1349;1275;1056;1046;305;292	1	2	2	2			6.5121e-08	0.69835	0.80578	12.759	7	NaN	NaN	NaN
E9PLM6;P21741;E9PPJ5;Q2LEK4	E9PLM6;P21741;E9PPJ5;Q2LEK4	1;1;1;1	1;1;1;1	1;1;1;1	Midkine	MDK	>tr|E9PLM6|E9PLM6_HUMAN Midkine OS=Homo sapiens GN=MDK PE=4 SV=1;>sp|P21741|MK_HUMAN Midkine OS=Homo sapiens GN=MDK PE=1 SV=1;>tr|E9PPJ5|E9PPJ5_HUMAN Midkine (Fragment) OS=Homo sapiens GN=MDK PE=4 SV=1;>tr|Q2LEK4|Q2LEK4_HUMAN Midkine OS=Homo sapiens GN=MDK	4	1	1	1	0	0	1	0	0	0	0	0	1	0	0	0	0	0	1	0	0	0	6.4	6.4	6.4	16.926	156	156;143;131;87			1				0.016504	NaN	NaN	NaN	1	NaN	NaN	NaN
Q86TM6;Q86TM6-3;Q86TM6-2;E9PMA1;E9PK19;E9PN88;H0YCR6	Q86TM6;Q86TM6-3;Q86TM6-2;E9PMA1;E9PK19;E9PN88;H0YCR6	4;4;4;4;2;2;2	4;4;4;4;2;2;2	4;4;4;4;2;2;2	E3 ubiquitin-protein ligase synoviolin	SYVN1	>sp|Q86TM6|SYVN1_HUMAN E3 ubiquitin-protein ligase synoviolin OS=Homo sapiens GN=SYVN1 PE=1 SV=2;>sp|Q86TM6-3|SYVN1_HUMAN Isoform 3 of E3 ubiquitin-protein ligase synoviolin OS=Homo sapiens GN=SYVN1;>sp|Q86TM6-2|SYVN1_HUMAN Isoform 2 of E3 ubiquitin-protei	7	4	4	4	0	0	2	1	1	3	0	0	2	1	1	3	0	0	2	1	1	3	7	7	7	67.684	617	617;616;565;236;237;149;149			2	1	1	3	2.0572e-06	0.57533	0.91721	26.765	7	NaN	NaN	NaN
P54105;J3KN38;E9PMI6;E9PJF4	P54105;J3KN38;E9PMI6;E9PJF4	6;6;6;4	6;6;6;4	6;6;6;4	Methylosome subunit pICln	CLNS1A	>sp|P54105|ICLN_HUMAN Methylosome subunit pICln OS=Homo sapiens GN=CLNS1A PE=1 SV=1;>tr|J3KN38|J3KN38_HUMAN Methylosome subunit pICln OS=Homo sapiens GN=CLNS1A PE=4 SV=1;>tr|E9PMI6|E9PMI6_HUMAN Methylosome subunit pICln OS=Homo sapiens GN=CLNS1A PE=4 SV=1;	4	6	6	6	2	2	6	0	4	4	2	2	6	0	4	4	2	2	6	0	4	4	41.8	41.8	41.8	26.215	237	237;203;167;179	3	5	9		6	6	3.8362e-129	0.76403	0.74923	124.27	26	1.9975	0.079967	21.043
Q9Y6C9;E9PNT8;E9PIE4;F5H3Y2	Q9Y6C9;E9PNT8;E9PIE4	8;8;7;1	8;8;7;1	8;8;7;1	Mitochondrial carrier homolog 2	MTCH2	>sp|Q9Y6C9|MTCH2_HUMAN Mitochondrial carrier homolog 2 OS=Homo sapiens GN=MTCH2 PE=1 SV=1;>tr|E9PNT8|E9PNT8_HUMAN Mitochondrial carrier homolog 2 (Fragment) OS=Homo sapiens GN=MTCH2 PE=3 SV=1;>tr|E9PIE4|E9PIE4_HUMAN Mitochondrial carrier homolog 2 (Fragmen	4	8	8	8	0	2	0	1	7	6	0	2	0	1	7	6	0	2	0	1	7	6	38.6	38.6	38.6	33.331	303	303;159;263;155		3		1	12	15	1.779e-33	0.29879	0.55788	97.022	30	NaN	NaN	NaN
E9PPR0	E9PPR0	6	1	1		NDUFV1	>tr|E9PPR0|E9PPR0_HUMAN NADH dehydrogenase [ubiquinone] flavoprotein 1, mitochondrial (Fragment) OS=Homo sapiens GN=NDUFV1 PE=4 SV=1	1	6	1	1	5	4	2	4	5	5	1	0	0	0	0	0	1	0	0	0	0	0	52.8	13.2	13.2	15.642	144	144	1						5.7838e-98	NaN	NaN	NaN	1	NaN	NaN	NaN
P15880;E9PQD7;H0YEN5;E9PMM9;E9PM36;I3L404	P15880;E9PQD7;H0YEN5	4;4;4;1;1;1	4;4;4;1;1;1	4;4;4;1;1;1	40S ribosomal protein S2	RPS2	>sp|P15880|RS2_HUMAN 40S ribosomal protein S2 OS=Homo sapiens GN=RPS2 PE=1 SV=2;>tr|E9PQD7|E9PQD7_HUMAN 40S ribosomal protein S2 OS=Homo sapiens GN=RPS2 PE=4 SV=1;>tr|H0YEN5|H0YEN5_HUMAN 40S ribosomal protein S2 (Fragment) OS=Homo sapiens GN=RPS2 PE=3 SV=1	6	4	4	4	1	0	3	1	2	2	1	0	3	1	2	2	1	0	3	1	2	2	15.4	15.4	15.4	31.324	293	293;235;195;218;209;155	1		3	1	3	2	8.9818e-15	0.69737	1.0144	131.79	10	NaN	NaN	NaN
F5H4L0;Q9BSJ2;F2Z2B9;F5H4E0;B3KTU7	F5H4L0;Q9BSJ2;F2Z2B9;F5H4E0	4;4;4;2;1	4;4;4;2;1	4;4;4;2;1	Gamma-tubulin complex component 2	TUBGCP2	>tr|F5H4L0|F5H4L0_HUMAN Gamma-tubulin complex component 2 OS=Homo sapiens GN=TUBGCP2 PE=4 SV=1;>sp|Q9BSJ2|GCP2_HUMAN Gamma-tubulin complex component 2 OS=Homo sapiens GN=TUBGCP2 PE=1 SV=2;>tr|F2Z2B9|F2Z2B9_HUMAN Gamma-tubulin complex component 2 OS=Homo sa	5	4	4	4	0	0	0	0	0	4	0	0	0	0	0	4	0	0	0	0	0	4	5.2	5.2	5.2	105.63	930	930;902;721;772;495						4	1.8097e-05	0.65058	1.1124	19.648	4	NaN	NaN	NaN
Q86VI3;F2Z2E2	Q86VI3;F2Z2E2	4;4	1;1	1;1	Ras GTPase-activating-like protein IQGAP3	IQGAP3	>sp|Q86VI3|IQGA3_HUMAN Ras GTPase-activating-like protein IQGAP3 OS=Homo sapiens GN=IQGAP3 PE=1 SV=2;>tr|F2Z2E2|F2Z2E2_HUMAN Ras GTPase-activating-like protein IQGAP3 OS=Homo sapiens GN=IQGAP3 PE=4 SV=1	2	4	1	1	1	1	1	1	3	2	0	0	0	0	1	0	0	0	0	0	1	0	2.6	0.8	0.8	184.7	1631	1631;1588					1		2.1407e-08	NaN	NaN	NaN	1	NaN	NaN	NaN
G8JLL9;Q7Z406-2;F2Z2U8;Q7Z406-6;Q7Z406;Q7Z406-4;Q7Z406-5	G8JLL9;Q7Z406-2;F2Z2U8;Q7Z406-6;Q7Z406;Q7Z406-4;Q7Z406-5	11;11;11;11;11;9;8	3;3;3;3;3;3;2	3;3;3;3;3;3;2	Myosin-14	MYH14	>tr|G8JLL9|G8JLL9_HUMAN Myosin-14 OS=Homo sapiens GN=MYH14 PE=4 SV=1;>sp|Q7Z406-2|MYH14_HUMAN Isoform 2 of Myosin-14 OS=Homo sapiens GN=MYH14;>tr|F2Z2U8|F2Z2U8_HUMAN Myosin-14 OS=Homo sapiens GN=MYH14 PE=4 SV=1;>sp|Q7Z406-6|MYH14_HUMAN Isoform 6 of Myosin-	7	11	3	3	4	5	7	8	8	9	0	0	2	2	2	3	0	0	2	2	2	3	5.5	1.6	1.6	232.04	2036	2036;2036;2028;2003;1995;1779;1478			3	2	11	4	1.1699e-70	3.0153	1.1162	181.7	20	NaN	NaN	NaN
Q96GJ1;F2Z384;Q96GJ1-2;Q96GJ1-3	Q96GJ1;F2Z384;Q96GJ1-2;Q96GJ1-3	1;1;1;1	1;1;1;1	1;1;1;1	tRNA (uracil(54)-C(5))-methyltransferase homolog	TRMT2B	>sp|Q96GJ1|TRM2_HUMAN tRNA (uracil(54)-C(5))-methyltransferase homolog OS=Homo sapiens GN=TRMT2B PE=2 SV=1;>tr|F2Z384|F2Z384_HUMAN tRNA (uracil(54)-C(5))-methyltransferase homolog OS=Homo sapiens GN=TRMT2B PE=4 SV=1;>sp|Q96GJ1-2|TRM2_HUMAN Isoform 2 of tRN	4	1	1	1	0	1	0	0	0	0	0	1	0	0	0	0	0	1	0	0	0	0	3	3	3	56.476	504	504;494;494;459		1					0.0001084	NaN	NaN	NaN	1	NaN	NaN	NaN
P78371;F5GWF6;P78371-2;F8VQ14	P78371;F5GWF6;P78371-2;F8VQ14	9;9;9;9	9;9;9;9	9;9;9;9	T-complex protein 1 subunit beta	CCT2	>sp|P78371|TCPB_HUMAN T-complex protein 1 subunit beta OS=Homo sapiens GN=CCT2 PE=1 SV=4;>tr|F5GWF6|F5GWF6_HUMAN T-complex protein 1 subunit beta OS=Homo sapiens GN=CCT2 PE=3 SV=2;>sp|P78371-2|TCPB_HUMAN Isoform 2 of T-complex protein 1 subunit beta OS=Hom	4	9	9	9	0	1	3	4	3	7	0	1	3	4	3	7	0	1	3	4	3	7	20.4	20.4	20.4	57.488	535	535;530;488;416		1	3	4	3	7	2.2789e-40	0.6404	0.80742	40.542	18	NaN	NaN	NaN
F5GWP8;C9JKY1;C9JK18;C9J826;C9JTX4;C9JPI2	F5GWP8	39;9;9;9;9;1	10;9;9;9;9;1	0;0;0;0;0;0		JUP	>tr|F5GWP8|F5GWP8_HUMAN Junction plakoglobin OS=Homo sapiens GN=JUP PE=3 SV=1	6	39	10	0	25	29	10	14	28	22	4	6	1	3	9	6	0	0	0	0	0	0	61.4	21.5	0	66.35	591	591;298;296;277;235;86	20	12	1	4	16	15	0	0.14854	0.147	143.67	40	0.062473	0.077689	122.72
Q9Y2J2;F5GX05;Q9Y2J2-2;F5H7W5;E7EUF8;Q9Y2J2-3	Q9Y2J2;F5GX05;Q9Y2J2-2;F5H7W5;E7EUF8	3;3;3;2;2;1	3;3;3;2;2;1	3;3;3;2;2;1	Band 4.1-like protein 3	EPB41L3	>sp|Q9Y2J2|E41L3_HUMAN Band 4.1-like protein 3 OS=Homo sapiens GN=EPB41L3 PE=1 SV=2;>tr|F5GX05|F5GX05_HUMAN Band 4.1-like protein 3 OS=Homo sapiens GN=EPB41L3 PE=4 SV=1;>sp|Q9Y2J2-2|E41L3_HUMAN Isoform B of Band 4.1-like protein 3 OS=Homo sapiens GN=EPB41L	6	3	3	3	1	0	2	1	1	2	1	0	2	1	1	2	1	0	2	1	1	2	3.7	3.7	3.7	120.68	1087	1087;883;865;392;384;612	2		3	1	1	3	3.0936e-17	1.1891	1.6211	73.543	9	NaN	NaN	NaN
Q96I51;F5H6C7;F5GX55;C9JWG9	Q96I51;F5H6C7;F5GX55;C9JWG9	2;2;2;1	2;2;2;1	2;2;2;1	Williams-Beuren syndrome chromosomal region 16 protein	WBSCR16	>sp|Q96I51|WBS16_HUMAN Williams-Beuren syndrome chromosomal region 16 protein OS=Homo sapiens GN=WBSCR16 PE=1 SV=2;>tr|F5H6C7|F5H6C7_HUMAN Williams-Beuren syndrome chromosomal region 16 protein OS=Homo sapiens GN=WBSCR16 PE=4 SV=1;>tr|F5GX55|F5GX55_HUMAN W	4	2	2	2	0	1	0	0	1	0	0	1	0	0	1	0	0	1	0	0	1	0	4.5	4.5	4.5	49.996	464	464;454;358;153		1			1		0.00034832	0.57646	0.67674	47.763	2	NaN	NaN	NaN
F5GX82;O94915;F2Z2S2;H0Y9X0;D6RJI4;REV__Q53GT1;REV__B7Z2G1;REV__C9JHG1;REV__C9J191	F5GX82;O94915	35;35;17;14;9;1;1;1;1	35;35;17;14;9;1;1;1;1	25;25;14;13;6;1;1;1;1	Protein furry homolog-like	FRYL	>tr|F5GX82|F5GX82_HUMAN Protein furry homolog-like OS=Homo sapiens GN=FRYL PE=4 SV=1;>sp|O94915|FRYL_HUMAN Protein furry homolog-like OS=Homo sapiens GN=FRYL PE=1 SV=2	9	35	35	25	15	7	29	18	8	13	15	7	29	18	8	13	10	4	19	12	4	6	12.9	12.9	9.2	339.59	3013	3013;3013;1553;1455;471;634;491;295;225	17	7	30	18	10	13	1.7971e-135	0.81434	0.97811	38.021	93	0.52151	0.87806	58.013
Q9P2R7;Q9P2R7-2;F5GXC8;F5H5G8;Q5T9Q5;Q5T9Q8	Q9P2R7;Q9P2R7-2;F5GXC8;F5H5G8;Q5T9Q5	7;7;7;5;4;1	7;7;7;5;4;1	7;7;7;5;4;1	Succinyl-CoA ligase [ADP-forming] subunit beta, mitochondrial	SUCLA2	>sp|Q9P2R7|SUCB1_HUMAN Succinyl-CoA ligase [ADP-forming] subunit beta, mitochondrial OS=Homo sapiens GN=SUCLA2 PE=1 SV=3;>sp|Q9P2R7-2|SUCB1_HUMAN Isoform 2 of Succinyl-CoA ligase [ADP-forming] subunit beta, mitochondrial OS=Homo sapiens GN=SUCLA2;>tr|F5GXC	6	7	7	7	0	3	3	2	3	7	0	3	3	2	3	7	0	3	3	2	3	7	18.6	18.6	18.6	50.317	463	463;441;405;329;298;154		4	3	2	3	11	5.375e-30	0.2377	0.41042	98.843	20	NaN	NaN	NaN
P42357;F5GXF2;F5H1U5;F8W0V1;F8VNX0	P42357;F5GXF2;F5H1U5;F8W0V1	4;4;2;2;1	4;4;2;2;1	4;4;2;2;1	Histidine ammonia-lyase	HAL	>sp|P42357|HUTH_HUMAN Histidine ammonia-lyase OS=Homo sapiens GN=HAL PE=1 SV=1;>tr|F5GXF2|F5GXF2_HUMAN Histidine ammonia-lyase OS=Homo sapiens GN=HAL PE=3 SV=1;>tr|F5H1U5|F5H1U5_HUMAN Histidine ammonia-lyase OS=Homo sapiens GN=HAL PE=3 SV=1;>tr|F8W0V1|F8W0	5	4	4	4	3	0	0	0	1	0	3	0	0	0	1	0	3	0	0	0	1	0	8.2	8.2	8.2	72.697	657	657;591;449;157;336	9				1		1.6417e-17	0.12388	0.15005	86.372	3	0.13285	0.093869	115.99
F5GXK8	F5GXK8	2	2	2		DNAJB11	>tr|F5GXK8|F5GXK8_HUMAN DnaJ homolog subfamily B member 11 OS=Homo sapiens GN=DNAJB11 PE=4 SV=1	1	2	2	2	1	2	1	0	1	1	1	2	1	0	1	1	1	2	1	0	1	1	13.3	13.3	13.3	9.3978	75	75	1	2	1		1	2	1.2486e-08	2.8816	2.7218	254.99	4	NaN	NaN	NaN
P13051;P13051-2;F5GYA2;Q68DM5	P13051;P13051-2;F5GYA2;Q68DM5	2;2;2;1	2;2;2;1	2;2;2;1	Uracil-DNA glycosylase	UNG;DKFZp781L1143	>sp|P13051|UNG_HUMAN Uracil-DNA glycosylase OS=Homo sapiens GN=UNG PE=1 SV=2;>sp|P13051-2|UNG_HUMAN Isoform 1 of Uracil-DNA glycosylase OS=Homo sapiens GN=UNG;>tr|F5GYA2|F5GYA2_HUMAN Uracil-DNA glycosylase OS=Homo sapiens GN=UNG PE=3 SV=1;>tr|Q68DM5|Q68DM5	4	2	2	2	0	2	0	0	0	0	0	2	0	0	0	0	0	2	0	0	0	0	8.3	8.3	8.3	34.645	313	313;304;258;141		2					0.00035491	0.48432	0.7505	61.43	2	NaN	NaN	NaN
F5H1I0;O94827-2;F5GZ21;O94827;O94827-3;O94827-5;O94827-4;Q5SY18	F5H1I0;O94827-2;F5GZ21;O94827;O94827-3;O94827-5;O94827-4;Q5SY18	3;3;3;3;3;3;2;2	3;3;3;3;3;3;2;2	3;3;3;3;3;3;2;2	Pleckstrin homology domain-containing family G member 5	PLEKHG5	>tr|F5H1I0|F5H1I0_HUMAN Pleckstrin homology domain-containing family G member 5 OS=Homo sapiens GN=PLEKHG5 PE=4 SV=1;>sp|O94827-2|PKHG5_HUMAN Isoform 2 of Pleckstrin homology domain-containing family G member 5 OS=Homo sapiens GN=PLEKHG5;>tr|F5GZ21|F5GZ21_	8	3	3	3	1	0	0	1	1	0	1	0	0	1	1	0	1	0	0	1	1	0	3.3	3.3	3.3	119.62	1085	1085;1083;1075;1062;1043;1006;930;852	1			1	1		0.0010111	1.5051	2.0183	154.23	2	NaN	NaN	NaN
H3BQK9;H3BPE1;Q9UPN3;F8W8Q1;Q9UPN3-2;Q9UPN3-3;F5GZL7;Q9UPN3-4;H0Y390;Q9UPN3-5;E9PNZ4;H0YD69;E9PLY5	H3BQK9;H3BPE1;Q9UPN3;F8W8Q1;Q9UPN3-2;Q9UPN3-3;F5GZL7;Q9UPN3-4;H0Y390;Q9UPN3-5	6;6;6;6;6;6;6;6;6;5;2;2;1	6;6;6;6;6;6;6;6;6;5;2;2;1	6;6;6;6;6;6;6;6;6;5;2;2;1	Microtubule-actin cross-linking factor 1, isoforms 1/2/3/5	MACF1	>tr|H3BQK9|H3BQK9_HUMAN Microtubule-actin cross-linking factor 1, isoforms 1/2/3/5 OS=Homo sapiens GN=MACF1 PE=4 SV=1;>tr|H3BPE1|H3BPE1_HUMAN Microtubule-actin cross-linking factor 1, isoforms 1/2/3/5 OS=Homo sapiens GN=MACF1 PE=4 SV=1;>sp|Q9UPN3|MACF1_HUM	13	6	6	6	0	2	4	0	0	3	0	2	4	0	0	3	0	2	4	0	0	3	0.9	0.9	0.9	861.07	7592	7592;7555;7388;5430;5430;5374;5300;5300;4434;5938;2028;290;1375		2	4			3	8.4102e-15	0.67996	0.88507	16.033	9	NaN	NaN	NaN
P08195-4;J3KPF3;P08195;F5GZS6;P08195-3;P08195-2;H0YFS2;F5GZI0;F5H0E2;F5H867;H0YFX4	P08195-4;J3KPF3;P08195;F5GZS6;P08195-3;P08195-2	4;4;4;4;4;4;1;1;1;1;1	4;4;4;4;4;4;1;1;1;1;1	4;4;4;4;4;4;1;1;1;1;1	4F2 cell-surface antigen heavy chain	SLC3A2	>sp|P08195-4|4F2_HUMAN Isoform 4 of 4F2 cell-surface antigen heavy chain OS=Homo sapiens GN=SLC3A2;>tr|J3KPF3|J3KPF3_HUMAN 4F2 cell-surface antigen heavy chain OS=Homo sapiens GN=SLC3A2 PE=4 SV=1;>sp|P08195|4F2_HUMAN 4F2 cell-surface antigen heavy chain OS	11	4	4	4	4	0	0	0	0	0	4	0	0	0	0	0	4	0	0	0	0	0	7.4	7.4	7.4	71.122	661	661;631;630;599;568;529;247;175;145;135;122	4						1.1916e-08	0.22841	0.24673	66.713	2	0.22841	0.24673	66.713
F5H012;P19474;P19474-2;H0YDP8	F5H012;P19474;P19474-2;H0YDP8	2;2;1;1	2;2;1;1	2;2;1;1	E3 ubiquitin-protein ligase TRIM21	TRIM21	>tr|F5H012|F5H012_HUMAN E3 ubiquitin-protein ligase TRIM21 OS=Homo sapiens GN=TRIM21 PE=4 SV=1;>sp|P19474|RO52_HUMAN E3 ubiquitin-protein ligase TRIM21 OS=Homo sapiens GN=TRIM21 PE=1 SV=1;>sp|P19474-2|RO52_HUMAN Isoform 2 of E3 ubiquitin-protein ligase TRI	4	2	2	2	0	0	1	1	2	1	0	0	1	1	2	1	0	0	1	1	2	1	4.8	4.8	4.8	54.081	475	475;475;398;90			1	1	3	1	2.6941e-05	0.80363	0.99476	77.027	6	NaN	NaN	NaN
O43776;F5H015	O43776;F5H015	1;1	1;1	1;1	Asparagine--tRNA ligase, cytoplasmic	NARS	>sp|O43776|SYNC_HUMAN Asparagine--tRNA ligase, cytoplasmic OS=Homo sapiens GN=NARS PE=1 SV=1;>tr|F5H015|F5H015_HUMAN Asparagine--tRNA ligase, cytoplasmic OS=Homo sapiens GN=NARS PE=4 SV=1	2	1	1	1	1	0	0	0	0	0	1	0	0	0	0	0	1	0	0	0	0	0	1.5	1.5	1.5	62.942	548	548;254	1						0.0029116	NaN	NaN	NaN	0	NaN	NaN	NaN
F5H423;P61204;P84077;F5H0C7	F5H423;P61204;P84077;F5H0C7	3;3;3;3	3;3;3;3	1;1;1;1	ADP-ribosylation factor 3;ADP-ribosylation factor 1	ARF3;ARF1	>tr|F5H423|F5H423_HUMAN ADP-ribosylation factor 3 OS=Homo sapiens GN=ARF3 PE=3 SV=1;>sp|P61204|ARF3_HUMAN ADP-ribosylation factor 3 OS=Homo sapiens GN=ARF3 PE=1 SV=2;>sp|P84077|ARF1_HUMAN ADP-ribosylation factor 1 OS=Homo sapiens GN=ARF1 PE=1 SV=2;>tr|F5H0	4	3	3	1	1	0	1	0	2	2	1	0	1	0	2	2	0	0	0	0	1	0	20.5	20.5	6.7	23.346	210	210;181;181;102	1		1		2	2	1.1218e-08	0.51949	0.6978	69.619	6	NaN	NaN	NaN
Q9Y6Y8;Q9Y6Y8-2;F5H0L8;H7C0V8;H7C4C4	Q9Y6Y8;Q9Y6Y8-2;F5H0L8;H7C0V8;H7C4C4	2;2;2;1;1	2;2;2;1;1	2;2;2;1;1	SEC23-interacting protein	SEC23IP	>sp|Q9Y6Y8|S23IP_HUMAN SEC23-interacting protein OS=Homo sapiens GN=SEC23IP PE=1 SV=1;>sp|Q9Y6Y8-2|S23IP_HUMAN Isoform 2 of SEC23-interacting protein OS=Homo sapiens GN=SEC23IP;>tr|F5H0L8|F5H0L8_HUMAN SEC23-interacting protein OS=Homo sapiens GN=SEC23IP PE	5	2	2	2	0	0	0	0	1	1	0	0	0	0	1	1	0	0	0	0	1	1	2.8	2.8	2.8	111.08	1000	1000;924;789;194;153					1	1	0.0036691	NaN	NaN	NaN	1	NaN	NaN	NaN
F5H0X3;E7ETU8;Q9ULU4-7;Q9ULU4-11;Q9ULU4-10;Q9ULU4-13;J3KPU3;Q9ULU4;Q9ULU4-5;F8WAN7;Q9ULU4-9;Q9ULU4-12;Q2HXV3;Q9ULU4-14;Q2HXV1;Q9ULU4-8;H7C0U2;H7C4X9;B7ZM62;Q9ULU4-6;Q9ULU4-3	F5H0X3;E7ETU8;Q9ULU4-7;Q9ULU4-11;Q9ULU4-10;Q9ULU4-13;J3KPU3;Q9ULU4;Q9ULU4-5;F8WAN7;Q9ULU4-9;Q9ULU4-12;Q2HXV3;Q9ULU4-14;Q2HXV1;Q9ULU4-8;H7C0U2;H7C4X9;B7ZM62;Q9ULU4-6;Q9ULU4-3	2;1;1;1;1;1;1;1;1;1;1;1;1;1;1;1;1;1;1;1;1	2;1;1;1;1;1;1;1;1;1;1;1;1;1;1;1;1;1;1;1;1	2;1;1;1;1;1;1;1;1;1;1;1;1;1;1;1;1;1;1;1;1	Protein kinase C-binding protein 1	ZMYND8	>tr|F5H0X3|F5H0X3_HUMAN Protein kinase C-binding protein 1 OS=Homo sapiens GN=ZMYND8 PE=4 SV=1;>tr|E7ETU8|E7ETU8_HUMAN Protein kinase C-binding protein 1 OS=Homo sapiens GN=ZMYND8 PE=4 SV=1;>sp|Q9ULU4-7|PKCB1_HUMAN Isoform 7 of Protein kinase C-binding pro	21	2	2	2	0	2	0	0	0	0	0	2	0	0	0	0	0	2	0	0	0	0	2.6	2.6	2.6	138.03	1241	1241;1235;1234;1214;1206;1188;1186;1186;1181;1169;1168;1160;1136;1135;1134;1107;1105;1096;1054;1023;995		2					0.0010279	NaN	NaN	NaN	1	NaN	NaN	NaN
F5H2S7;Q13561-2;Q13561-3;Q13561;F5H223;F8WAG8;F8W1I6;F8VW18;H0YI98;F8VRV7;H0YHL1;F8VX93	F5H2S7;Q13561-2;Q13561-3;Q13561;F5H223;F8WAG8;F8W1I6;F8VW18;H0YI98	5;5;5;5;5;5;4;3;3;2;2;1	5;5;5;5;5;5;4;3;3;2;2;1	5;5;5;5;5;5;4;3;3;2;2;1	Dynactin subunit 2	DCTN2	>tr|F5H2S7|F5H2S7_HUMAN Dynactin subunit 2 OS=Homo sapiens GN=DCTN2 PE=4 SV=1;>sp|Q13561-2|DCTN2_HUMAN Isoform 2 of Dynactin subunit 2 OS=Homo sapiens GN=DCTN2;>sp|Q13561-3|DCTN2_HUMAN Isoform 3 of Dynactin subunit 2 OS=Homo sapiens GN=DCTN2;>sp|Q13561|DCT	12	5	5	5	0	1	4	1	2	0	0	1	4	1	2	0	0	1	4	1	2	0	14	14	14	44.809	406	406;406;403;401;378;377;315;278;268;153;128;135		1	4	1	2		1.2976e-25	0.84076	0.92081	24.58	8	NaN	NaN	NaN
F5H2A9;P49748;P49748-2;G3V1M7;J3QRJ8;J3KSR4;J3QKU9;J3KS89	F5H2A9;P49748;P49748-2	31;31;31;10;7;5;3;3	31;31;31;10;7;5;3;3	31;31;31;10;7;5;3;3	Very long-chain specific acyl-CoA dehydrogenase, mitochondrial	ACADVL	>tr|F5H2A9|F5H2A9_HUMAN Very long-chain-specific acyl-CoA dehydrogenase, mitochondrial OS=Homo sapiens GN=ACADVL PE=3 SV=1;>sp|P49748|ACADV_HUMAN Very long-chain specific acyl-CoA dehydrogenase, mitochondrial OS=Homo sapiens GN=ACADVL PE=1 SV=1;>sp|P49748-	8	31	31	31	12	13	19	16	20	27	12	13	19	16	20	27	12	13	19	16	20	27	57.2	57.2	57.2	72.926	678	678;655;633;282;194;204;155;76	15	16	36	34	32	41	1.742e-264	0.60895	0.80889	57.616	171	1.9102	1.5076	60.039
Q9NPJ3;F5H2L4	Q9NPJ3;F5H2L4	1;1	1;1	1;1	Acyl-coenzyme A thioesterase 13	ACOT13	>sp|Q9NPJ3|ACO13_HUMAN Acyl-coenzyme A thioesterase 13 OS=Homo sapiens GN=ACOT13 PE=1 SV=1;>tr|F5H2L4|F5H2L4_HUMAN Acyl-coenzyme A thioesterase 13 OS=Homo sapiens GN=ACOT13 PE=4 SV=1	2	1	1	1	0	0	1	1	1	1	0	0	1	1	1	1	0	0	1	1	1	1	8.6	8.6	8.6	14.96	140	140;117			1	1	1	2	5.3382e-51	0.26306	0.30252	141.11	5	NaN	NaN	NaN
Q5VUJ6;F5H2T1	Q5VUJ6;F5H2T1	3;3	2;2	2;2	Leucine-rich repeat and calponin homology domain-containing protein 2	LRCH2	>sp|Q5VUJ6|LRCH2_HUMAN Leucine-rich repeat and calponin homology domain-containing protein 2 OS=Homo sapiens GN=LRCH2 PE=2 SV=2;>tr|F5H2T1|F5H2T1_HUMAN Leucine-rich repeat and calponin homology domain-containing protein 2 OS=Homo sapiens GN=LRCH2 PE=4 SV=1	2	3	2	2	1	2	1	0	2	0	1	1	1	0	2	0	1	1	1	0	2	0	4.4	2.6	2.6	84.587	765	765;748	1	1	1		2		1.2657e-23	0.86557	0.80195	35.31	5	NaN	NaN	NaN
Q15436;F5H365;F5H6C4;B3KXI2;G3V531	Q15436;F5H365;F5H6C4;B3KXI2;G3V531	3;3;3;2;2	3;3;3;2;2	3;3;3;2;2	Protein transport protein Sec23A	SEC23A	>sp|Q15436|SC23A_HUMAN Protein transport protein Sec23A OS=Homo sapiens GN=SEC23A PE=1 SV=2;>tr|F5H365|F5H365_HUMAN Protein transport protein Sec23A OS=Homo sapiens GN=SEC23A PE=4 SV=1;>tr|F5H6C4|F5H6C4_HUMAN Protein transport protein Sec23A OS=Homo sapien	5	3	3	3	0	0	2	2	0	3	0	0	2	2	0	3	0	0	2	2	0	3	5	5	5	86.16	765	765;736;663;563;399			2	2		3	2.3243e-22	0.45957	0.73354	23.686	7	NaN	NaN	NaN
F5H3A1;P05023;P05023-3;P05023-2;E9PC51;B7Z2T0;F5H6J6;P13637;Q13733;P54707-2;P54707;P20648;H0Y7C1;E9PRA5;Q5TC01	F5H3A1;P05023;P05023-3;P05023-2;E9PC51;B7Z2T0;F5H6J6;P13637	10;10;10;8;5;5;5;5;3;2;2;2;2;1;1	10;10;10;8;5;5;5;5;3;2;2;2;2;1;1	6;6;6;5;1;1;1;1;0;0;0;0;0;0;0	Sodium/potassium-transporting ATPase subunit alpha-1;Sodium/potassium-transporting ATPase subunit alpha-3	ATP1A1;ATP1A3	>tr|F5H3A1|F5H3A1_HUMAN Sodium/potassium-transporting ATPase subunit alpha-1 OS=Homo sapiens GN=ATP1A1 PE=3 SV=1;>sp|P05023|AT1A1_HUMAN Sodium/potassium-transporting ATPase subunit alpha-1 OS=Homo sapiens GN=ATP1A1 PE=1 SV=1;>sp|P05023-3|AT1A1_HUMAN Isofor	15	10	10	6	1	4	2	2	9	7	1	4	2	2	9	7	1	2	1	0	5	3	11.5	11.5	6.8	113	1023	1023;1023;992;681;1226;1026;1024;1013;1029;1045;1039;1035;714;517;144	1	4	2	2	16	12	4.3161e-24	0.72426	0.94489	20.147	36	NaN	NaN	NaN
F5H4X1	F5H4X1	1	1	1		USO1	>tr|F5H4X1|F5H4X1_HUMAN General vesicular transport factor p115 OS=Homo sapiens GN=USO1 PE=4 SV=1	1	1	1	1	0	1	0	0	0	0	0	1	0	0	0	0	0	1	0	0	0	0	0.8	0.8	0.8	106.12	947	947		1					0.025096	NaN	NaN	NaN	1	NaN	NaN	NaN
O43432-3;O43432;Q504Z1;F5H564;F5H8J4	O43432-3;O43432;Q504Z1;F5H564;F5H8J4	1;1;1;1;1	1;1;1;1;1	1;1;1;1;1	Eukaryotic translation initiation factor 4 gamma 3	EIF4G3	>sp|O43432-3|IF4G3_HUMAN Isoform 3 of Eukaryotic translation initiation factor 4 gamma 3 OS=Homo sapiens GN=EIF4G3;>sp|O43432|IF4G3_HUMAN Eukaryotic translation initiation factor 4 gamma 3 OS=Homo sapiens GN=EIF4G3 PE=1 SV=2;>tr|Q504Z1|Q504Z1_HUMAN EIF4G3	5	1	1	1	0	0	0	0	1	1	0	0	0	0	1	1	0	0	0	0	1	1	0.5	0.5	0.5	177.28	1591	1591;1585;1305;1189;1075					1	2	0.0025375	NaN	NaN	NaN	1	NaN	NaN	NaN
F5H5D3;Q9BQE3	F5H5D3;Q9BQE3	18;18	1;1	1;1	Tubulin alpha-1C chain	TUBA1C	>tr|F5H5D3|F5H5D3_HUMAN Tubulin alpha-1C chain OS=Homo sapiens GN=TUBA1C PE=3 SV=1;>sp|Q9BQE3|TBA1C_HUMAN Tubulin alpha-1C chain OS=Homo sapiens GN=TUBA1C PE=1 SV=1	2	18	1	1	11	11	9	9	14	14	1	0	0	0	0	0	1	0	0	0	0	0	44.1	4.6	4.6	57.73	519	519;449	3						0	0.12018	0.23364	77.501	3	0.12018	0.23364	77.501
Q12849;H0YAK1;H0Y8R1;F5H5I6;Q12849-5;H0YAM1	Q12849;H0YAK1;H0Y8R1;F5H5I6;Q12849-5	5;5;5;5;4;2	5;5;5;5;4;2	5;5;5;5;4;2	G-rich sequence factor 1	GRSF1	>sp|Q12849|GRSF1_HUMAN G-rich sequence factor 1 OS=Homo sapiens GN=GRSF1 PE=1 SV=3;>tr|H0YAK1|H0YAK1_HUMAN G-rich sequence factor 1 (Fragment) OS=Homo sapiens GN=GRSF1 PE=4 SV=1;>tr|H0Y8R1|H0Y8R1_HUMAN G-rich sequence factor 1 (Fragment) OS=Homo sapiens GN	6	5	5	5	1	0	5	3	2	4	1	0	5	3	2	4	1	0	5	3	2	4	14.4	14.4	14.4	53.126	480	480;453;417;362;318;114	1		6	3	3	4	3.0446e-49	0.91893	1.0358	44.492	17	NaN	NaN	NaN
Q7Z434;F5H6C8	Q7Z434;F5H6C8	7;7	7;7	7;7	Mitochondrial antiviral-signaling protein	MAVS	>sp|Q7Z434|MAVS_HUMAN Mitochondrial antiviral-signaling protein OS=Homo sapiens GN=MAVS PE=1 SV=2;>tr|F5H6C8|F5H6C8_HUMAN Mitochondrial antiviral-signaling protein OS=Homo sapiens GN=MAVS PE=4 SV=1	2	7	7	7	3	4	0	0	5	6	3	4	0	0	5	6	3	4	0	0	5	6	23.1	23.1	23.1	56.527	540	540;399	3	4			7	8	6.1354e-71	0.74266	0.88847	75.068	22	0.88571	1.3334	12.155
Q13724;F5H6D0;C9J8D4;C9JDQ1	Q13724;F5H6D0;C9J8D4	3;3;2;1	3;3;2;1	3;3;2;1	Mannosyl-oligosaccharide glucosidase	MOGS	>sp|Q13724|MOGS_HUMAN Mannosyl-oligosaccharide glucosidase OS=Homo sapiens GN=MOGS PE=1 SV=5;>tr|F5H6D0|F5H6D0_HUMAN Mannosyl-oligosaccharide glucosidase OS=Homo sapiens GN=MOGS PE=4 SV=1;>tr|C9J8D4|C9J8D4_HUMAN Mannosyl-oligosaccharide glucosidase (Fragme	4	3	3	3	0	2	2	1	2	0	0	2	2	1	2	0	0	2	2	1	2	0	5.1	5.1	5.1	91.916	837	837;731;492;145		2	2	1	2		4.2906e-08	0.52165	0.89324	37.248	7	NaN	NaN	NaN
O00159;O00159-3;F5H6E2;O00159-2;I3L204;I3L501;I3L3Y6;I3L4D4;I3L3F5;I3L168;I3L2C3;REV__J3QL71;REV__Q96FV2;REV__E9PBV5;REV__J3QRJ1;REV__J3QQM9	O00159;O00159-3;F5H6E2;O00159-2	30;30;30;29;7;6;5;5;4;4;3;1;1;1;1;1	30;30;30;29;7;6;5;5;4;4;3;1;1;1;1;1	30;30;30;29;7;6;5;5;4;4;3;1;1;1;1;1	Unconventional myosin-Ic	MYO1C	>sp|O00159|MYO1C_HUMAN Unconventional myosin-Ic OS=Homo sapiens GN=MYO1C PE=1 SV=4;>sp|O00159-3|MYO1C_HUMAN Isoform 3 of Unconventional myosin-Ic OS=Homo sapiens GN=MYO1C;>tr|F5H6E2|F5H6E2_HUMAN Unconventional myosin-Ic OS=Homo sapiens GN=MYO1C PE=4 SV=1;>	16	30	30	30	14	18	18	9	8	15	14	18	18	9	8	15	14	18	18	9	8	15	32.5	32.5	32.5	121.68	1063	1063;1044;1039;1028;305;169;170;164;138;134;128;433;425;378;271;269	14	23	18	9	9	20	4.7029e-139	0.73427	0.91242	31.367	92	0.66588	0.80037	16.057
J3KN36;Q5JPE7;P69849;Q15155;Q5JPE7-2;F5H826;Q4G177;H3BPS9	J3KN36;Q5JPE7;P69849;Q15155;Q5JPE7-2;F5H826;Q4G177;H3BPS9	1;1;1;1;1;1;1;1	1;1;1;1;1;1;1;1	1;1;1;1;1;1;1;1	Nodal modulator 2;Nodal modulator 3;Nodal modulator 1	NOMO2;NOMO3;NOMO1	>tr|J3KN36|J3KN36_HUMAN Nodal modulator 3 OS=Homo sapiens GN=NOMO3 PE=4 SV=1;>sp|Q5JPE7|NOMO2_HUMAN Nodal modulator 2 OS=Homo sapiens GN=NOMO2 PE=1 SV=1;>sp|P69849|NOMO3_HUMAN Nodal modulator 3 OS=Homo sapiens GN=NOMO3 PE=2 SV=2;>sp|Q15155|NOMO1_HUMAN Noda	8	1	1	1	0	0	0	0	0	1	0	0	0	0	0	1	0	0	0	0	0	1	0.9	0.9	0.9	139.38	1267	1267;1267;1222;1222;1222;1100;1100;223						1	0.02218	NaN	NaN	NaN	1	NaN	NaN	NaN
Q12931;F5H897;I3L0K7;I3L239;I3L2D5;I3L253	Q12931;F5H897;I3L0K7	20;20;15;6;2;1	20;20;15;6;2;1	20;20;15;6;2;1	Heat shock protein 75 kDa, mitochondrial	TRAP1	>sp|Q12931|TRAP1_HUMAN Heat shock protein 75 kDa, mitochondrial OS=Homo sapiens GN=TRAP1 PE=1 SV=3;>tr|F5H897|F5H897_HUMAN Heat shock protein 75 kDa, mitochondrial OS=Homo sapiens GN=TRAP1 PE=3 SV=1;>tr|I3L0K7|I3L0K7_HUMAN Heat shock protein 75 kDa, mitoch	6	20	20	20	11	13	9	9	11	14	11	13	9	9	11	14	11	13	9	9	11	14	32.5	32.5	32.5	80.109	704	704;651;495;215;108;59	15	20	11	12	16	20	4.2016e-264	0.57689	0.8176	74.189	94	1.4181	1.4867	107.46
P24158;F5H8B6	P24158;F5H8B6	2;2	2;2	2;2	Myeloblastin	PRTN3	>sp|P24158|PRTN3_HUMAN Myeloblastin OS=Homo sapiens GN=PRTN3 PE=1 SV=3;>tr|F5H8B6|F5H8B6_HUMAN Myeloblastin OS=Homo sapiens GN=PRTN3 PE=3 SV=1	2	2	2	2	0	0	0	0	0	2	0	0	0	0	0	2	0	0	0	0	0	2	8.2	8.2	8.2	27.807	256	256;215						2	2.7613e-05	NaN	NaN	NaN	1	NaN	NaN	NaN
P60981;P60981-2;F6RFD5	P60981;P60981-2;F6RFD5	2;2;2	2;2;2	2;2;2	Destrin	DSTN	>sp|P60981|DEST_HUMAN Destrin OS=Homo sapiens GN=DSTN PE=1 SV=3;>sp|P60981-2|DEST_HUMAN Isoform 2 of Destrin OS=Homo sapiens GN=DSTN;>tr|F6RFD5|F6RFD5_HUMAN Destrin OS=Homo sapiens GN=DSTN PE=4 SV=1	3	2	2	2	0	1	0	1	1	0	0	1	0	1	1	0	0	1	0	1	1	0	12.1	12.1	12.1	18.506	165	165;148;135		1		1	1		0.00010135	0.74696	0.90478	24.42	3	NaN	NaN	NaN
F8W8Z9;F6S928;Q5JRT7;Q8N4H5;H0YFG9;H3BUX3	F8W8Z9;F6S928;Q5JRT7;Q8N4H5;H0YFG9;H3BUX3	2;2;2;2;1;1	2;2;2;2;1;1	2;2;2;2;1;1	Mitochondrial import receptor subunit TOM5 homolog	TOMM5	>tr|F8W8Z9|F8W8Z9_HUMAN Mitochondrial import receptor subunit TOM5 homolog OS=Homo sapiens GN=TOMM5 PE=4 SV=1;>tr|F6S928|F6S928_HUMAN Mitochondrial import receptor subunit TOM5 homolog OS=Homo sapiens GN=TOMM5 PE=4 SV=1;>tr|Q5JRT7|Q5JRT7_HUMAN Mitochondria	6	2	2	2	1	0	2	0	1	2	1	0	2	0	1	2	1	0	2	0	1	2	20.4	20.4	20.4	10.976	98	98;92;85;51;71;64	2		2		1	3	3.6659e-16	2.8517	3.6787	194.07	7	NaN	NaN	NaN
Q9NSE4;F6SBX2	Q9NSE4;F6SBX2	20;20	20;20	20;20	Isoleucine--tRNA ligase, mitochondrial	IARS2	>sp|Q9NSE4|SYIM_HUMAN Isoleucine--tRNA ligase, mitochondrial OS=Homo sapiens GN=IARS2 PE=1 SV=2;>tr|F6SBX2|F6SBX2_HUMAN Isoleucine--tRNA ligase, mitochondrial OS=Homo sapiens GN=IARS2 PE=3 SV=1	2	20	20	20	1	7	3	5	15	12	1	7	3	5	15	12	1	7	3	5	15	12	24.3	24.3	24.3	113.79	1012	1012;940	1	10	3	5	21	16	3.5727e-154	2.4876	3.1185	168.03	45	NaN	NaN	NaN
Q6L8Q7;Q6L8Q7-2;F6T1Q0	Q6L8Q7;Q6L8Q7-2;F6T1Q0	2;2;2	2;2;2	2;2;2	2,5-phosphodiesterase 12	PDE12	>sp|Q6L8Q7|PDE12_HUMAN 2,5-phosphodiesterase 12 OS=Homo sapiens GN=PDE12 PE=1 SV=2;>sp|Q6L8Q7-2|PDE12_HUMAN Isoform 2 of 2,5-phosphodiesterase 12 OS=Homo sapiens GN=PDE12;>tr|F6T1Q0|F6T1Q0_HUMAN 2,5-phosphodiesterase 12 OS=Homo sapiens GN=PDE12 PE=4	3	2	2	2	0	1	0	0	1	1	0	1	0	0	1	1	0	1	0	0	1	1	3.9	3.9	3.9	67.351	609	609;535;472		1			1	1	3.1353e-06	0.45035	0.70902	50.76	3	NaN	NaN	NaN
F6XEV2;Q9BPX6-3;H9KVB8;Q9BPX6;E9PQV6;Q9BPX6-2;Q9BPX6-4;Q9BPX6-5	F6XEV2;Q9BPX6-3;H9KVB8;Q9BPX6;E9PQV6;Q9BPX6-2;Q9BPX6-4;Q9BPX6-5	5;5;5;5;4;4;3;3	5;5;5;5;4;4;3;3	5;5;5;5;4;4;3;3	Calcium uptake protein 1, mitochondrial	MICU1	>tr|F6XEV2|F6XEV2_HUMAN Calcium uptake protein 1, mitochondrial OS=Homo sapiens GN=MICU1 PE=4 SV=1;>sp|Q9BPX6-3|MICU1_HUMAN Isoform 3 of Calcium uptake protein 1, mitochondrial OS=Homo sapiens GN=MICU1;>tr|H9KVB8|H9KVB8_HUMAN Calcium uptake protein 1, mito	8	5	5	5	2	4	2	0	4	3	2	4	2	0	4	3	2	4	2	0	4	3	10.7	10.7	10.7	54.55	478	478;478;476;476;410;403;278;278	2	10	2		5	6	1.2626e-19	0.18097	0.29562	142.7	20	NaN	NaN	NaN
P27708;F8VPD4;H7C2E4;H7BZB3;H7C3Z5	P27708;F8VPD4	16;16;3;1;1	16;16;3;1;1	16;16;3;1;1	CAD protein;Glutamine-dependent carbamoyl-phosphate synthase;Aspartate carbamoyltransferase;Dihydroorotase	CAD	>sp|P27708|PYR1_HUMAN CAD protein OS=Homo sapiens GN=CAD PE=1 SV=3;>tr|F8VPD4|F8VPD4_HUMAN Glutamine-dependent carbamoyl-phosphate synthase OS=Homo sapiens GN=CAD PE=3 SV=1	5	16	16	16	0	2	0	0	8	15	0	2	0	0	8	15	0	2	0	0	8	15	8.4	8.4	8.4	242.98	2225	2225;2162;293;280;269		2			10	15	4.7476e-41	0.68611	0.95684	34.552	27	NaN	NaN	NaN
P36873-2;F8W0W8;P36873;F8VYE8;F8VR82;P62136-2;P62136;P62140;E9PMD7;E7ETD8;C9JP48;C9J9S3;A6NNR3;F5H037;F5H1L6;F8WE71	P36873-2;F8W0W8;P36873;F8VYE8;F8VR82;P62136-2;P62136;P62140;E9PMD7;E7ETD8;C9JP48;C9J9S3	3;3;3;3;3;2;2;2;2;2;2;2;1;1;1;1	3;3;3;3;3;2;2;2;2;2;2;2;1;1;1;1	3;3;3;3;3;2;2;2;2;2;2;2;1;1;1;1	Serine/threonine-protein phosphatase;Serine/threonine-protein phosphatase PP1-gamma catalytic subunit;Serine/threonine-protein phosphatase PP1-alpha catalytic subunit;Serine/threonine-protein phosphatase PP1-beta catalytic subunit	PPP1CC;PPP1CA;PPP1CB	>sp|P36873-2|PP1G_HUMAN Isoform Gamma-2 of Serine/threonine-protein phosphatase PP1-gamma catalytic subunit OS=Homo sapiens GN=PPP1CC;>tr|F8W0W8|F8W0W8_HUMAN Serine/threonine-protein phosphatase OS=Homo sapiens GN=PPP1CC PE=3 SV=1;>sp|P36873|PP1G_HUMAN Ser	16	3	3	3	2	0	1	0	0	2	2	0	1	0	0	2	2	0	1	0	0	2	11.3	11.3	11.3	38.518	337	337;332;323;304;270;341;330;327;253;169;138;125;286;180;169;64	3		1			2	1.293e-16	0.44415	0.67547	13.845	5	0.5198	0.76395	19.152
P09651;F8W1S7;F8W6I7;P09651-2;Q32P51;F8VRQ1;F8VSB5;F8VXY0;P09651-3;F8VZ49;H0YH80;F8VTQ5;F8VYN5	P09651;F8W1S7;F8W6I7;P09651-2;Q32P51;F8VRQ1;F8VSB5;F8VXY0;P09651-3;F8VZ49;H0YH80;F8VTQ5;F8VYN5	2;2;2;2;2;2;2;2;2;2;2;2;1	2;2;2;2;2;2;2;2;2;2;2;2;1	2;2;2;2;2;2;2;2;2;2;2;2;1	Heterogeneous nuclear ribonucleoprotein A1;Heterogeneous nuclear ribonucleoprotein A1-like 2	HNRNPA1;HNRNPA1L2	>sp|P09651|ROA1_HUMAN Heterogeneous nuclear ribonucleoprotein A1 OS=Homo sapiens GN=HNRNPA1 PE=1 SV=5;>tr|F8W1S7|F8W1S7_HUMAN Heterogeneous nuclear ribonucleoprotein A1 OS=Homo sapiens GN=HNRNPA1 PE=4 SV=1;>tr|F8W6I7|F8W6I7_HUMAN Heterogeneous nuclear ribo	13	2	2	2	0	0	1	0	0	1	0	0	1	0	0	1	0	0	1	0	0	1	6.7	6.7	6.7	38.746	372	372;330;320;320;320;307;306;304;267;231;191;145;113			1			1	5.3947e-08	0.96309	1.2524	8.2968	2	NaN	NaN	NaN
Q6P3W7;F8VSC5	Q6P3W7;F8VSC5	1;1	1;1	1;1	SCY1-like protein 2	SCYL2	>sp|Q6P3W7|SCYL2_HUMAN SCY1-like protein 2 OS=Homo sapiens GN=SCYL2 PE=1 SV=1;>tr|F8VSC5|F8VSC5_HUMAN SCY1-like protein 2 (Fragment) OS=Homo sapiens GN=SCYL2 PE=4 SV=1	2	1	1	1	0	0	0	0	1	1	0	0	0	0	1	1	0	0	0	0	1	1	1.2	1.2	1.2	103.71	929	929;681					1	1	0.00013836	0.9931	1.3128	47.526	2	NaN	NaN	NaN
J3QQ67;Q07020;H0YHA7;G3V203;F8VWC5;F8VUA6;F8VYV2	J3QQ67;Q07020;H0YHA7;G3V203;F8VWC5;F8VUA6;F8VYV2	3;3;3;3;3;3;2	3;3;3;3;3;3;2	3;3;3;3;3;3;2	60S ribosomal protein L18	RPL18	>tr|J3QQ67|J3QQ67_HUMAN 60S ribosomal protein L18 (Fragment) OS=Homo sapiens GN=RPL18 PE=3 SV=1;>sp|Q07020|RL18_HUMAN 60S ribosomal protein L18 OS=Homo sapiens GN=RPL18 PE=1 SV=2;>tr|H0YHA7|H0YHA7_HUMAN 60S ribosomal protein L18 (Fragment) OS=Homo sapiens	7	3	3	3	1	2	2	2	2	2	1	2	2	2	2	2	1	2	2	2	2	2	18.9	18.9	18.9	21.728	190	190;188;167;164;159;130;133	1	6	3	2	2	2	5.8253e-25	0.6361	0.83262	59.386	16	NaN	NaN	NaN
P07437;F8VW92;F8VYX6;Q5JP53;F8VUJ7;Q5ST81;E7EWR1;E9PBJ4	P07437;F8VW92;F8VYX6;Q5JP53;F8VUJ7;Q5ST81;E7EWR1;E9PBJ4	22;22;22;22;19;19;16;12	22;22;22;22;19;19;16;12	5;5;5;5;5;3;3;4	Tubulin beta chain	TUBB	>sp|P07437|TBB5_HUMAN Tubulin beta chain OS=Homo sapiens GN=TUBB PE=1 SV=2;>tr|F8VW92|F8VW92_HUMAN Tubulin beta chain OS=Homo sapiens GN=TUBB PE=3 SV=1;>tr|F8VYX6|F8VYX6_HUMAN Tubulin beta chain OS=Homo sapiens GN=TUBB PE=3 SV=1;>tr|Q5JP53|Q5JP53_HUMAN Tub	8	22	22	5	15	17	9	9	18	18	15	17	9	9	18	18	3	3	2	2	4	4	62.6	62.6	16.2	49.67	444	444;435;435;426;415;372;353;243	30	28	18	15	61	48	0	0.76269	0.98319	67.109	193	0.42173	0.63993	137.86
F8VW96	F8VW96	8	1	1		CSRP2	>tr|F8VW96|F8VW96_HUMAN Cysteine and glycine-rich protein 2 OS=Homo sapiens GN=CSRP2 PE=4 SV=1	1	8	1	1	0	2	5	3	5	2	0	0	0	0	0	1	0	0	0	0	0	1	42.8	9.9	9.9	26.736	243	243						1	1.7063e-33	NaN	NaN	NaN	0	NaN	NaN	NaN
F8VX12	F8VX12	1	1	1		SLC38A1	>tr|F8VX12|F8VX12_HUMAN Sodium-coupled neutral amino acid transporter 1 (Fragment) OS=Homo sapiens GN=SLC38A1 PE=4 SV=1	1	1	1	1	1	0	0	0	0	0	1	0	0	0	0	0	1	0	0	0	0	0	21.8	21.8	21.8	8.8887	78	78	1						0.014804	NaN	NaN	NaN	1	NaN	NaN	NaN
Q6ZV73;Q6ZV73-2;F8VY01	Q6ZV73;Q6ZV73-2;F8VY01	1;1;1	1;1;1	1;1;1	FYVE, RhoGEF and PH domain-containing protein 6	FGD6	>sp|Q6ZV73|FGD6_HUMAN FYVE, RhoGEF and PH domain-containing protein 6 OS=Homo sapiens GN=FGD6 PE=1 SV=2;>sp|Q6ZV73-2|FGD6_HUMAN Isoform 2 of FYVE, RhoGEF and PH domain-containing protein 6 OS=Homo sapiens GN=FGD6;>tr|F8VY01|F8VY01_HUMAN FYVE, RhoGEF and PH	3	1	1	1	0	0	0	1	1	0	0	0	0	1	1	0	0	0	0	1	1	0	0.7	0.7	0.7	160.81	1430	1430;1374;1206				1	1		0.02239	7.4694	6.6176	92.075	2	NaN	NaN	NaN
Q02878;F8W181;F8VZ45;F8VWR1;F8VZA3;F8VR69	Q02878;F8W181;F8VZ45	3;3;2;1;1;1	3;3;2;1;1;1	3;3;2;1;1;1	60S ribosomal protein L6	RPL6	>sp|Q02878|RL6_HUMAN 60S ribosomal protein L6 OS=Homo sapiens GN=RPL6 PE=1 SV=3;>tr|F8W181|F8W181_HUMAN 60S ribosomal protein L6 (Fragment) OS=Homo sapiens GN=RPL6 PE=3 SV=1;>tr|F8VZ45|F8VZ45_HUMAN 60S ribosomal protein L6 (Fragment) OS=Homo sapiens GN=RPL	6	3	3	3	0	2	2	2	2	2	0	2	2	2	2	2	0	2	2	2	2	2	12.5	12.5	12.5	32.728	288	288;226;159;114;105;64		2	5	2	2	3	9.5847e-16	0.8295	1.0053	77.238	14	NaN	NaN	NaN
P54819;F8W1A4;P54819-2;P54819-5;P54819-3;F8VZG5;F8VY04;G3V213;P54819-6;P54819-4;F8VPP1	P54819;F8W1A4;P54819-2;P54819-5;P54819-3;F8VZG5;F8VY04;G3V213;P54819-6	7;7;7;7;6;6;5;5;4;3;2	7;7;7;7;6;6;5;5;4;3;2	7;7;7;7;6;6;5;5;4;3;2	Adenylate kinase 2, mitochondrial	AK2	>sp|P54819|KAD2_HUMAN Adenylate kinase 2, mitochondrial OS=Homo sapiens GN=AK2 PE=1 SV=2;>tr|F8W1A4|F8W1A4_HUMAN Adenylate kinase 2, mitochondrial OS=Homo sapiens GN=AK2 PE=3 SV=1;>sp|P54819-2|KAD2_HUMAN Isoform 2 of Adenylate kinase 2, mitochondrial OS=Ho	11	7	7	7	0	1	1	0	7	7	0	1	1	0	7	7	0	1	1	0	7	7	37.2	37.2	37.2	26.477	239	239;232;232;224;202;162;190;133;192;131;42		1	1		10	10	2.6296e-51	0.92345	0.45457	99.837	22	NaN	NaN	NaN
F8W1H5;P51148	F8W1H5;P51148	3;3	3;3	1;1	Ras-related protein Rab-5C	RAB5C	>tr|F8W1H5|F8W1H5_HUMAN Ras-related protein Rab-5C OS=Homo sapiens GN=RAB5C PE=3 SV=1;>sp|P51148|RAB5C_HUMAN Ras-related protein Rab-5C OS=Homo sapiens GN=RAB5C PE=1 SV=2	2	3	3	1	0	0	0	1	3	2	0	0	0	1	3	2	0	0	0	1	1	1	13.3	13.3	4.8	27.035	249	249;216				1	4	4	3.5736e-18	0.32783	0.7155	82.826	9	NaN	NaN	NaN
Q3T906;Q3T906-2;H0YIE6;F8W1L9	Q3T906;Q3T906-2;H0YIE6;F8W1L9	1;1;1;1	1;1;1;1	1;1;1;1	N-acetylglucosamine-1-phosphotransferase subunits alpha/beta;N-acetylglucosamine-1-phosphotransferase subunit alpha;N-acetylglucosamine-1-phosphotransferase subunit beta	GNPTAB	>sp|Q3T906|GNPTA_HUMAN N-acetylglucosamine-1-phosphotransferase subunits alpha/beta OS=Homo sapiens GN=GNPTAB PE=1 SV=1;>sp|Q3T906-2|GNPTA_HUMAN Isoform 2 of N-acetylglucosamine-1-phosphotransferase subunits alpha/beta OS=Homo sapiens GN=GNPTAB;>tr|H0YIE6|	4	1	1	1	1	0	1	0	1	1	1	0	1	0	1	1	1	0	1	0	1	1	0.9	0.9	0.9	143.62	1256	1256;490;138;133	1		4		1	1	0.022632	0.020981	0.02406	212.71	3	NaN	NaN	NaN
P02647;F8W696	P02647;F8W696	4;4	4;4	4;4	Apolipoprotein A-I;Truncated apolipoprotein A-I	APOA1	>sp|P02647|APOA1_HUMAN Apolipoprotein A-I OS=Homo sapiens GN=APOA1 PE=1 SV=1;>tr|F8W696|F8W696_HUMAN Truncated apolipoprotein A-I OS=Homo sapiens GN=APOA1 PE=4 SV=1	2	4	4	4	0	0	0	0	0	4	0	0	0	0	0	4	0	0	0	0	0	4	15.7	15.7	15.7	30.777	267	267;245						4	8.4948e-13	NaN	NaN	NaN	1	NaN	NaN	NaN
P43897-2;P43897;F8W6R3;F8VS27;F5H2T7;F8VPA7;C9JT21;C9JG32	P43897-2;P43897;F8W6R3	4;4;4;1;1;1;1;1	4;4;4;1;1;1;1;1	4;4;4;1;1;1;1;1	Elongation factor Ts, mitochondrial	TSFM	>sp|P43897-2|EFTS_HUMAN Isoform 2 of Elongation factor Ts, mitochondrial OS=Homo sapiens GN=TSFM;>sp|P43897|EFTS_HUMAN Elongation factor Ts, mitochondrial OS=Homo sapiens GN=TSFM PE=1 SV=2;>tr|F8W6R3|F8W6R3_HUMAN Elongation factor Ts, mitochondrial OS=Homo	8	4	4	4	0	1	2	0	0	4	0	1	2	0	0	4	0	1	2	0	0	4	17.3	17.3	17.3	37.656	346	346;325;285;230;215;200;169;140		1	2			4	4.3411e-11	0.17273	1.3061	106.84	5	NaN	NaN	NaN
Q14157-5;Q14157;F8W726;Q14157-3;Q14157-1;Q14157-4;Q5VU77;Q5VU78;Q5VU79;Q5VU80;Q5VU81	Q14157-5;Q14157;F8W726;Q14157-3;Q14157-1;Q14157-4;Q5VU77;Q5VU78;Q5VU79;Q5VU80;Q5VU81	2;2;2;2;2;2;2;1;1;1;1	2;2;2;2;2;2;2;1;1;1;1	2;2;2;2;2;2;2;1;1;1;1	Ubiquitin-associated protein 2-like	UBAP2L	>sp|Q14157-5|UBP2L_HUMAN Isoform 5 of Ubiquitin-associated protein 2-like OS=Homo sapiens GN=UBAP2L;>sp|Q14157|UBP2L_HUMAN Ubiquitin-associated protein 2-like OS=Homo sapiens GN=UBAP2L PE=1 SV=2;>tr|F8W726|F8W726_HUMAN Ubiquitin-associated protein 2-like O	11	2	2	2	0	0	0	0	2	1	0	0	0	0	2	1	0	0	0	0	2	1	2.3	2.3	2.3	116.64	1104	1104;1087;1078;1068;983;976;350;280;265;234;182					2	1	5.7672e-08	0.90359	0.98331	15.063	3	NaN	NaN	NaN
P46060;F8W7I9;H0Y4Q3	P46060;F8W7I9;H0Y4Q3	2;2;1	2;2;1	2;2;1	Ran GTPase-activating protein 1	RANGAP1	>sp|P46060|RAGP1_HUMAN Ran GTPase-activating protein 1 OS=Homo sapiens GN=RANGAP1 PE=1 SV=1;>tr|F8W7I9|F8W7I9_HUMAN Ran GTPase-activating protein 1 OS=Homo sapiens GN=RANGAP1 PE=4 SV=1;>tr|H0Y4Q3|H0Y4Q3_HUMAN Ran GTPase-activating protein 1 (Fragment) OS=H	3	2	2	2	0	0	0	2	0	0	0	0	0	2	0	0	0	0	0	2	0	0	4.4	4.4	4.4	63.541	587	587;532;253				2			0.00041779	0.85793	1.2053	26.367	2	NaN	NaN	NaN
Q96A26;F8W7Q4;E9PH05	Q96A26;F8W7Q4;E9PH05	9;9;6	9;9;6	9;9;6	Protein FAM162A	FAM162A	>sp|Q96A26|F162A_HUMAN Protein FAM162A OS=Homo sapiens GN=FAM162A PE=1 SV=2;>tr|F8W7Q4|F8W7Q4_HUMAN Protein FAM162A OS=Homo sapiens GN=FAM162A PE=4 SV=1;>tr|E9PH05|E9PH05_HUMAN Protein FAM162A OS=Homo sapiens GN=FAM162A PE=4 SV=1	3	9	9	9	1	6	4	3	3	6	1	6	4	3	3	6	1	6	4	3	3	6	35.7	35.7	35.7	17.342	154	154;144;141	2	10	4	4	10	15	2.8766e-78	0.85983	0.81047	233.77	31	14.641	2.0253	261.84
Q9P2E9;Q9P2E9-2;Q9P2E9-3;F8W7S5	Q9P2E9;Q9P2E9-2;Q9P2E9-3;F8W7S5	5;5;5;5	5;5;5;5	5;5;5;5	Ribosome-binding protein 1	RRBP1	>sp|Q9P2E9|RRBP1_HUMAN Ribosome-binding protein 1 OS=Homo sapiens GN=RRBP1 PE=1 SV=4;>sp|Q9P2E9-2|RRBP1_HUMAN Isoform 1 of Ribosome-binding protein 1 OS=Homo sapiens GN=RRBP1;>sp|Q9P2E9-3|RRBP1_HUMAN Isoform 2 of Ribosome-binding protein 1 OS=Homo sapiens	4	5	5	5	0	0	4	3	0	1	0	0	4	3	0	1	0	0	4	3	0	1	5	5	5	152.47	1410	1410;1407;977;751			6	3		1	2.8901e-17	0.84911	0.93112	47.713	10	NaN	NaN	NaN
Q9NQC3;Q9NQC3-5;Q9NQC3-2;F8W914	Q9NQC3;Q9NQC3-5;Q9NQC3-2;F8W914	1;1;1;1	1;1;1;1	1;1;1;1	Reticulon-4	RTN4	>sp|Q9NQC3|RTN4_HUMAN Reticulon-4 OS=Homo sapiens GN=RTN4 PE=1 SV=2;>sp|Q9NQC3-5|RTN4_HUMAN Isoform 5 of Reticulon-4 OS=Homo sapiens GN=RTN4;>sp|Q9NQC3-2|RTN4_HUMAN Isoform 2 of Reticulon-4 OS=Homo sapiens GN=RTN4;>tr|F8W914|F8W914_HUMAN Reticulon-4 OS=Hom	4	1	1	1	0	1	1	1	1	1	0	1	1	1	1	1	0	1	1	1	1	1	1.1	1.1	1.1	129.93	1192	1192;392;373;345		1	1	1	1	1	0.002159	0.61865	0.78526	14.164	5	NaN	NaN	NaN
F8W930;Q9Y6M1;Q9Y6M1-1;Q9Y6M1-4;Q9Y6M1-3;Q9Y6M1-6;Q9Y6M1-5	F8W930;Q9Y6M1;Q9Y6M1-1;Q9Y6M1-4;Q9Y6M1-3;Q9Y6M1-6;Q9Y6M1-5	12;12;12;9;9;9;9	11;11;11;8;8;8;8	11;11;11;8;8;8;8	Insulin-like growth factor 2 mRNA-binding protein 2	IGF2BP2	>tr|F8W930|F8W930_HUMAN Insulin-like growth factor 2 mRNA-binding protein 2 OS=Homo sapiens GN=IGF2BP2 PE=4 SV=1;>sp|Q9Y6M1|IF2B2_HUMAN Insulin-like growth factor 2 mRNA-binding protein 2 OS=Homo sapiens GN=IGF2BP2 PE=1 SV=2;>sp|Q9Y6M1-1|IF2B2_HUMAN Isofor	7	12	11	11	6	5	10	11	5	6	5	4	9	10	4	5	5	4	9	10	4	5	26.4	24.3	24.3	66.785	605	605;599;556;542;536;531;493	5	4	14	17	5	6	4.0945e-103	0.7155	0.90736	31.654	51	0.46706	0.77075	44.986
O14936;H9KV37;O14936-2;F8W998;O14936-6;O14936-4;O14936-3;O14936-5;Q5JS72;Q5JS74;Q5JS79	O14936;H9KV37;O14936-2;F8W998;O14936-6;O14936-4;O14936-3;O14936-5;Q5JS72;Q5JS74;Q5JS79	2;2;2;2;2;2;2;2;2;1;1	2;2;2;2;2;2;2;2;2;1;1	2;2;2;2;2;2;2;2;2;1;1	Peripheral plasma membrane protein CASK	CASK	>sp|O14936|CSKP_HUMAN Peripheral plasma membrane protein CASK OS=Homo sapiens GN=CASK PE=1 SV=3;>tr|H9KV37|H9KV37_HUMAN Peripheral plasma membrane protein CASK OS=Homo sapiens GN=CASK PE=4 SV=1;>sp|O14936-2|CSKP_HUMAN Isoform 2 of Peripheral plasma membran	11	2	2	2	0	1	0	0	2	1	0	1	0	0	2	1	0	1	0	0	2	1	2.3	2.3	2.3	105.12	926	926;921;921;909;909;898;897;518;518;590;381		1			3	1	0.00051881	0.71117	0.98962	73.428	5	NaN	NaN	NaN
Q86TW2;Q86TW2-2;G3V426;F8W9Q8	Q86TW2;Q86TW2-2;G3V426;F8W9Q8	1;1;1;1	1;1;1;1	1;1;1;1	Uncharacterized aarF domain-containing protein kinase 1	ADCK1	>sp|Q86TW2|ADCK1_HUMAN Uncharacterized aarF domain-containing protein kinase 1 OS=Homo sapiens GN=ADCK1 PE=1 SV=2;>sp|Q86TW2-2|ADCK1_HUMAN Isoform 2 of Uncharacterized aarF domain-containing protein kinase 1 OS=Homo sapiens GN=ADCK1;>tr|G3V426|G3V426_HUMAN	4	1	1	1	0	0	0	0	1	1	0	0	0	0	1	1	0	0	0	0	1	1	2.8	2.8	2.8	60.577	530	530;523;266;218					1	2	0.00093481	0.67004	0.9076	327.83	2	NaN	NaN	NaN
Q15417;F8WA86;B4DFK6;E9PDU6;B4DUT8;Q99439;B4DDF4;Q99439-2	Q15417;F8WA86;B4DFK6;E9PDU6	9;9;8;5;1;1;1;1	9;9;8;5;1;1;1;1	9;9;8;5;1;1;1;1	Calponin-3	CNN3	>sp|Q15417|CNN3_HUMAN Calponin-3 OS=Homo sapiens GN=CNN3 PE=1 SV=1;>tr|F8WA86|F8WA86_HUMAN Calponin-3 OS=Homo sapiens GN=CNN3 PE=4 SV=1;>tr|B4DFK6|B4DFK6_HUMAN Calponin-3 OS=Homo sapiens GN=CNN3 PE=2 SV=1;>tr|E9PDU6|E9PDU6_HUMAN Calponin-3 (Fragment) OS=Ho	8	9	9	9	7	3	2	2	3	2	7	3	2	2	3	2	7	3	2	2	3	2	36.2	36.2	36.2	36.413	329	329;283;288;185;330;309;298;270	7	4	2	2	3	2	8.1808e-28	0.92014	1.279	36.446	19	1.0853	1.4594	15.748
Q9NQ50;F8WBK5	Q9NQ50;F8WBK5	3;3	3;3	3;3	39S ribosomal protein L40, mitochondrial	MRPL40	>sp|Q9NQ50|RM40_HUMAN 39S ribosomal protein L40, mitochondrial OS=Homo sapiens GN=MRPL40 PE=1 SV=1;>tr|F8WBK5|F8WBK5_HUMAN 39S ribosomal protein L40, mitochondrial OS=Homo sapiens GN=MRPL40 PE=4 SV=1	2	3	3	3	0	0	1	2	2	2	0	0	1	2	2	2	0	0	1	2	2	2	19.4	19.4	19.4	24.49	206	206;162			1	2	2	2	3.1668e-13	0.49972	0.74779	76.614	7	NaN	NaN	NaN
F8WCY5;Q14257;A8MXP8;H0YL43	F8WCY5;Q14257;A8MXP8;H0YL43	10;10;6;5	10;10;6;5	10;10;6;5	Reticulocalbin-2	RCN2	>tr|F8WCY5|F8WCY5_HUMAN Reticulocalbin-2 OS=Homo sapiens GN=RCN2 PE=4 SV=1;>sp|Q14257|RCN2_HUMAN Reticulocalbin-2 OS=Homo sapiens GN=RCN2 PE=1 SV=1;>tr|A8MXP8|A8MXP8_HUMAN Reticulocalbin-2 OS=Homo sapiens GN=RCN2 PE=4 SV=1;>tr|H0YL43|H0YL43_HUMAN Reticuloc	4	10	10	10	8	7	5	4	5	6	8	7	5	4	5	6	8	7	5	4	5	6	35.2	35.2	35.2	39.139	335	335;317;216;155	17	14	5	5	9	9	0	0.68459	0.97756	48.624	46	0.56088	0.91071	78.188
Q9Y295;F8WEE0	Q9Y295;F8WEE0	1;1	1;1	1;1	Developmentally-regulated GTP-binding protein 1	DRG1	>sp|Q9Y295|DRG1_HUMAN Developmentally-regulated GTP-binding protein 1 OS=Homo sapiens GN=DRG1 PE=1 SV=1;>tr|F8WEE0|F8WEE0_HUMAN Developmentally-regulated GTP-binding protein 1 OS=Homo sapiens GN=DRG1 PE=4 SV=1	2	1	1	1	0	0	0	1	0	0	0	0	0	1	0	0	0	0	0	1	0	0	2.7	2.7	2.7	40.542	367	367;63				1			0.0016116	NaN	NaN	NaN	1	NaN	NaN	NaN
Q9UGM3-6;Q9UGM3-7;Q9UGM3;Q9UGM3-3;Q9UGM3-5;Q9UGM3-2;Q9UGM3-8;Q9UGM3-4;F8WEF7	Q9UGM3-6;Q9UGM3-7;Q9UGM3;Q9UGM3-3;Q9UGM3-5;Q9UGM3-2;Q9UGM3-8;Q9UGM3-4;F8WEF7	2;2;2;2;2;2;2;2;2	2;2;2;2;2;2;2;2;2	2;2;2;2;2;2;2;2;2	Deleted in malignant brain tumors 1 protein	DMBT1	>sp|Q9UGM3-6|DMBT1_HUMAN Isoform 6 of Deleted in malignant brain tumors 1 protein OS=Homo sapiens GN=DMBT1;>sp|Q9UGM3-7|DMBT1_HUMAN Isoform 7 of Deleted in malignant brain tumors 1 protein OS=Homo sapiens GN=DMBT1;>sp|Q9UGM3|DMBT1_HUMAN Deleted in malignan	9	2	2	2	2	1	0	0	0	2	2	1	0	0	0	2	2	1	0	0	0	2	11.3	11.3	11.3	274.46	2542	2542;2532;2413;2403;2393;1785;1662;1527;1133	8	1				3	6.8059e-20	0.079832	0.14691	63.905	6	0.064712	0.11909	70.042
P49821;G3V0I5;P49821-2;B4DE93;E9PMX3;E9PQP1;E9PLC6;E9PJL9;H0YE81;E9PPS5;E9PPD6;H0YD04	P49821;G3V0I5;P49821-2;B4DE93	17;17;17;13;8;7;7;5;4;4;2;1	17;17;17;13;8;7;7;5;4;4;2;1	12;12;12;9;3;2;3;1;4;3;0;1	NADH dehydrogenase [ubiquinone] flavoprotein 1, mitochondrial	NDUFV1	>sp|P49821|NDUV1_HUMAN NADH dehydrogenase [ubiquinone] flavoprotein 1, mitochondrial OS=Homo sapiens GN=NDUFV1 PE=1 SV=4;>tr|G3V0I5|G3V0I5_HUMAN NADH dehydrogenase (Ubiquinone) flavoprotein 1, 51kDa, isoform CRA_c OS=Homo sapiens GN=NDUFV1 PE=4 SV=1;>sp|P4	12	17	17	12	7	7	5	6	14	13	7	7	5	6	14	13	3	3	3	2	9	8	40.5	40.5	28.2	50.817	464	464;457;455;363;178;178;136;96;133;75;53;127	7	13	5	7	22	23	4.9304e-153	0.26338	0.36351	161.93	75	3.7135	6.5538	17.664
G3V0I6;Q01804;Q01804-3;D6RI06;Q7RTX8;Q01804-2;Q01804-4;D6RA27	G3V0I6;Q01804;Q01804-3	16;16;15;5;3;2;1;1	16;16;15;5;3;2;1;1	16;16;15;5;3;2;1;1	OTU domain-containing protein 4	OTUD4	>tr|G3V0I6|G3V0I6_HUMAN OTU domain containing 4, isoform CRA_f OS=Homo sapiens GN=OTUD4 PE=4 SV=1;>sp|Q01804|OTUD4_HUMAN OTU domain-containing protein 4 OS=Homo sapiens GN=OTUD4 PE=1 SV=3;>sp|Q01804-3|OTUD4_HUMAN Isoform 3 of OTU domain-containing protein	8	16	16	16	9	9	5	4	9	6	9	9	5	4	9	6	9	9	5	4	9	6	19.7	19.7	19.7	124.04	1114	1114;1113;1048;372;443;210;145;139	11	14	10	7	18	9	1.9822e-124	0.7031	0.98469	30.31	67	0.67493	0.74443	22.469
Q96E29;Q96E29-2;G3V130;E5RIK9;E5RIY4	Q96E29;Q96E29-2;G3V130;E5RIK9;E5RIY4	2;2;2;1;1	2;2;2;1;1	2;2;2;1;1	mTERF domain-containing protein 1, mitochondrial	MTERFD1	>sp|Q96E29|MTER1_HUMAN mTERF domain-containing protein 1, mitochondrial OS=Homo sapiens GN=MTERFD1 PE=1 SV=2;>sp|Q96E29-2|MTER1_HUMAN Isoform 2 of mTERF domain-containing protein 1, mitochondrial OS=Homo sapiens GN=MTERFD1;>tr|G3V130|G3V130_HUMAN MTERF dom	5	2	2	2	0	0	1	1	0	1	0	0	1	1	0	1	0	0	1	1	0	1	4.3	4.3	4.3	47.971	417	417;327;296;361;173			1	1		1	0.0019147	0.61093	0.95936	17.254	3	NaN	NaN	NaN
Q9BRK5;Q9BRK5-6;G3V1E2;Q9BRK5-3;H0Y3T6;Q9BRK5-4;Q9BRK5-2	Q9BRK5;Q9BRK5-6;G3V1E2;Q9BRK5-3;H0Y3T6;Q9BRK5-4	3;3;3;3;3;3;1	3;3;3;3;3;3;1	3;3;3;3;3;3;1	45 kDa calcium-binding protein	SDF4	>sp|Q9BRK5|CAB45_HUMAN 45 kDa calcium-binding protein OS=Homo sapiens GN=SDF4 PE=1 SV=1;>sp|Q9BRK5-6|CAB45_HUMAN Isoform 6 of 45 kDa calcium-binding protein OS=Homo sapiens GN=SDF4;>tr|G3V1E2|G3V1E2_HUMAN 45 kDa calcium-binding protein OS=Homo sapiens GN=S	7	3	3	3	0	0	0	0	3	1	0	0	0	0	3	1	0	0	0	0	3	1	10.5	10.5	10.5	41.806	362	362;348;254;254;243;202;259					4	1	7.6953e-08	0.63791	0.69502	14.228	4	NaN	NaN	NaN
Q08J23;Q08J23-2;G3V1R4	Q08J23;Q08J23-2;G3V1R4	2;2;2	2;2;2	2;2;2	tRNA (cytosine(34)-C(5))-methyltransferase	NSUN2	>sp|Q08J23|NSUN2_HUMAN tRNA (cytosine(34)-C(5))-methyltransferase OS=Homo sapiens GN=NSUN2 PE=1 SV=2;>sp|Q08J23-2|NSUN2_HUMAN Isoform 2 of tRNA (cytosine(34)-C(5))-methyltransferase OS=Homo sapiens GN=NSUN2;>tr|G3V1R4|G3V1R4_HUMAN NOL1/NOP2/Sun domain fami	3	2	2	2	0	2	0	0	0	0	0	2	0	0	0	0	0	2	0	0	0	0	2.7	2.7	2.7	86.47	767	767;732;531		2					0.00060659	0.30682	0.4598	4.8911	2	NaN	NaN	NaN
Q71U36;G3V1U9;F8VXZ4;F8VQQ4;F8VWX4;F8VS66;F8VRZ4;F8VWV9;F8VX09;A6NHL2;A6NHL2-2;F8VRK0;C9K0S6;F8W0F6;F8VXB8;F8VYI2;F8VS94;F8VXZ7	Q71U36;G3V1U9;F8VXZ4	19;19;13;9;6;6;6;4;4;3;3;2;2;1;1;1;1;1	2;2;2;1;0;0;0;0;0;0;0;0;0;0;0;0;0;0	0;0;0;0;0;0;0;0;0;0;0;0;0;0;0;0;0;0	Tubulin alpha-1A chain	TUBA1A	>sp|Q71U36|TBA1A_HUMAN Tubulin alpha-1A chain OS=Homo sapiens GN=TUBA1A PE=1 SV=1;>tr|G3V1U9|G3V1U9_HUMAN Tubulin alpha-1A chain OS=Homo sapiens GN=TUBA1A PE=3 SV=1;>tr|F8VXZ4|F8VXZ4_HUMAN Tubulin alpha-1A chain OS=Homo sapiens GN=TUBA1A PE=4 SV=1	18	19	2	0	12	10	9	9	15	15	2	0	0	0	1	1	0	0	0	0	0	0	54.5	6	0	50.135	451	451;416;298;219;182;130;112;81;75;446;406;49;47;231;109;86;76;26	5				2	1	0	0.69247	0.9969	99.238	4	NaN	NaN	NaN
Q8TC12;G3V234;G3V2G6;Q8TC12-2;H0YJ46;H0YIZ8;H0YJ10;B4DDW0	Q8TC12;G3V234;G3V2G6;Q8TC12-2;H0YJ46;H0YIZ8;H0YJ10	3;3;3;2;2;2;2;1	3;3;3;2;2;2;2;1	3;3;3;2;2;2;2;1	Retinol dehydrogenase 11	RDH11	>sp|Q8TC12|RDH11_HUMAN Retinol dehydrogenase 11 OS=Homo sapiens GN=RDH11 PE=1 SV=2;>tr|G3V234|G3V234_HUMAN Retinol dehydrogenase 11 (Fragment) OS=Homo sapiens GN=RDH11 PE=3 SV=1;>tr|G3V2G6|G3V2G6_HUMAN Retinol dehydrogenase 11 (Fragment) OS=Homo sapiens GN	8	3	3	3	0	0	0	0	1	2	0	0	0	0	1	2	0	0	0	0	1	2	11	11	11	35.386	318	318;187;178;305;204;118;91;248					1	2	7.9561e-08	0.28845	1.1008	166.03	2	NaN	NaN	NaN
Q8TAM2;Q8TAM2-4;Q8TAM2-3;H0YJX0;Q8TAM2-6;G3V324;G3V2Z9;Q8TAM2-2;Q86U25;G3V2W6	Q8TAM2;Q8TAM2-4;Q8TAM2-3;H0YJX0;Q8TAM2-6;G3V324;G3V2Z9;Q8TAM2-2;Q86U25;G3V2W6	2;2;2;2;2;2;2;1;1;1	2;2;2;2;2;2;2;1;1;1	2;2;2;2;2;2;2;1;1;1	Tetratricopeptide repeat protein 8	TTC8	>sp|Q8TAM2|TTC8_HUMAN Tetratricopeptide repeat protein 8 OS=Homo sapiens GN=TTC8 PE=1 SV=2;>sp|Q8TAM2-4|TTC8_HUMAN Isoform 4 of Tetratricopeptide repeat protein 8 OS=Homo sapiens GN=TTC8;>sp|Q8TAM2-3|TTC8_HUMAN Isoform 3 of Tetratricopeptide repeat protein	10	2	2	2	0	1	0	0	0	1	0	1	0	0	0	1	0	1	0	0	0	1	4.3	4.3	4.3	61.534	541	541;515;485;437;196;192;186;250;211;41		1				1	0.0028332	0.7591	1.0415	14.407	2	NaN	NaN	NaN
G3V325;O75127;C9JU26;P56134;F5H4H2;P56134-2;F8W7V3;C9JJT5;C9J8H9;C9JGL8	G3V325;O75127	5;3;2;2;2;2;2;2;2;1	5;3;2;2;2;2;2;2;2;1	5;3;2;2;2;2;2;2;2;1	Pentatricopeptide repeat-containing protein 1	PTCD1	>tr|G3V325|G3V325_HUMAN Pentatricopeptide repeat-containing protein 1, mitochondrial OS=Homo sapiens GN=PTCD1 PE=4 SV=1;>sp|O75127|PTCD1_HUMAN Pentatricopeptide repeat-containing protein 1, mitochondrial OS=Homo sapiens GN=PTCD1 PE=1 SV=2	10	5	5	5	3	2	3	3	4	5	3	2	3	3	4	5	3	2	3	3	4	5	7.3	7.3	7.3	84.109	749	749;700;98;94;88;88;55;54;49;164	6	8	4	5	7	9	2.8092e-42	0.55449	0.79899	123.99	36	7.8455	1.1279	79.938
G3V5I3;P01011;G3V3A0	G3V5I3;P01011;G3V3A0	3;3;3	3;3;3	3;3;3	Alpha-1-antichymotrypsin;Alpha-1-antichymotrypsin His-Pro-less	SERPINA3	>tr|G3V5I3|G3V5I3_HUMAN Alpha-1-antichymotrypsin OS=Homo sapiens GN=SERPINA3 PE=3 SV=1;>sp|P01011|AACT_HUMAN Alpha-1-antichymotrypsin OS=Homo sapiens GN=SERPINA3 PE=1 SV=2;>tr|G3V3A0|G3V3A0_HUMAN Alpha-1-antichymotrypsin OS=Homo sapiens GN=SERPINA3 PE=3 SV	3	3	3	3	1	0	0	0	0	2	1	0	0	0	0	2	1	0	0	0	0	2	6.9	6.9	6.9	50.598	448	448;423;205	1					3	2.2125e-10	NaN	NaN	NaN	1	NaN	NaN	NaN
G3V3L1	G3V3L1	1	1	1		NDRG2	>tr|G3V3L1|G3V3L1_HUMAN Protein NDRG2 (Fragment) OS=Homo sapiens GN=NDRG2 PE=4 SV=1	1	1	1	1	1	0	0	0	0	0	1	0	0	0	0	0	1	0	0	0	0	0	12.9	12.9	12.9	17.137	155	155	3						0.012019	0.61069	0.94268	4.1178	3	0.61069	0.94268	4.1178
Q9BQT8;G3V4L5	Q9BQT8;G3V4L5	9;9	9;9	9;9	Mitochondrial 2-oxodicarboxylate carrier	SLC25A21	>sp|Q9BQT8|ODC_HUMAN Mitochondrial 2-oxodicarboxylate carrier OS=Homo sapiens GN=SLC25A21 PE=1 SV=1;>tr|G3V4L5|G3V4L5_HUMAN Mitochondrial 2-oxodicarboxylate carrier OS=Homo sapiens GN=SLC25A21 PE=3 SV=1	2	9	9	9	3	4	0	1	6	6	3	4	0	1	6	6	3	4	0	1	6	6	30.8	30.8	30.8	33.303	299	299;298	4	5		1	8	10	8.7483e-87	2.5579	0.63982	145.87	18	2.7093	0.7695	149.15
G3V599;O15320;G3XAC5;O15320-3;O15320-4;O15320-2;O15320-7;O15320-8;O15320-5;O15320-6;Q96RT6;A4FU28;Q86UF2	G3V599;O15320;G3XAC5;O15320-3;O15320-4;O15320-2;O15320-7;O15320-8;O15320-5;O15320-6	5;5;5;5;5;5;5;5;4;4;2;1;1	5;5;5;5;5;5;5;5;4;4;2;1;1	5;5;5;5;5;5;5;5;4;4;2;1;1	Cutaneous T-cell lymphoma-associated antigen 5	CTAGE5	>tr|G3V599|G3V599_HUMAN Cutaneous T-cell lymphoma-associated antigen 5 OS=Homo sapiens GN=CTAGE5 PE=4 SV=1;>sp|O15320|CTGE5_HUMAN Cutaneous T-cell lymphoma-associated antigen 5 OS=Homo sapiens GN=CTAGE5 PE=1 SV=4;>tr|G3XAC5|G3XAC5_HUMAN CTAGE family, membe	13	5	5	5	1	0	0	0	2	4	1	0	0	0	2	4	1	0	0	0	2	4	5.2	5.2	5.2	151.72	1339	1339;804;792;775;771;761;732;724;809;729;745;777;777	1				2	4	9.4623e-11	0.44971	0.73375	28.408	7	NaN	NaN	NaN
P55011;P55011-3;G3XAL9	P55011;P55011-3;G3XAL9	2;2;2	2;2;2	2;2;2	Solute carrier family 12 member 2	SLC12A2	>sp|P55011|S12A2_HUMAN Solute carrier family 12 member 2 OS=Homo sapiens GN=SLC12A2 PE=1 SV=1;>sp|P55011-3|S12A2_HUMAN Isoform 2 of Solute carrier family 12 member 2 OS=Homo sapiens GN=SLC12A2;>tr|G3XAL9|G3XAL9_HUMAN Solute carrier family 12 (Sodium/potass	3	2	2	2	0	2	1	0	0	0	0	2	1	0	0	0	0	2	1	0	0	0	1.6	1.6	1.6	131.45	1212	1212;1196;1150		2	1				0.0020966	3.1214	4.3303	139.56	3	NaN	NaN	NaN
G3XAN8;Q9Y5J9	G3XAN8;Q9Y5J9	3;3	3;3	3;3	Mitochondrial import inner membrane translocase subunit Tim8 B	TIMM8B	>tr|G3XAN8|G3XAN8_HUMAN Mitochondrial import inner membrane translocase subunit Tim8 B OS=Homo sapiens GN=TIMM8B PE=4 SV=1;>sp|Q9Y5J9|TIM8B_HUMAN Mitochondrial import inner membrane translocase subunit Tim8 B OS=Homo sapiens GN=TIMM8B PE=1 SV=1	2	3	3	3	0	0	2	2	3	3	0	0	2	2	3	3	0	0	2	2	3	3	29.6	29.6	29.6	11.155	98	98;83			2	2	4	4	2.9256e-39	1.8428	1.9229	122.42	10	NaN	NaN	NaN
Q9NUT2;Q9NUT2-2;G3XAP3;A5D8W3;E7ENE8;C9JTY4;C9JYI3;H7C5K9	Q9NUT2;Q9NUT2-2;G3XAP3;A5D8W3	7;7;7;5;3;3;3;2	6;6;6;5;3;3;3;2	6;6;6;5;3;3;3;2	ATP-binding cassette sub-family B member 8, mitochondrial	ABCB8	>sp|Q9NUT2|ABCB8_HUMAN ATP-binding cassette sub-family B member 8, mitochondrial OS=Homo sapiens GN=ABCB8 PE=1 SV=3;>sp|Q9NUT2-2|ABCB8_HUMAN Isoform Short of ATP-binding cassette sub-family B member 8, mitochondrial OS=Homo sapiens GN=ABCB8;>tr|G3XAP3|G3XA	8	7	6	6	1	1	0	0	7	1	0	0	0	0	6	0	0	0	0	0	6	0	9.7	8.6	8.6	79.988	735	735;718;630;693;467;431;409;140					6		1.1436e-11	3.8015	3.9013	21.209	5	NaN	NaN	NaN
P42167;G5E972;P42167-2;P42166;A2T926;H0YJH7	P42167;G5E972;P42167-2;P42166;A2T926;H0YJH7	3;3;3;2;2;2	3;3;3;2;2;2	3;3;3;2;2;2	Lamina-associated polypeptide 2, isoforms beta/gamma;Thymopoietin;Thymopentin;Lamina-associated polypeptide 2, isoform alpha;Thymopoietin;Thymopentin	TMPO	>sp|P42167|LAP2B_HUMAN Lamina-associated polypeptide 2, isoforms beta/gamma OS=Homo sapiens GN=TMPO PE=1 SV=2;>tr|G5E972|G5E972_HUMAN Thymopoietin OS=Homo sapiens GN=TMPO PE=4 SV=1;>sp|P42167-2|LAP2B_HUMAN Isoform Gamma of Lamina-associated polypeptide 2,	6	3	3	3	0	0	0	3	1	1	0	0	0	3	1	1	0	0	0	3	1	1	8.1	8.1	8.1	50.67	454	454;414;345;694;248;237				3	2	1	8.2564e-06	0.57247	0.77707	38.312	6	NaN	NaN	NaN
P50990;G5E9B2;B4DEM7;B4DQH4;H7C4C8;H7C2U0	P50990;G5E9B2;B4DEM7;B4DQH4;H7C4C8	15;15;14;13;8;2	15;15;14;13;8;2	15;15;14;13;8;2	T-complex protein 1 subunit theta	CCT8	>sp|P50990|TCPQ_HUMAN T-complex protein 1 subunit theta OS=Homo sapiens GN=CCT8 PE=1 SV=4;>tr|G5E9B2|G5E9B2_HUMAN Chaperonin containing TCP1, subunit 8 (Theta), isoform CRA_a OS=Homo sapiens GN=CCT8 PE=3 SV=1;>tr|B4DEM7|B4DEM7_HUMAN T-complex protein 1 sub	6	15	15	15	0	2	5	10	10	12	0	2	5	10	10	12	0	2	5	10	10	12	31	31	31	59.62	548	548;547;529;475;323;107		2	5	10	12	12	3.1537e-90	0.69813	0.80681	27.309	38	NaN	NaN	NaN
G5E9M5;Q12906;Q12906-3;Q12906-6;Q12906-2;Q12906-4;Q12906-5	G5E9M5;Q12906;Q12906-3;Q12906-6;Q12906-2;Q12906-4;Q12906-5	2;2;2;2;2;2;2	2;2;2;2;2;2;2	2;2;2;2;2;2;2	Interleukin enhancer-binding factor 3	ILF3	>tr|G5E9M5|G5E9M5_HUMAN Interleukin enhancer binding factor 3, 90kDa, isoform CRA_b OS=Homo sapiens GN=ILF3 PE=4 SV=1;>sp|Q12906|ILF3_HUMAN Interleukin enhancer-binding factor 3 OS=Homo sapiens GN=ILF3 PE=1 SV=3;>sp|Q12906-3|ILF3_HUMAN Isoform 3 of Interle	7	2	2	2	0	1	2	1	1	1	0	1	2	1	1	1	0	1	2	1	1	1	3	3	3	95.807	898	898;894;764;706;702;698;690		1	5	3	2	2	0.00017871	0.78042	1.0315	20.53	13	NaN	NaN	NaN
P82650;G5E9V5;G5E9W7;H7C5H3;Q9H3I1;H7C5F2;H7C5L9;C9J5D8	P82650;G5E9V5;G5E9W7;H7C5H3;Q9H3I1;H7C5F2	18;18;18;10;10;10;7;1	18;18;18;10;10;10;7;1	18;18;18;10;10;10;7;1	28S ribosomal protein S22, mitochondrial	MRPS22	>sp|P82650|RT22_HUMAN 28S ribosomal protein S22, mitochondrial OS=Homo sapiens GN=MRPS22 PE=1 SV=1;>tr|G5E9V5|G5E9V5_HUMAN 28S ribosomal protein S22, mitochondrial OS=Homo sapiens GN=MRPS22 PE=4 SV=1;>tr|G5E9W7|G5E9W7_HUMAN 28S ribosomal protein S22, mitoc	8	18	18	18	10	14	12	13	6	12	10	14	12	13	6	12	10	14	12	13	6	12	46.4	46.4	46.4	41.28	360	360;359;319;200;168;165;121;51	16	16	12	13	7	19	1.9736e-185	0.8254	1.0003	48.319	83	0.93143	1.2801	21.188
P30101;G5EA52;H7BZJ3	P30101;G5EA52;H7BZJ3	6;6;3	6;6;3	6;6;3	Protein disulfide-isomerase A3;Thioredoxin	PDIA3	>sp|P30101|PDIA3_HUMAN Protein disulfide-isomerase A3 OS=Homo sapiens GN=PDIA3 PE=1 SV=4;>tr|G5EA52|G5EA52_HUMAN Protein disulfide isomerase family A, member 3, isoform CRA_b OS=Homo sapiens GN=PDIA3 PE=3 SV=1;>tr|H7BZJ3|H7BZJ3_HUMAN Thioredoxin (Fragment)	3	6	6	6	1	2	3	2	0	4	1	2	3	2	0	4	1	2	3	2	0	4	13.1	13.1	13.1	56.782	505	505;485;123	1	2	3	2		5	3.4249e-12	0.71665	1.0522	51.599	13	NaN	NaN	NaN
G8JLG2;Q15517;Q2L6G8	G8JLG2;Q15517;Q2L6G8	2;2;2	2;2;2	2;2;2	Corneodesmosin	CDSN	>tr|G8JLG2|G8JLG2_HUMAN Corneodesmosin OS=Homo sapiens GN=CDSN PE=4 SV=1;>sp|Q15517|CDSN_HUMAN Corneodesmosin OS=Homo sapiens GN=CDSN PE=1 SV=3;>tr|Q2L6G8|Q2L6G8_HUMAN Corneodesmosin OS=Homo sapiens GN=CDSN PE=4 SV=1	3	2	2	2	1	1	0	0	0	2	1	1	0	0	0	2	1	1	0	0	0	2	5.1	5.1	5.1	51.607	529	529;529;529	2	2				3	0.00010748	0.0985	0.074681	353.98	4	NaN	NaN	NaN
H0Y327;Q5JYA5	H0Y327;Q5JYA5	21;12	2;2	2;2		MTHFD1L	>tr|H0Y327|H0Y327_HUMAN Monofunctional C1-tetrahydrofolate synthase, mitochondrial (Fragment) OS=Homo sapiens GN=MTHFD1L PE=4 SV=1;>tr|Q5JYA5|Q5JYA5_HUMAN Methylenetetrahydrofolate dehydrogenase (NADP+ dependent) 1-like (Fragment) OS=Homo sapiens GN=MTHFD1	2	21	2	2	14	16	10	10	13	15	0	1	1	1	1	2	0	1	1	1	1	2	60.5	3	3	36.32	332	332;120		1	1	1	2	4	3.2373e-177	0.78224	0.95451	16.705	9	NaN	NaN	NaN
H0Y3Y3	H0Y3Y3	2	1	1		PFKP	>tr|H0Y3Y3|H0Y3Y3_HUMAN 6-phosphofructokinase type C (Fragment) OS=Homo sapiens GN=PFKP PE=4 SV=1	1	2	1	1	0	1	0	0	1	1	0	1	0	0	0	0	0	1	0	0	0	0	22.3	16.3	16.3	17.386	166	166		1					0.00013381	NaN	NaN	NaN	1	NaN	NaN	NaN
H0Y449;P67809;C9J5V9;Q9Y2T7	H0Y449;P67809;C9J5V9	4;4;2;1	4;4;2;1	3;3;2;0	Nuclease-sensitive element-binding protein 1	YBX1	>tr|H0Y449|H0Y449_HUMAN Nuclease-sensitive element-binding protein 1 (Fragment) OS=Homo sapiens GN=YBX1 PE=4 SV=1;>sp|P67809|YBOX1_HUMAN Nuclease-sensitive element-binding protein 1 OS=Homo sapiens GN=YBX1 PE=1 SV=3;>tr|C9J5V9|C9J5V9_HUMAN Nuclease-sensiti	4	4	4	3	1	3	4	3	2	3	1	3	4	3	2	3	1	3	3	2	2	2	22.2	22.2	17.6	41.905	374	374;324;216;364	1	3	6	7	2	3	1.9742e-119	0.69529	0.92009	23.861	20	NaN	NaN	NaN
Q9UPQ9;Q9UPQ9-1;H0Y720;Q9UPQ9-2	Q9UPQ9;Q9UPQ9-1;H0Y720	9;9;9;2	9;9;9;2	9;9;9;2	Trinucleotide repeat-containing gene 6B protein	TNRC6B	>sp|Q9UPQ9|TNR6B_HUMAN Trinucleotide repeat-containing gene 6B protein OS=Homo sapiens GN=TNRC6B PE=1 SV=4;>sp|Q9UPQ9-1|TNR6B_HUMAN Isoform 2 of Trinucleotide repeat-containing gene 6B protein OS=Homo sapiens GN=TNRC6B;>tr|H0Y720|H0Y720_HUMAN Trinucleotide	4	9	9	9	7	3	0	0	3	2	7	3	0	0	3	2	7	3	0	0	3	2	6.4	6.4	6.4	194	1833	1833;1723;1391;1029	8	5			3	2	1.6159e-30	0.67324	0.90333	28.473	18	0.5184	0.73302	11.47
H0Y886;O43674;E7EWP0;O43674-2;H7C568	H0Y886;O43674;E7EWP0;O43674-2	6;6;5;5;1	6;6;5;5;1	6;6;5;5;1	NADH dehydrogenase [ubiquinone] 1 beta subcomplex subunit 5, mitochondrial	NDUFB5	>tr|H0Y886|H0Y886_HUMAN NADH dehydrogenase [ubiquinone] 1 beta subcomplex subunit 5, mitochondrial (Fragment) OS=Homo sapiens GN=NDUFB5 PE=4 SV=1;>sp|O43674|NDUB5_HUMAN NADH dehydrogenase [ubiquinone] 1 beta subcomplex subunit 5, mitochondrial OS=Homo sapi	5	6	6	6	3	5	3	2	3	4	3	5	3	2	3	4	3	5	3	2	3	4	25.2	25.2	25.2	23.434	206	206;189;177;137;100	5	8	3	2	5	8	5.1457e-59	0.15815	0.26617	197.77	25	2.8214	2.709	246.64
H0Y9R0;Q9BU23;Q9BU23-2;Q9BU23-3	H0Y9R0;Q9BU23;Q9BU23-2;Q9BU23-3	3;3;3;3	3;3;3;3	3;3;3;3	Lipase maturation factor 2	LMF2	>tr|H0Y9R0|H0Y9R0_HUMAN Lipase maturation factor 2 (Fragment) OS=Homo sapiens GN=LMF2 PE=4 SV=1;>sp|Q9BU23|LMF2_HUMAN Lipase maturation factor 2 OS=Homo sapiens GN=LMF2 PE=1 SV=2;>sp|Q9BU23-2|LMF2_HUMAN Isoform 2 of Lipase maturation factor 2 OS=Homo sapie	4	3	3	3	0	0	0	0	0	3	0	0	0	0	0	3	0	0	0	0	0	3	5.6	5.6	5.6	78.61	714	714;707;682;594						3	0.00015574	0.6835	1.1332	1.1393	3	NaN	NaN	NaN
Q15006;H0YAS9	Q15006;H0YAS9	1;1	1;1	1;1	Tetratricopeptide repeat protein 35	TTC35	>sp|Q15006|EMC2_HUMAN ER membrane protein complex subunit 2 OS=Homo sapiens GN=EMC2 PE=1 SV=1;>tr|H0YAS9|H0YAS9_HUMAN Protein EMC2 (Fragment) OS=Homo sapiens GN=EMC2 PE=4 SV=1	2	1	1	1	0	1	1	0	0	1	0	1	1	0	0	1	0	1	1	0	0	1	4	4	4	34.833	297	297;135		1	2			1	8.2169e-07	0.56458	0.67463	141.07	3	NaN	NaN	NaN
Q330K2;Q330K2-2;H0YBT9	Q330K2;Q330K2-2;H0YBT9	1;1;1	1;1;1	1;1;1	UPF0551 protein C8orf38, mitochondrial	C8orf38	>sp|Q330K2|NDUF6_HUMAN NADH dehydrogenase (ubiquinone) complex I, assembly factor 6 OS=Homo sapiens GN=NDUFAF6 PE=1 SV=2;>sp|Q330K2-2|NDUF6_HUMAN Isoform 2 of NADH dehydrogenase (ubiquinone) complex I, assembly factor 6 OS=Homo sapiens GN=NDUFAF6;>tr|H0YBT	3	1	1	1	0	1	0	0	0	1	0	1	0	0	0	1	0	1	0	0	0	1	3	3	3	38.176	333	333;281;142		1				1	0.00044304	NaN	NaN	NaN	1	NaN	NaN	NaN
P13489;H0YCR7	P13489;H0YCR7	3;3	3;3	3;3	Ribonuclease inhibitor	RNH1	>sp|P13489|RINI_HUMAN Ribonuclease inhibitor OS=Homo sapiens GN=RNH1 PE=1 SV=2;>tr|H0YCR7|H0YCR7_HUMAN Ribonuclease inhibitor (Fragment) OS=Homo sapiens GN=RNH1 PE=4 SV=1	2	3	3	3	0	0	0	0	3	0	0	0	0	0	3	0	0	0	0	0	3	0	8.9	8.9	8.9	49.973	461	461;285					3		4.5178e-07	0.35651	0.43183	29.246	3	NaN	NaN	NaN
Q9Y2Z4;H0YHS6	Q9Y2Z4;H0YHS6	2;2	2;2	2;2	Tyrosine--tRNA ligase, mitochondrial	YARS2	>sp|Q9Y2Z4|SYYM_HUMAN Tyrosine--tRNA ligase, mitochondrial OS=Homo sapiens GN=YARS2 PE=1 SV=2;>tr|H0YHS6|H0YHS6_HUMAN Tyrosine--tRNA ligase, mitochondrial (Fragment) OS=Homo sapiens GN=YARS2 PE=3 SV=1	2	2	2	2	0	0	0	1	0	1	0	0	0	1	0	1	0	0	0	1	0	1	4.6	4.6	4.6	53.198	477	477;291				1		1	0.0040399	0.35775	0.54802	5.2148	2	NaN	NaN	NaN
P28074;P28074-2;H0YJM8	P28074;P28074-2;H0YJM8	1;1;1	1;1;1	1;1;1	Proteasome subunit beta type-5	PSMB5	>sp|P28074|PSB5_HUMAN Proteasome subunit beta type-5 OS=Homo sapiens GN=PSMB5 PE=1 SV=3;>sp|P28074-2|PSB5_HUMAN Isoform 2 of Proteasome subunit beta type-5 OS=Homo sapiens GN=PSMB5;>tr|H0YJM8|H0YJM8_HUMAN Proteasome subunit beta type-5 (Fragment) OS=Homo s	3	1	1	1	1	0	0	0	0	0	1	0	0	0	0	0	1	0	0	0	0	0	4.9	4.9	4.9	28.48	263	263;203;118	1						0.00027197	NaN	NaN	NaN	0	NaN	NaN	NaN
H0YMV8;Q71UM5;C9JLI6;C9J1C5	H0YMV8;Q71UM5;C9JLI6	3;3;2;1	1;1;1;0	1;1;1;0	40S ribosomal protein S27;40S ribosomal protein S27-like	RPS27L	>tr|H0YMV8|H0YMV8_HUMAN 40S ribosomal protein S27 OS=Homo sapiens GN=RPS27L PE=3 SV=1;>sp|Q71UM5|RS27L_HUMAN 40S ribosomal protein S27-like OS=Homo sapiens GN=RPS27L PE=1 SV=3;>tr|C9JLI6|C9JLI6_HUMAN 40S ribosomal protein S27 OS=Homo sapiens GN=RPS27L PE=3	4	3	1	1	0	2	2	2	3	2	0	1	0	0	1	0	0	1	0	0	1	0	32	11	11	11.345	100	100;84;97;52		1			1		1.7472e-19	0.59058	0.74055	0.73934	2	NaN	NaN	NaN
O43488;H3BLU7;Q8NHP1;H7C5H7	O43488;H3BLU7	6;6;1;1	6;6;1;1	6;6;1;1	Aflatoxin B1 aldehyde reductase member 2	AKR7A2	>sp|O43488|ARK72_HUMAN Aflatoxin B1 aldehyde reductase member 2 OS=Homo sapiens GN=AKR7A2 PE=1 SV=3;>tr|H3BLU7|H3BLU7_HUMAN Aflatoxin B1 aldehyde reductase member 2 (Fragment) OS=Homo sapiens GN=AKR7A2 PE=4 SV=1	4	6	6	6	3	6	1	0	0	1	3	6	1	0	0	1	3	6	1	0	0	1	27.3	27.3	27.3	39.589	359	359;314;331;205	3	6	1			1	6.001e-41	0.31341	0.6013	82.469	11	1.9766	2.9693	17.48
P42126;H3BP91;P42126-2;Q96DC0;H3BS70	P42126;H3BP91;P42126-2;Q96DC0;H3BS70	7;7;7;6;5	7;7;7;6;5	7;7;7;6;5	Enoyl-CoA delta isomerase 1, mitochondrial	ECI1;DCI	>sp|P42126|ECI1_HUMAN Enoyl-CoA delta isomerase 1, mitochondrial OS=Homo sapiens GN=ECI1 PE=1 SV=1;>tr|H3BP91|H3BP91_HUMAN Enoyl-CoA delta isomerase 1, mitochondrial (Fragment) OS=Homo sapiens GN=ECI1 PE=3 SV=1;>sp|P42126-2|ECI1_HUMAN Isoform 2 of Enoyl-Co	5	7	7	7	0	0	3	5	4	7	0	0	3	5	4	7	0	0	3	5	4	7	29.1	29.1	29.1	32.816	302	302;294;285;243;224			3	6	6	10	1.7484e-134	0.33313	0.60146	114.77	25	NaN	NaN	NaN
O96000;H3BPJ9;Q96II6;H3BV16	O96000;H3BPJ9;Q96II6;H3BV16	9;9;8;7	9;9;8;7	9;9;8;7	NADH dehydrogenase [ubiquinone] 1 beta subcomplex subunit 10	NDUFB10	>sp|O96000|NDUBA_HUMAN NADH dehydrogenase [ubiquinone] 1 beta subcomplex subunit 10 OS=Homo sapiens GN=NDUFB10 PE=1 SV=3;>tr|H3BPJ9|H3BPJ9_HUMAN NADH dehydrogenase [ubiquinone] 1 beta subcomplex subunit 10 OS=Homo sapiens GN=NDUFB10 PE=4 SV=1;>tr|Q96II6|Q9	4	9	9	9	0	2	7	5	9	5	0	2	7	5	9	5	0	2	7	5	9	5	48.8	48.8	48.8	20.776	172	172;161;168;143		2	7	5	18	8	1.4693e-67	3.8637	2.7731	166.9	34	NaN	NaN	NaN
Q9BVA0;H3BPK1;H3BPD8;H3BT67;H3BTV8	Q9BVA0;H3BPK1;H3BPD8;H3BT67;H3BTV8	2;2;1;1;1	2;2;1;1;1	2;2;1;1;1	Katanin p80 WD40-containing subunit B1	KATNB1	>sp|Q9BVA0|KTNB1_HUMAN Katanin p80 WD40 repeat-containing subunit B1 OS=Homo sapiens GN=KATNB1 PE=1 SV=1;>tr|H3BPK1|H3BPK1_HUMAN Katanin p80 WD40-containing subunit B1 (Fragment) OS=Homo sapiens GN=KATNB1 PE=4 SV=1;>tr|H3BPD8|H3BPD8_HUMAN Katanin p80 WD40-	5	2	2	2	0	0	1	1	1	2	0	0	1	1	1	2	0	0	1	1	1	2	2.4	2.4	2.4	72.333	655	655;210;208;117;79			1	1	1	2	0.0033707	0.79459	1.0491	32.637	5	NaN	NaN	NaN
Q16775;Q16775-2;H3BPK3;H3BPQ4;H3BQW8;H3BV79	Q16775;Q16775-2;H3BPK3;H3BPQ4	3;3;3;2;1;1	3;3;3;2;1;1	3;3;3;2;1;1	Hydroxyacylglutathione hydrolase, mitochondrial	HAGH	>sp|Q16775|GLO2_HUMAN Hydroxyacylglutathione hydrolase, mitochondrial OS=Homo sapiens GN=HAGH PE=1 SV=2;>sp|Q16775-2|GLO2_HUMAN Isoform 2 of Hydroxyacylglutathione hydrolase, mitochondrial OS=Homo sapiens GN=HAGH;>tr|H3BPK3|H3BPK3_HUMAN Hydroxyacylglutathi	6	3	3	3	0	1	1	2	1	0	0	1	1	2	1	0	0	1	1	2	1	0	13.3	13.3	13.3	33.805	308	308;260;239;258;160;64		1	1	2	1		1.9374e-07	0.48359	0.6284	13.188	5	NaN	NaN	NaN
P27449;H3BR50	P27449;H3BR50	1;1	1;1	1;1	V-type proton ATPase 16 kDa proteolipid subunit	ATP6V0C	>sp|P27449|VATL_HUMAN V-type proton ATPase 16 kDa proteolipid subunit OS=Homo sapiens GN=ATP6V0C PE=1 SV=1;>tr|H3BR50|H3BR50_HUMAN V-type proton ATPase 16 kDa proteolipid subunit OS=Homo sapiens GN=ATP6V0C PE=3 SV=1	2	1	1	1	0	1	1	1	1	1	0	1	1	1	1	1	0	1	1	1	1	1	11.6	11.6	11.6	15.736	155	155;87		1	1	2	3	2	0.00086334	0.40294	0.38655	102.34	9	NaN	NaN	NaN
P55789;H3BRD2;H3BRW3	P55789;H3BRD2;H3BRW3	1;1;1	1;1;1	1;1;1	FAD-linked sulfhydryl oxidase ALR	GFER	>sp|P55789|ALR_HUMAN FAD-linked sulfhydryl oxidase ALR OS=Homo sapiens GN=GFER PE=1 SV=2;>tr|H3BRD2|H3BRD2_HUMAN FAD-linked sulfhydryl oxidase ALR (Fragment) OS=Homo sapiens GN=GFER PE=4 SV=1;>tr|H3BRW3|H3BRW3_HUMAN FAD-linked sulfhydryl oxidase ALR OS=Hom	3	1	1	1	0	0	0	0	1	1	0	0	0	0	1	1	0	0	0	0	1	1	12.2	12.2	12.2	23.449	205	205;139;109					1	3	5.951e-16	1.0733	1.7393	185.71	4	NaN	NaN	NaN
P00738;J3QR68;J3QLC9;Q0VAC5;H3BS21;P00739-2;P00739	P00738;J3QR68;J3QLC9;Q0VAC5;H3BS21;P00739-2;P00739	2;2;2;2;2;1;1	2;2;2;2;2;1;1	2;2;2;2;2;1;1	Haptoglobin;Haptoglobin alpha chain;Haptoglobin beta chain;Haptoglobin-related protein	HP;HPR	>sp|P00738|HPT_HUMAN Haptoglobin OS=Homo sapiens GN=HP PE=1 SV=1;>tr|J3QR68|J3QR68_HUMAN Haptoglobin (Fragment) OS=Homo sapiens GN=HP PE=3 SV=1;>tr|J3QLC9|J3QLC9_HUMAN Haptoglobin (Fragment) OS=Homo sapiens GN=HP PE=3 SV=1;>tr|Q0VAC5|Q0VAC5_HUMAN HP protei	7	2	2	2	0	0	0	0	1	1	0	0	0	0	1	1	0	0	0	0	1	1	5.2	5.2	5.2	45.205	406	406;404;365;347;222;385;348					1	1	0.0027711	NaN	NaN	NaN	1	NaN	NaN	NaN
H7BXW7;Q9Y5U8	H7BXW7;Q9Y5U8	3;3	3;3	3;3	Brain protein 44-like protein	BRP44L	>tr|H7BXW7|H7BXW7_HUMAN Mitochondrial pyruvate carrier 1 OS=Homo sapiens GN=MPC1 PE=4 SV=1;>sp|Q9Y5U8|MPC1_HUMAN Mitochondrial pyruvate carrier 1 OS=Homo sapiens GN=MPC1 PE=1 SV=1	2	3	3	3	2	1	2	3	2	3	2	1	2	3	2	3	2	1	2	3	2	3	39.4	39.4	39.4	12.374	109	109;109	2	1	2	3	2	5	2.9783e-25	5.6656	0.39499	211.11	9	9.9527	0.4504	18.566
Q00059;H7BYN3;A8MRB2	Q00059;H7BYN3;A8MRB2	2;2;1	2;2;1	2;2;1	Transcription factor A, mitochondrial	TFAM	>sp|Q00059|TFAM_HUMAN Transcription factor A, mitochondrial OS=Homo sapiens GN=TFAM PE=1 SV=1;>tr|H7BYN3|H7BYN3_HUMAN Transcription factor A, mitochondrial (Fragment) OS=Homo sapiens GN=TFAM PE=4 SV=1;>tr|A8MRB2|A8MRB2_HUMAN Transcription factor A, mitocho	3	2	2	2	0	0	0	0	1	2	0	0	0	0	1	2	0	0	0	0	1	2	10.2	10.2	10.2	29.096	246	246;219;214					1	2	8.9614e-12	0.41899	0.65224	19.781	3	NaN	NaN	NaN
H7BZ11;J3KQN4;H0Y5B4;P83881;Q969Q0;H0Y3V9	H7BZ11;J3KQN4;H0Y5B4;P83881;Q969Q0;H0Y3V9	2;1;1;1;1;1	2;1;1;1;1;1	2;1;1;1;1;1	60S ribosomal protein L36a;60S ribosomal protein L36a-like	RPL36A;RPL36AL	>tr|H7BZ11|H7BZ11_HUMAN Uncharacterized protein (Fragment) OS=Homo sapiens PE=3 SV=1;>tr|J3KQN4|J3KQN4_HUMAN 60S ribosomal protein L36a OS=Homo sapiens GN=RPL36A PE=3 SV=1;>tr|H0Y5B4|H0Y5B4_HUMAN 60S ribosomal protein L36a (Fragment) OS=Homo sapiens GN=RPL	6	2	2	2	1	0	0	0	1	1	1	0	0	0	1	1	1	0	0	0	1	1	21.7	21.7	21.7	14.822	129	129;142;131;106;106;88	1				1	2	0.0022264	0.7408	1.3507	53.482	4	NaN	NaN	NaN
Q96HY7;H7C1J3	Q96HY7;H7C1J3	1;1	1;1	1;1	Probable 2-oxoglutarate dehydrogenase E1 component DHKTD1, mitochondrial	DHTKD1	>sp|Q96HY7|DHTK1_HUMAN Probable 2-oxoglutarate dehydrogenase E1 component DHKTD1, mitochondrial OS=Homo sapiens GN=DHTKD1 PE=2 SV=2;>tr|H7C1J3|H7C1J3_HUMAN Probable 2-oxoglutarate dehydrogenase E1 component DHKTD1, mitochondrial (Fragment) OS=Homo sapiens	2	1	1	1	0	0	0	0	0	1	0	0	0	0	0	1	0	0	0	0	0	1	1.1	1.1	1.1	103.08	919	919;161						1	0.0042653	NaN	NaN	NaN	0	NaN	NaN	NaN
Q9BUR5;H7C1U8;Q9BUR5-2;C9J574;G3V1B6	Q9BUR5;H7C1U8;Q9BUR5-2;C9J574	9;9;7;7;2	9;9;7;7;2	9;9;7;7;2	Apolipoprotein O	APOO	>sp|Q9BUR5|APOO_HUMAN Apolipoprotein O OS=Homo sapiens GN=APOO PE=1 SV=1;>tr|H7C1U8|H7C1U8_HUMAN Apolipoprotein O (Fragment) OS=Homo sapiens GN=APOO PE=4 SV=1;>sp|Q9BUR5-2|APOO_HUMAN Isoform 2 of Apolipoprotein O OS=Homo sapiens GN=APOO;>tr|C9J574|C9J574_H	5	9	9	9	6	6	6	4	5	7	6	6	6	4	5	7	6	6	6	4	5	7	72.7	72.7	72.7	22.284	198	198;178;180;179;114	8	7	9	5	12	14	6.6112e-132	2.9953	2.5163	187.37	47	6.6686	5.8253	190.37
O15194;O15194-2;H7C2S4	O15194;O15194-2;H7C2S4	1;1;1	1;1;1	1;1;1	CTD small phosphatase-like protein	CTDSPL	>sp|O15194|CTDSL_HUMAN CTD small phosphatase-like protein OS=Homo sapiens GN=CTDSPL PE=1 SV=2;>sp|O15194-2|CTDSL_HUMAN Isoform 2 of CTD small phosphatase-like protein OS=Homo sapiens GN=CTDSPL;>tr|H7C2S4|H7C2S4_HUMAN CTD small phosphatase-like protein (Fra	3	1	1	1	1	1	0	0	0	0	1	1	0	0	0	0	1	1	0	0	0	0	5.8	5.8	5.8	31.128	276	276;265;196	1	1					0.018092	NaN	NaN	NaN	1	NaN	NaN	NaN
O60568;H7C2S8;H7C2V1;H7C0B8	O60568;H7C2S8;H7C2V1;H7C0B8	2;2;1;1	2;2;1;1	2;2;1;1	Procollagen-lysine,2-oxoglutarate 5-dioxygenase 3	PLOD3	>sp|O60568|PLOD3_HUMAN Procollagen-lysine,2-oxoglutarate 5-dioxygenase 3 OS=Homo sapiens GN=PLOD3 PE=1 SV=1;>tr|H7C2S8|H7C2S8_HUMAN Procollagen-lysine,2-oxoglutarate 5-dioxygenase 3 (Fragment) OS=Homo sapiens GN=PLOD3 PE=4 SV=1;>tr|H7C2V1|H7C2V1_HUMAN Proc	4	2	2	2	0	0	0	1	0	1	0	0	0	1	0	1	0	0	0	1	0	1	2.6	2.6	2.6	84.784	738	738;264;270;66				1		1	0.00020603	0.77122	1.28	14.194	2	NaN	NaN	NaN
H7C2V4	H7C2V4	1	1	1		P2RX6	>tr|H7C2V4|H7C2V4_HUMAN P2X purinoceptor 6 (Fragment) OS=Homo sapiens GN=P2RX6 PE=4 SV=1	1	1	1	1	1	1	1	1	1	1	1	1	1	1	1	1	1	1	1	1	1	1	23.8	23.8	23.8	11.213	101	101	8	7	2	1	1	6	0.004529	0.031507	0.03581	170.66	22	0.019958	0.026187	101.91
H7C3D8;Q7Z7K0;C9JES7	H7C3D8;Q7Z7K0	3;3;1	3;3;1	3;3;1	COX assembly mitochondrial protein homolog	CMC1	>tr|H7C3D8|H7C3D8_HUMAN COX assembly mitochondrial protein homolog (Fragment) OS=Homo sapiens GN=CMC1 PE=4 SV=1;>sp|Q7Z7K0|COXM1_HUMAN COX assembly mitochondrial protein homolog OS=Homo sapiens GN=CMC1 PE=1 SV=1	3	3	3	3	1	2	0	1	2	3	1	2	0	1	2	3	1	2	0	1	2	3	25.7	25.7	25.7	13.078	113	113;106;76	1	2		1	4	6	7.5964e-22	0.17133	0.22782	203.03	9	NaN	NaN	NaN
Q96MR6;H7C4D4	Q96MR6;H7C4D4	1;1	1;1	1;1	WD repeat-containing protein 65	WDR65	>sp|Q96MR6|WDR65_HUMAN WD repeat-containing protein 65 OS=Homo sapiens GN=WDR65 PE=1 SV=3;>tr|H7C4D4|H7C4D4_HUMAN WD repeat-containing protein 65 (Fragment) OS=Homo sapiens GN=WDR65 PE=4 SV=1	2	1	1	1	0	1	0	0	0	0	0	1	0	0	0	0	0	1	0	0	0	0	0.6	0.6	0.6	144.96	1250	1250;78		1					0.020568	NaN	NaN	NaN	1	NaN	NaN	NaN
Q9H7Z7;H7C5L1;A6NHH0	Q9H7Z7;H7C5L1;A6NHH0	3;3;2	3;3;2	3;3;2	Prostaglandin E synthase 2;Prostaglandin E synthase 2 truncated form	PTGES2	>sp|Q9H7Z7|PGES2_HUMAN Prostaglandin E synthase 2 OS=Homo sapiens GN=PTGES2 PE=1 SV=1;>tr|H7C5L1|H7C5L1_HUMAN Prostaglandin E synthase 2 (Fragment) OS=Homo sapiens GN=PTGES2 PE=4 SV=1;>tr|A6NHH0|A6NHH0_HUMAN Prostaglandin E synthase 2 OS=Homo sapiens GN=PT	3	3	3	3	0	0	1	0	1	2	0	0	1	0	1	2	0	0	1	0	1	2	13.5	13.5	13.5	41.943	377	377;309;186			1		2	2	1.239e-22	1.8938	1.9463	147.38	5	NaN	NaN	NaN
Q9P0M9;H7C5U8;D6RAN8;B3KN43;D6RE11	Q9P0M9;H7C5U8;D6RAN8	3;3;2;1;1	3;3;2;1;1	3;3;2;1;1	39S ribosomal protein L27, mitochondrial	MRPL27	>sp|Q9P0M9|RM27_HUMAN 39S ribosomal protein L27, mitochondrial OS=Homo sapiens GN=MRPL27 PE=1 SV=1;>tr|H7C5U8|H7C5U8_HUMAN 39S ribosomal protein L27, mitochondrial (Fragment) OS=Homo sapiens GN=MRPL27 PE=4 SV=1;>tr|D6RAN8|D6RAN8_HUMAN 39S ribosomal protein	5	3	3	3	1	0	2	2	2	2	1	0	2	2	2	2	1	0	2	2	2	2	28.4	28.4	28.4	16.073	148	148;136;93;94;84	1		2	2	3	3	8.8636e-19	1.3646	1.3011	97.973	11	NaN	NaN	NaN
I3L0E3;Q9Y2R5;E9PE17	I3L0E3;Q9Y2R5;E9PE17	4;4;3	4;4;3	4;4;3	28S ribosomal protein S17, mitochondrial	MRPS17	>tr|I3L0E3|I3L0E3_HUMAN 28S ribosomal protein S17, mitochondrial OS=Homo sapiens GN=MRPS17 PE=4 SV=1;>sp|Q9Y2R5|RT17_HUMAN 28S ribosomal protein S17, mitochondrial OS=Homo sapiens GN=MRPS17 PE=1 SV=1;>tr|E9PE17|E9PE17_HUMAN 28S ribosomal protein S17, mitoc	3	4	4	4	1	1	3	2	3	4	1	1	3	2	3	4	1	1	3	2	3	4	25.8	25.8	25.8	25.72	225	225;130;129	1	1	3	2	5	7	4.2994e-42	0.86409	0.82802	87.652	17	NaN	NaN	NaN
I3L416;I3L3T0;I3L0X9;Q9Y3D7;I3L1U7	I3L416;I3L3T0;I3L0X9;Q9Y3D7;I3L1U7	7;7;7;7;5	7;7;7;7;5	7;7;7;7;5	Mitochondrial import inner membrane translocase subunit TIM16	PAM16	>tr|I3L416|I3L416_HUMAN Coronin OS=Homo sapiens GN=CORO7 PE=3 SV=1;>tr|I3L3T0|I3L3T0_HUMAN HCG15164, isoform CRA_b OS=Homo sapiens GN=PAM16 PE=4 SV=1;>tr|I3L0X9|I3L0X9_HUMAN Mitochondrial import inner membrane translocase subunit TIM16 OS=Homo sapiens GN=P	5	7	7	7	3	6	3	4	4	4	3	6	3	4	4	4	3	6	3	4	4	4	7.3	7.3	7.3	114.16	1048	1048;145;137;125;129	9	12	5	9	16	19	0	3.4133	0.5306	229.77	57	14.873	2.5791	203.96
I3L1M0;CON__Q8IUT8;I3L2N9;O76011;C4AMA3;CON__O76011	I3L1M0;CON__Q8IUT8;I3L2N9;O76011;C4AMA3;CON__O76011	19;18;18;17;17;17	4;4;4;4;4;4	4;4;4;4;4;4	Keratin, type I cuticular Ha4	KRT34	>tr|I3L1M0|I3L1M0_HUMAN Uncharacterized protein OS=Homo sapiens PE=3 SV=1;>Q8IUT8 TREMBL:Q8IUT8 Type I hair keratin 4 - Homo sapiens (Human).;>tr|I3L2N9|I3L2N9_HUMAN Uncharacterized protein OS=Homo sapiens PE=3 SV=1;>sp|O76011|KRT34_HUMAN Keratin, type I c	6	19	4	4	4	7	1	2	17	12	0	1	0	0	4	2	0	1	0	0	4	2	44	11	11	49.43	436	436;436;394;436;394;394		2			6	3	0	0.028746	0.036627	230.49	5	NaN	NaN	NaN
Q8N5K1;I3L1N9	Q8N5K1;I3L1N9	1;1	1;1	1;1	CDGSH iron-sulfur domain-containing protein 2	CISD2	>sp|Q8N5K1|CISD2_HUMAN CDGSH iron-sulfur domain-containing protein 2 OS=Homo sapiens GN=CISD2 PE=1 SV=1;>tr|I3L1N9|I3L1N9_HUMAN CDGSH iron-sulfur domain-containing protein 2 OS=Homo sapiens GN=CISD2 PE=4 SV=1	2	1	1	1	0	0	0	0	1	0	0	0	0	0	1	0	0	0	0	0	1	0	8.9	8.9	8.9	15.278	135	135;47					1		0.0017071	NaN	NaN	NaN	1	NaN	NaN	NaN
P57678;I3L2C7;I3L399;I3L4A4;I3L4M4;E7EN12;I3L1J7;REV__O95461-2	P57678;I3L2C7	31;31;7;6;5;4;2;1	31;31;7;6;5;4;2;1	31;31;7;6;5;4;2;1	Gem-associated protein 4	GEMIN4	>sp|P57678|GEMI4_HUMAN Gem-associated protein 4 OS=Homo sapiens GN=GEMIN4 PE=1 SV=2;>tr|I3L2C7|I3L2C7_HUMAN Gem-associated protein 4 OS=Homo sapiens GN=GEMIN4 PE=4 SV=1	8	31	31	31	16	22	24	22	16	17	16	22	24	22	16	17	16	22	24	22	16	17	37.2	37.2	37.2	120.04	1058	1058;1047;296;271;189;184;70;704	17	26	35	26	21	22	0	0.73337	1.0167	44.323	146	0.93667	1.2259	50.465
Q9UPN4;Q9UPN4-2;I3L2J8;Q9UPN4-3	Q9UPN4;Q9UPN4-2;I3L2J8;Q9UPN4-3	1;1;1;1	1;1;1;1	1;1;1;1	5-azacytidine-induced protein 1	AZI1	>sp|Q9UPN4|AZI1_HUMAN 5-azacytidine-induced protein 1 OS=Homo sapiens GN=AZI1 PE=1 SV=3;>sp|Q9UPN4-2|AZI1_HUMAN Isoform 2 of 5-azacytidine-induced protein 1 OS=Homo sapiens GN=AZI1;>tr|I3L2J8|I3L2J8_HUMAN 5-azacytidine-induced protein 1 OS=Homo sapiens GN=	4	1	1	1	0	1	0	0	0	0	0	1	0	0	0	0	0	1	0	0	0	0	1.3	1.3	1.3	122.15	1083	1083;1080;1047;1044		2					0.013634	NaN	NaN	NaN	0	NaN	NaN	NaN
P62277;J3KMX5;E9PS50	P62277;J3KMX5	4;4;1	4;4;1	4;4;1	40S ribosomal protein S13	RPS13	>sp|P62277|RS13_HUMAN 40S ribosomal protein S13 OS=Homo sapiens GN=RPS13 PE=1 SV=2;>tr|J3KMX5|J3KMX5_HUMAN 40S ribosomal protein S13 OS=Homo sapiens GN=RPS13 PE=4 SV=1	3	4	4	4	0	0	3	2	2	3	0	0	3	2	2	3	0	0	3	2	2	3	25.2	25.2	25.2	17.222	151	151;148;116			3	3	2	4	6.2047e-13	0.76272	1.0708	10.922	12	NaN	NaN	NaN
J3KN00;Q9P0J0;E7ENQ6	J3KN00;Q9P0J0;E7ENQ6	11;11;9	11;11;9	11;11;9	NADH dehydrogenase [ubiquinone] 1 alpha subcomplex subunit 13	NDUFA13	>tr|J3KN00|J3KN00_HUMAN NADH dehydrogenase (Ubiquinone) 1 alpha subcomplex, 13 OS=Homo sapiens GN=NDUFA13 PE=4 SV=1;>sp|Q9P0J0|NDUAD_HUMAN NADH dehydrogenase [ubiquinone] 1 alpha subcomplex subunit 13 OS=Homo sapiens GN=NDUFA13 PE=1 SV=3;>tr|E7ENQ6|E7ENQ6_	3	11	11	11	7	9	6	5	8	8	7	9	6	5	8	8	7	9	6	5	8	8	36.1	36.1	36.1	25.821	227	227;144;273	13	14	6	6	16	15	8.0865e-154	2.5944	0.45673	170.9	61	5.8955	0.65237	155.79
J3KN10;P42356;P42356-2;A4QPH2;A4QPH2-3;A8MTF1;A4QPH2-2;Q8N8J0;C9JLI1	J3KN10;P42356	64;62;24;13;13;13;10;5;1	64;62;24;13;13;13;10;5;1	64;62;24;13;13;13;10;5;1	Phosphatidylinositol 4-kinase alpha	PI4KA	>tr|J3KN10|J3KN10_HUMAN Phosphatidylinositol 4-kinase alpha OS=Homo sapiens GN=PI4KA PE=4 SV=1;>sp|P42356|PI4KA_HUMAN Phosphatidylinositol 4-kinase alpha OS=Homo sapiens GN=PI4KA PE=1 SV=3	9	64	64	64	19	26	19	28	53	48	19	26	19	28	53	48	19	26	19	28	53	48	35.4	35.4	35.4	236.83	2102	2102;2044;854;592;539;435;439;262;87	23	37	20	28	83	71	5.6656e-285	0.72755	0.96223	19.465	261	0.74522	0.97229	21.113
J3KNA0;Q15070;Q15070-2;E7EVY0;Q15070-3;C9JC63	J3KNA0;Q15070;Q15070-2;E7EVY0;Q15070-3;C9JC63	8;8;8;7;4;4	8;8;8;7;4;4	8;8;8;7;4;4	Mitochondrial inner membrane protein OXA1L	OXA1L	>tr|J3KNA0|J3KNA0_HUMAN Mitochondrial inner membrane protein OXA1L OS=Homo sapiens GN=OXA1L PE=3 SV=1;>sp|Q15070|OXA1L_HUMAN Mitochondrial inner membrane protein OXA1L OS=Homo sapiens GN=OXA1L PE=1 SV=3;>sp|Q15070-2|OXA1L_HUMAN Isoform 2 of Mitochondrial i	6	8	8	8	3	8	1	1	3	3	3	8	1	1	3	3	3	8	1	1	3	3	14.3	14.3	14.3	55.269	495	495;435;419;408;263;112	4	14	1	1	3	5	7.6285e-31	0.26759	0.44429	216.5	25	9.4576	16.426	61.619
J3KNB4;P49913	J3KNB4;P49913	3;3	3;3	3;3	Cathelicidin antimicrobial peptide;Antibacterial protein FALL-39;Antibacterial protein LL-37	CAMP	>tr|J3KNB4|J3KNB4_HUMAN Antibacterial protein LL-37 OS=Homo sapiens GN=CAMP PE=4 SV=1;>sp|P49913|CAMP_HUMAN Cathelicidin antimicrobial peptide OS=Homo sapiens GN=CAMP PE=1 SV=1	2	3	3	3	0	0	0	0	0	3	0	0	0	0	0	3	0	0	0	0	0	3	18.5	18.5	18.5	19.591	173	173;170						3	6.4295e-05	NaN	NaN	NaN	1	NaN	NaN	NaN
Q8NFP4-2;J3KNB7;Q8NFP4	Q8NFP4-2;J3KNB7;Q8NFP4	1;1;1	1;1;1	1;1;1	MAM domain-containing glycosylphosphatidylinositol anchor protein 1	MDGA1	>sp|Q8NFP4-2|MDGA1_HUMAN Isoform 2 of MAM domain-containing glycosylphosphatidylinositol anchor protein 1 OS=Homo sapiens GN=MDGA1;>tr|J3KNB7|J3KNB7_HUMAN MAM domain-containing glycosylphosphatidylinositol anchor protein 1 OS=Homo sapiens GN=MDGA1 PE=4 SV=	3	1	1	1	1	0	0	0	0	1	1	0	0	0	0	1	1	0	0	0	0	1	1.6	1.6	1.6	107.34	973	973;959;955	1					1	0.023744	NaN	NaN	NaN	1	NaN	NaN	NaN
Q16134;J3KND9;D6RAD5	Q16134;J3KND9	9;9;2	9;9;2	9;9;2	Electron transfer flavoprotein-ubiquinone oxidoreductase, mitochondrial	ETFDH	>sp|Q16134|ETFD_HUMAN Electron transfer flavoprotein-ubiquinone oxidoreductase, mitochondrial OS=Homo sapiens GN=ETFDH PE=1 SV=2;>tr|J3KND9|J3KND9_HUMAN Electron transfer flavoprotein-ubiquinone oxidoreductase, mitochondrial OS=Homo sapiens GN=ETFDH PE=4 S	3	9	9	9	2	4	1	5	6	9	2	4	1	5	6	9	2	4	1	5	6	9	19.8	19.8	19.8	68.495	617	617;570;164	2	5	1	5	11	11	7.5757e-56	0.66379	0.90016	175.48	27	NaN	NaN	NaN
Q8N3J2;J3KNJ7	Q8N3J2;J3KNJ7	1;1	1;1	1;1	Methyltransferase-like protein 4	METTL4	>sp|Q8N3J2|METL4_HUMAN Methyltransferase-like protein 4 OS=Homo sapiens GN=METTL4 PE=2 SV=3;>tr|J3KNJ7|J3KNJ7_HUMAN Methyltransferase-like protein 4 OS=Homo sapiens GN=METTL4 PE=4 SV=1	2	1	1	1	0	0	0	0	1	0	0	0	0	0	1	0	0	0	0	0	1	0	1.7	1.7	1.7	54.041	472	472;419					2		0.012365	1.0325	1.033	1.9124	2	NaN	NaN	NaN
J3KNM0;P35813;P35813-2;E9PKB5;E9PJN3;E9PL75	J3KNM0;P35813;P35813-2;E9PKB5	6;6;5;3;2;2	3;3;2;1;1;1	3;3;2;1;1;1	Protein phosphatase 1A	PPM1A	>tr|J3KNM0|J3KNM0_HUMAN Protein phosphatase 1A OS=Homo sapiens GN=PPM1A PE=3 SV=1;>sp|P35813|PPM1A_HUMAN Protein phosphatase 1A OS=Homo sapiens GN=PPM1A PE=1 SV=1;>sp|P35813-2|PPM1A_HUMAN Isoform Alpha-2 of Protein phosphatase 1A OS=Homo sapiens GN=PPM1A;>	6	6	3	3	2	3	4	3	4	4	1	1	2	1	2	2	1	1	2	1	2	2	15.4	8.6	8.6	51.366	455	455;382;324;187;148;129	1	1	2	1	3	3	1.2602e-56	0.52851	0.87007	44.505	11	NaN	NaN	NaN
Q02252;J3KNU8	Q02252;J3KNU8	2;2	2;2	2;2	Methylmalonate-semialdehyde dehydrogenase [acylating], mitochondrial	ALDH6A1	>sp|Q02252|MMSA_HUMAN Methylmalonate-semialdehyde dehydrogenase [acylating], mitochondrial OS=Homo sapiens GN=ALDH6A1 PE=1 SV=2;>tr|J3KNU8|J3KNU8_HUMAN Methylmalonate-semialdehyde dehydrogenase [acylating], mitochondrial OS=Homo sapiens GN=ALDH6A1 PE=3 SV=	2	2	2	2	0	0	0	1	0	2	0	0	0	1	0	2	0	0	0	1	0	2	3.9	3.9	3.9	57.839	535	535;522				1		2	0.00092905	NaN	NaN	NaN	1	NaN	NaN	NaN
O75167-4;O75167;J3KP75;O75167-2;O75167-5;F5H858;H9KVA6	O75167-4;O75167;J3KP75;O75167-2;O75167-5;F5H858;H9KVA6	2;2;2;2;2;1;1	2;2;2;2;2;1;1	2;2;2;2;2;1;1	Phosphatase and actin regulator 2	PHACTR2	>sp|O75167-4|PHAR2_HUMAN Isoform 4 of Phosphatase and actin regulator 2 OS=Homo sapiens GN=PHACTR2;>sp|O75167|PHAR2_HUMAN Phosphatase and actin regulator 2 OS=Homo sapiens GN=PHACTR2 PE=1 SV=2;>tr|J3KP75|J3KP75_HUMAN Phosphatase and actin regulator 2 OS=Ho	7	2	2	2	0	0	0	0	2	1	0	0	0	0	2	1	0	0	0	0	2	1	3.9	3.9	3.9	70.726	645	645;634;622;565;554;166;153					2	2	0.0032218	0.70017	0.96103	326.99	2	NaN	NaN	NaN
J3KQV8;O43426;J3KPK1;C9JFZ1;O43426-2;O43426-4;C9JW66	J3KQV8;O43426;J3KPK1	3;3;3;1;1;1;1	3;3;3;1;1;1;1	3;3;3;1;1;1;1	Synaptojanin-1	SYNJ1	>tr|J3KQV8|J3KQV8_HUMAN Synaptojanin-1 OS=Homo sapiens GN=SYNJ1 PE=4 SV=1;>sp|O43426|SYNJ1_HUMAN Synaptojanin-1 OS=Homo sapiens GN=SYNJ1 PE=1 SV=2;>tr|J3KPK1|J3KPK1_HUMAN Synaptojanin-1 OS=Homo sapiens GN=SYNJ1 PE=4 SV=1	7	3	3	3	1	2	0	0	0	0	1	2	0	0	0	0	1	2	0	0	0	0	2.6	2.6	2.6	177.55	1612	1612;1573;1526;1350;1311;1295;695	1	2					0.00015965	0.80878	1.0864	18.251	3	NaN	NaN	NaN
J3KPM8;P14854	J3KPM8;P14854	4;4	4;4	4;4	Cytochrome c oxidase subunit 6B1	COX6B1	>tr|J3KPM8|J3KPM8_HUMAN Cytochrome c oxidase subunit 6B1 OS=Homo sapiens GN=COX6B1 PE=4 SV=1;>sp|P14854|CX6B1_HUMAN Cytochrome c oxidase subunit 6B1 OS=Homo sapiens GN=COX6B1 PE=1 SV=2	2	4	4	4	3	0	1	0	3	3	3	0	1	0	3	3	3	0	1	0	3	3	48.5	48.5	48.5	12.035	103	103;86	3		1		5	4	2.0831e-23	1.3788	1.4023	178.31	12	2.124	0.48196	347.53
J3KPS3;P04075;H3BQN4;H3BPS8;H3BU78;H3BR04;H3BUH7;H3BR68;H3BMQ8	J3KPS3;P04075;H3BQN4;H3BPS8	5;5;4;3;2;2;2;2;1	5;5;4;3;2;2;2;2;1	5;5;4;3;2;2;2;2;1	Fructose-bisphosphate aldolase A;Fructose-bisphosphate aldolase	ALDOA	>tr|J3KPS3|J3KPS3_HUMAN Fructose-bisphosphate aldolase OS=Homo sapiens GN=ALDOA PE=3 SV=1;>sp|P04075|ALDOA_HUMAN Fructose-bisphosphate aldolase A OS=Homo sapiens GN=ALDOA PE=1 SV=2;>tr|H3BQN4|H3BQN4_HUMAN Fructose-bisphosphate aldolase OS=Homo sapiens GN=A	9	5	5	5	5	1	0	0	0	1	5	1	0	0	0	1	5	1	0	0	0	1	19.8	19.8	19.8	39.817	368	368;364;361;278;204;162;155;130;140	8	1				1	1.3545e-23	0.27285	0.34649	72.044	9	0.15287	0.20811	74.644
J3KPT4;Q9H4I3;Q9H4I3-2	J3KPT4;Q9H4I3;Q9H4I3-2	3;3;2	3;3;2	3;3;2	TraB domain-containing protein	TRABD	>tr|J3KPT4|J3KPT4_HUMAN TraB domain-containing protein OS=Homo sapiens GN=TRABD PE=4 SV=1;>sp|Q9H4I3|TRABD_HUMAN TraB domain-containing protein OS=Homo sapiens GN=TRABD PE=2 SV=1;>sp|Q9H4I3-2|TRABD_HUMAN Isoform 2 of TraB domain-containing protein OS=Homo	3	3	3	3	1	1	0	0	1	2	1	1	0	0	1	2	1	1	0	0	1	2	8.2	8.2	8.2	42.692	379	379;376;330	1	2			1	3	3.1821e-08	0.24569	0.37503	120.15	6	NaN	NaN	NaN
J3KQ73;Q14318-2;Q14318;C8C9T5	J3KQ73;Q14318-2;Q14318	9;9;9;4	9;9;9;4	9;9;9;4	Peptidyl-prolyl cis-trans isomerase FKBP8	FKBP8	>tr|J3KQ73|J3KQ73_HUMAN Peptidyl-prolyl cis-trans isomerase FKBP8 OS=Homo sapiens GN=FKBP8 PE=4 SV=1;>sp|Q14318-2|FKBP8_HUMAN Isoform 2 of Peptidyl-prolyl cis-trans isomerase FKBP8 OS=Homo sapiens GN=FKBP8;>sp|Q14318|FKBP8_HUMAN Peptidyl-prolyl cis-trans i	4	9	9	9	1	1	0	0	6	9	1	1	0	0	6	9	1	1	0	0	6	9	29.9	29.9	29.9	47.143	441	441;413;412;253	1	2			11	12	4.2731e-184	0.54072	1.1191	90.924	26	NaN	NaN	NaN
J3KQ83;P18859;A8MUH2	J3KQ83;P18859;A8MUH2	6;6;4	6;6;4	6;6;4	ATP synthase-coupling factor 6, mitochondrial	ATP5J	>tr|J3KQ83|J3KQ83_HUMAN ATP synthase-coupling factor 6, mitochondrial OS=Homo sapiens GN=ATP5J PE=3 SV=1;>sp|P18859|ATP5J_HUMAN ATP synthase-coupling factor 6, mitochondrial OS=Homo sapiens GN=ATP5J PE=1 SV=1;>tr|A8MUH2|A8MUH2_HUMAN ATP synthase-coupling f	3	6	6	6	0	0	6	5	0	1	0	0	6	5	0	1	0	0	6	5	0	1	51.7	51.7	51.7	13.388	116	116;108;119			10	9		1	9.1448e-92	6.3838	6.3758	127.18	10	NaN	NaN	NaN
Q9Y2D8;J3KR02;Q9Y2D8-2	Q9Y2D8;J3KR02;Q9Y2D8-2	1;1;1	1;1;1	1;1;1	Afadin- and alpha-actinin-binding protein	SSX2IP	>sp|Q9Y2D8|ADIP_HUMAN Afadin- and alpha-actinin-binding protein OS=Homo sapiens GN=SSX2IP PE=1 SV=3;>tr|J3KR02|J3KR02_HUMAN Afadin- and alpha-actinin-binding protein OS=Homo sapiens GN=SSX2IP PE=4 SV=1;>sp|Q9Y2D8-2|ADIP_HUMAN Isoform 2 of Afadin- and alpha	3	1	1	1	1	1	0	1	1	1	1	1	0	1	1	1	1	1	0	1	1	1	1.6	1.6	1.6	71.235	614	614;587;560	1	1		1	2	1	0.017384	0.87703	1.0221	5.1725	6	NaN	NaN	NaN
P41252;J3KR24;Q5TCC6	P41252;J3KR24;Q5TCC6	1;1;1	1;1;1	1;1;1	Isoleucine--tRNA ligase, cytoplasmic	IARS	>sp|P41252|SYIC_HUMAN Isoleucine--tRNA ligase, cytoplasmic OS=Homo sapiens GN=IARS PE=1 SV=2;>tr|J3KR24|J3KR24_HUMAN Isoleucine--tRNA ligase, cytoplasmic OS=Homo sapiens GN=IARS PE=4 SV=1;>tr|Q5TCC6|Q5TCC6_HUMAN Isoleucine--tRNA ligase, cytoplasmic OS=Homo	3	1	1	1	1	0	0	0	1	0	1	0	0	0	1	0	1	0	0	0	1	0	1	1	1	144.5	1262	1262;1152;174	1				1		0.00183	0.72696	0.78878	35.625	2	NaN	NaN	NaN
J3KR54;P26440;B3KVI7;H0YN10;H7C4G6;H0YLC3;H0YKV0	J3KR54;P26440;B3KVI7;H0YN10	3;3;2;2;1;1;1	3;3;2;2;1;1;1	3;3;2;2;1;1;1	Isovaleryl-CoA dehydrogenase, mitochondrial	IVD	>tr|J3KR54|J3KR54_HUMAN Isovaleryl Coenzyme A dehydrogenase, isoform CRA_a OS=Homo sapiens GN=IVD PE=3 SV=1;>sp|P26440|IVD_HUMAN Isovaleryl-CoA dehydrogenase, mitochondrial OS=Homo sapiens GN=IVD PE=1 SV=1;>tr|B3KVI7|B3KVI7_HUMAN Isovaleryl Coenzyme A dehy	7	3	3	3	0	2	0	2	0	3	0	2	0	2	0	3	0	2	0	2	0	3	7.3	7.3	7.3	46.65	426	426;423;396;212;307;243;145		3		2		4	2.0407e-09	0.097395	0.14845	55.536	6	NaN	NaN	NaN
Q96QA5;J3KRG2	Q96QA5;J3KRG2	2;2	2;2	2;2	Gasdermin-A	GSDMA	>sp|Q96QA5|GSDMA_HUMAN Gasdermin-A OS=Homo sapiens GN=GSDMA PE=2 SV=4;>tr|J3KRG2|J3KRG2_HUMAN Gasdermin-A (Fragment) OS=Homo sapiens GN=GSDMA PE=4 SV=1	2	2	2	2	2	0	0	0	0	0	2	0	0	0	0	0	2	0	0	0	0	0	5.2	5.2	5.2	49.364	445	445;159	3						4.8053e-05	0.15247	0.19129	49.843	3	0.15247	0.19129	49.843
Q14197;J3KS15	Q14197;J3KS15	4;4	4;4	4;4	Peptidyl-tRNA hydrolase ICT1, mitochondrial	ICT1	>sp|Q14197|ICT1_HUMAN Peptidyl-tRNA hydrolase ICT1, mitochondrial OS=Homo sapiens GN=ICT1 PE=1 SV=1;>tr|J3KS15|J3KS15_HUMAN Peptidyl-tRNA hydrolase ICT1, mitochondrial (Fragment) OS=Homo sapiens GN=ICT1 PE=4 SV=1	2	4	4	4	0	0	1	1	2	3	0	0	1	1	2	3	0	0	1	1	2	3	23.8	23.8	23.8	23.63	206	206;192			1	1	2	3	2.4298e-12	0.4434	0.66352	66.232	7	NaN	NaN	NaN
Q7Z4W1;J3QS36;J3KS22;J3QL34;J3KSZ5;J3KRZ4;J3QS45	Q7Z4W1;J3QS36;J3KS22;J3QL34;J3KSZ5;J3KRZ4;J3QS45	2;2;2;1;1;1;1	2;2;2;1;1;1;1	2;2;2;1;1;1;1	L-xylulose reductase	DCXR	>sp|Q7Z4W1|DCXR_HUMAN L-xylulose reductase OS=Homo sapiens GN=DCXR PE=1 SV=2;>tr|J3QS36|J3QS36_HUMAN L-xylulose reductase (Fragment) OS=Homo sapiens GN=DCXR PE=3 SV=1;>tr|J3KS22|J3KS22_HUMAN L-xylulose reductase (Fragment) OS=Homo sapiens GN=DCXR PE=3 SV=1	7	2	2	2	0	0	0	0	0	2	0	0	0	0	0	2	0	0	0	0	0	2	8.6	8.6	8.6	25.913	244	244;225;224;176;143;141;100						2	2.7158e-06	0.14898	0.35548	87.144	2	NaN	NaN	NaN
P62829;J3KT29;B9ZVP7;C9JD32;J3KTJ3	P62829;J3KT29;B9ZVP7;C9JD32	4;4;3;3;1	4;4;3;3;1	4;4;3;3;1	60S ribosomal protein L23	RPL23	>sp|P62829|RL23_HUMAN 60S ribosomal protein L23 OS=Homo sapiens GN=RPL23 PE=1 SV=1;>tr|J3KT29|J3KT29_HUMAN 60S ribosomal protein L23 OS=Homo sapiens GN=RPL23 PE=3 SV=1;>tr|B9ZVP7|B9ZVP7_HUMAN 60S ribosomal protein L23 OS=Homo sapiens GN=RPL23 PE=3 SV=1;>tr	5	4	4	4	2	2	3	3	2	3	2	2	3	3	2	3	2	2	3	3	2	3	43.6	43.6	43.6	14.865	140	140;122;114;91;81	3	3	5	3	3	6	2.4726e-33	0.7934	1.107	19.74	23	0.65069	0.87822	2.0626
J3QLS3;Q9Y2R9;J3QQS1;J3QKW2;J3KSI8	J3QLS3;Q9Y2R9;J3QQS1;J3QKW2;J3KSI8	8;8;6;5;5	8;8;6;5;5	8;8;6;5;5	28S ribosomal protein S7, mitochondrial	MRPS7	>tr|J3QLS3|J3QLS3_HUMAN 28S ribosomal protein S7, mitochondrial OS=Homo sapiens GN=MRPS7 PE=4 SV=1;>sp|Q9Y2R9|RT07_HUMAN 28S ribosomal protein S7, mitochondrial OS=Homo sapiens GN=MRPS7 PE=1 SV=2;>tr|J3QQS1|J3QQS1_HUMAN 28S ribosomal protein S7, mitochondr	5	8	8	8	0	0	1	2	1	7	0	0	1	2	1	7	0	0	1	2	1	7	32.8	32.8	32.8	31.704	271	271;242;172;183;156			1	2	1	8	3.6458e-36	0.33402	0.73005	45.234	12	NaN	NaN	NaN
P02749;J3QRN2	P02749;J3QRN2	1;1	1;1	1;1	Beta-2-glycoprotein 1	APOH	>sp|P02749|APOH_HUMAN Beta-2-glycoprotein 1 OS=Homo sapiens GN=APOH PE=1 SV=3;>tr|J3QRN2|J3QRN2_HUMAN Beta-2-glycoprotein 1 (Fragment) OS=Homo sapiens GN=APOH PE=4 SV=1	2	1	1	1	0	0	0	0	0	1	0	0	0	0	0	1	0	0	0	0	0	1	4.9	4.9	4.9	38.298	345	345;181						1	0.012039	NaN	NaN	NaN	1	NaN	NaN	NaN
J3QRS3;O14950;P19105;P24844;P24844-2;J3KTJ1	J3QRS3;O14950;P19105;P24844	5;5;5;3;2;2	5;5;5;3;2;2	5;5;5;3;2;2	Myosin regulatory light chain 12B;Myosin regulatory light chain 12A;Myosin regulatory light polypeptide 9	MYL12B;MYL12A;MYL9	>tr|J3QRS3|J3QRS3_HUMAN Myosin regulatory light chain 12A OS=Homo sapiens GN=MYL12A PE=4 SV=1;>sp|O14950|ML12B_HUMAN Myosin regulatory light chain 12B OS=Homo sapiens GN=MYL12B PE=1 SV=2;>sp|P19105|ML12A_HUMAN Myosin regulatory light chain 12A OS=Homo sapi	6	5	5	5	0	1	5	2	1	1	0	1	5	2	1	1	0	1	5	2	1	1	32.8	32.8	32.8	20.457	177	177;172;171;172;118;114		1	5	2	1	1	3.473e-35	0.7323	0.80163	28.236	10	NaN	NaN	NaN
J3QS99;P62424;Q5T8U3;Q5T8U2	J3QS99;P62424;Q5T8U3	3;3;3;1	3;3;3;1	3;3;3;1	60S ribosomal protein L7a	RPL7A	>tr|J3QS99|J3QS99_HUMAN Uncharacterized protein OS=Homo sapiens PE=4 SV=1;>sp|P62424|RL7A_HUMAN 60S ribosomal protein L7a OS=Homo sapiens GN=RPL7A PE=1 SV=2;>tr|Q5T8U3|Q5T8U3_HUMAN 60S ribosomal protein L7a (Fragment) OS=Homo sapiens GN=RPL7A PE=4 SV=1	4	3	3	3	0	0	2	1	0	1	0	0	2	1	0	1	0	0	2	1	0	1	15	15	15	30.169	267	267;266;191;151			2	1		1	4.6674e-34	0.91792	1.1222	8.6733	4	NaN	NaN	NaN
Q6DKK2;J3QT19	Q6DKK2;J3QT19	3;3	3;3	3;3	Tetratricopeptide repeat protein 19, mitochondrial	TTC19	>sp|Q6DKK2|TTC19_HUMAN Tetratricopeptide repeat protein 19, mitochondrial OS=Homo sapiens GN=TTC19 PE=1 SV=4;>tr|J3QT19|J3QT19_HUMAN Tetratricopeptide repeat protein 19, mitochondrial OS=Homo sapiens GN=TTC19 PE=4 SV=1	2	3	3	3	1	1	3	0	0	3	1	1	3	0	0	3	1	1	3	0	0	3	8.7	8.7	8.7	42.456	380	380;335	1	1	5			3	2.9206e-14	0.26907	0.39366	75.748	8	NaN	NaN	NaN
J3QTA6;Q9BRQ6;J3QTB2;H0Y922	J3QTA6;Q9BRQ6;J3QTB2	4;4;3;1	4;4;3;1	4;4;3;1	Coiled-coil-helix-coiled-coil-helix domain-containing protein 6, mitochondrial	CHCHD6	>tr|J3QTA6|J3QTA6_HUMAN Coiled-coil-helix-coiled-coil-helix domain-containing protein 6, mitochondrial OS=Homo sapiens GN=CHCHD6 PE=4 SV=1;>sp|Q9BRQ6|CHCH6_HUMAN Coiled-coil-helix-coiled-coil-helix domain-containing protein 6, mitochondrial OS=Homo sapiens	4	4	4	4	0	1	1	2	1	3	0	1	1	2	1	3	0	1	1	2	1	3	21.9	21.9	21.9	28.817	256	256;235;140;166		1	1	2	1	3	1.712e-63	0.21885	0.64864	74.103	7	NaN	NaN	NaN
Q8IXI2-3;J9JIH9;Q8IXI2-2;Q8IXI2-5;Q8IXI2;Q8IXI2-4;H7BXZ6;J3KSX7;Q8IXI2-6;J3QLG2;J3KSR5	Q8IXI2-3;J9JIH9;Q8IXI2-2;Q8IXI2-5;Q8IXI2;Q8IXI2-4;H7BXZ6;J3KSX7;Q8IXI2-6	8;8;8;8;8;8;7;5;5;1;1	7;7;7;7;7;7;6;4;4;1;1	7;7;7;7;7;7;6;4;4;1;1	Mitochondrial Rho GTPase 1;Mitochondrial Rho GTPase	RHOT1	>sp|Q8IXI2-3|MIRO1_HUMAN Isoform 3 of Mitochondrial Rho GTPase 1 OS=Homo sapiens GN=RHOT1;>tr|J9JIH9|J9JIH9_HUMAN Mitochondrial Rho GTPase OS=Homo sapiens GN=RHOT1 PE=3 SV=1;>sp|Q8IXI2-2|MIRO1_HUMAN Isoform 2 of Mitochondrial Rho GTPase 1 OS=Homo sapiens G	11	8	7	7	2	2	0	1	7	6	2	2	0	1	6	5	2	2	0	1	6	5	12.7	11.1	11.1	79.547	691	691;659;650;625;618;580;597;523;247;134;51	2	3		1	12	7	7.1587e-44	1.0414	0.75227	61.645	23	NaN	NaN	NaN
O00116;B8ZZ81	O00116	6;1	6;1	6;1	Alkyldihydroxyacetonephosphate synthase, peroxisomal	AGPS	>sp|O00116|ADAS_HUMAN Alkyldihydroxyacetonephosphate synthase, peroxisomal OS=Homo sapiens GN=AGPS PE=1 SV=1	2	6	6	6	0	0	0	1	6	3	0	0	0	1	6	3	0	0	0	1	6	3	12.2	12.2	12.2	72.911	658	658;189				1	7	5	6.5075e-17	0.60214	0.81809	40.076	12	NaN	NaN	NaN
O00148;F8VQ10;Q13838-2;Q13838;Q5STU3;B4DP52;H0Y7G4;H0Y7X6;Q8N5M0;F8VZL8;F6WLT2;B1Q2N1;E9PP12;F6UJC5;H0Y557;H0Y400;F8W0J0;H0Y800;H0YCC6;B4DIJ6;F6TRA5;F6UN21;F6S4E6;H0Y6G9;H0Y4V8;H0Y6N8	O00148;F8VQ10;Q13838-2;Q13838;Q5STU3;B4DP52;H0Y7G4;H0Y7X6;Q8N5M0;F8VZL8;F6WLT2;B1Q2N1;E9PP12;F6UJC5;H0Y557;H0Y400;F8W0J0;H0Y800;H0YCC6	4;3;3;3;3;3;3;3;3;2;2;2;2;2;2;2;2;2;2;1;1;1;1;1;1;1	4;3;3;3;3;3;3;3;3;2;2;2;2;2;2;2;2;2;2;1;1;1;1;1;1;1	4;3;3;3;3;3;3;3;3;2;2;2;2;2;2;2;2;2;2;1;1;1;1;1;1;1	ATP-dependent RNA helicase DDX39A;Spliceosome RNA helicase DDX39B	DDX39A;DDX39B;BAT1;DDX39	>sp|O00148|DX39A_HUMAN ATP-dependent RNA helicase DDX39A OS=Homo sapiens GN=DDX39A PE=1 SV=2;>tr|F8VQ10|F8VQ10_HUMAN Spliceosome RNA helicase DDX39B OS=Homo sapiens GN=DDX39B PE=4 SV=1;>sp|Q13838-2|DX39B_HUMAN Isoform 2 of Spliceosome RNA helicase DDX39B O	26	4	4	4	3	0	0	0	1	0	3	0	0	0	1	0	3	0	0	0	1	0	9.4	9.4	9.4	49.129	427	427;443;443;428;425;350;328;325;322;323;289;267;247;245;189;187;183;179;141;243;238;236;231;138;136;131	3				1		5.5731e-07	0.21167	0.20842	122.38	4	0.11739	0.11445	137.1
O00165;O00165-2;O00165-3;O00165-5;E9PIQ7;Q5VYD6;O00165-4;O00165-6	O00165;O00165-2;O00165-3;O00165-5;E9PIQ7;Q5VYD6	18;17;16;15;11;10;5;4	18;17;16;15;11;10;5;4	18;17;16;15;11;10;5;4	HCLS1-associated protein X-1	HAX1	>sp|O00165|HAX1_HUMAN HCLS1-associated protein X-1 OS=Homo sapiens GN=HAX1 PE=1 SV=2;>sp|O00165-2|HAX1_HUMAN Isoform 2 of HCLS1-associated protein X-1 OS=Homo sapiens GN=HAX1;>sp|O00165-3|HAX1_HUMAN Isoform 3 of HCLS1-associated protein X-1 OS=Homo sapiens	8	18	18	18	9	18	8	0	8	8	9	18	8	0	8	8	9	18	8	0	8	8	77.8	77.8	77.8	31.62	279	279;287;253;231;151;255;124;191	24	46	13		19	20	0	0.18361	0.3164	143.42	113	13.54	0.88421	164.93
O00217;E9PPW7;E9PKH6;F8W9K7;E9PN51;Q08E91	O00217;E9PPW7;E9PKH6;F8W9K7;E9PN51	6;5;5;4;4;1	6;5;5;4;4;1	6;5;5;4;4;1	NADH dehydrogenase [ubiquinone] iron-sulfur protein 8, mitochondrial	NDUFS8	>sp|O00217|NDUS8_HUMAN NADH dehydrogenase [ubiquinone] iron-sulfur protein 8, mitochondrial OS=Homo sapiens GN=NDUFS8 PE=1 SV=1;>tr|E9PPW7|E9PPW7_HUMAN NADH dehydrogenase [ubiquinone] iron-sulfur protein 8, mitochondrial (Fragment) OS=Homo sapiens GN=NDUFS	6	6	6	6	0	0	2	0	3	6	0	0	2	0	3	6	0	0	2	0	3	6	34.3	34.3	34.3	23.705	210	210;184;138;124;110;64			3		4	10	6.7938e-50	0.81985	1.8454	130.87	17	NaN	NaN	NaN
O00299	O00299	2	2	2	Chloride intracellular channel protein 1	CLIC1	>sp|O00299|CLIC1_HUMAN Chloride intracellular channel protein 1 OS=Homo sapiens GN=CLIC1 PE=1 SV=4	1	2	2	2	0	0	0	0	2	0	0	0	0	0	2	0	0	0	0	0	2	0	12.4	12.4	12.4	26.922	241	241					2		1.9488e-06	0.23077	0.27952	6.7178	2	NaN	NaN	NaN
O00411	O00411	8	8	8	DNA-directed RNA polymerase, mitochondrial	POLRMT	>sp|O00411|RPOM_HUMAN DNA-directed RNA polymerase, mitochondrial OS=Homo sapiens GN=POLRMT PE=1 SV=2	1	8	8	8	0	1	0	2	3	7	0	1	0	2	3	7	0	1	0	2	3	7	8.6	8.6	8.6	138.62	1230	1230		1		2	3	7	5.4167e-32	0.38547	0.87715	28.451	13	NaN	NaN	NaN
O00425;O00425-2;F8WD15	O00425	15;6;3	13;5;3	13;5;3	Insulin-like growth factor 2 mRNA-binding protein 3	IGF2BP3	>sp|O00425|IF2B3_HUMAN Insulin-like growth factor 2 mRNA-binding protein 3 OS=Homo sapiens GN=IGF2BP3 PE=1 SV=2	3	15	13	13	3	4	6	12	6	9	1	2	4	10	4	7	1	2	4	10	4	7	29.2	25.2	25.2	63.704	579	579;198;81	1	2	5	10	6	8	7.3614e-63	0.7948	1.0275	19.035	31	NaN	NaN	NaN
O00461;F8W785	O00461;F8W785	6;5	6;5	6;5	Golgi integral membrane protein 4	GOLIM4	>sp|O00461|GOLI4_HUMAN Golgi integral membrane protein 4 OS=Homo sapiens GN=GOLIM4 PE=1 SV=1;>tr|F8W785|F8W785_HUMAN Golgi integral membrane protein 4 OS=Homo sapiens GN=GOLIM4 PE=4 SV=1	2	6	6	6	0	0	2	3	0	2	0	0	2	3	0	2	0	0	2	3	0	2	10.8	10.8	10.8	81.879	696	696;668			2	4		2	6.2207e-26	0.64055	1.0847	59.325	8	NaN	NaN	NaN
O00483	O00483	5	5	5	NADH dehydrogenase [ubiquinone] 1 alpha subcomplex subunit 4	NDUFA4	>sp|O00483|NDUA4_HUMAN NADH dehydrogenase [ubiquinone] 1 alpha subcomplex subunit 4 OS=Homo sapiens GN=NDUFA4 PE=1 SV=1	1	5	5	5	3	4	2	2	2	2	3	4	2	2	2	2	3	4	2	2	2	2	67.9	67.9	67.9	9.3697	81	81	5	10	2	2	5	5	5.1733e-39	0.70375	0.70039	240.14	26	21.859	14.844	128.1
O00571;O00571-2;O15523;B4DXX7;B4E132;B4E3C4;C9J081;C9J8G5;Q9NQI0;D6RDK4;Q9NQI0-2;E9PCD8;D6RCM4;B4DLA0	O00571;O00571-2;O15523;B4DXX7;B4E132	22;22;18;18;12;3;2;2;1;1;1;1;1;1	22;22;18;18;12;3;2;2;1;1;1;1;1;1	21;21;17;17;11;3;2;2;1;1;1;1;1;1	ATP-dependent RNA helicase DDX3X;ATP-dependent RNA helicase DDX3Y	DDX3X;DDX3Y	>sp|O00571|DDX3X_HUMAN ATP-dependent RNA helicase DDX3X OS=Homo sapiens GN=DDX3X PE=1 SV=3;>sp|O00571-2|DDX3X_HUMAN Isoform 2 of ATP-dependent RNA helicase DDX3X OS=Homo sapiens GN=DDX3X;>sp|O15523|DDX3Y_HUMAN ATP-dependent RNA helicase DDX3Y OS=Homo sapie	14	22	22	21	12	17	11	10	16	11	12	17	11	10	16	11	11	16	10	9	15	10	39.3	39.3	37.6	73.243	662	662;646;660;657;407;308;250;224;724;704;690;575;518;139	14	33	18	18	25	20	1.6814e-283	0.74481	1.0409	38.24	125	0.75464	1.1579	72.387
O14548;H0YBD2;E5RJZ1	O14548;H0YBD2;E5RJZ1	4;3;3	4;3;3	4;3;3	Cytochrome c oxidase subunit 7A-related protein, mitochondrial	COX7A2L	>sp|O14548|COX7R_HUMAN Cytochrome c oxidase subunit 7A-related protein, mitochondrial OS=Homo sapiens GN=COX7A2L PE=1 SV=2;>tr|H0YBD2|H0YBD2_HUMAN Cytochrome c oxidase subunit 7A-related protein, mitochondrial (Fragment) OS=Homo sapiens GN=COX7A2L PE=4 SV=	3	4	4	4	2	3	1	1	1	1	2	3	1	1	1	1	2	3	1	1	1	1	56.1	56.1	56.1	12.615	114	114;95;79	2	4	1	1	2	2	1.287e-40	1.1467	1.6512	153.1	7	NaN	NaN	NaN
O14654;H3BTC1	O14654	15;1	15;1	15;1	Insulin receptor substrate 4	IRS4	>sp|O14654|IRS4_HUMAN Insulin receptor substrate 4 OS=Homo sapiens GN=IRS4 PE=1 SV=1	2	15	15	15	1	5	2	1	10	12	1	5	2	1	10	12	1	5	2	1	10	12	17.7	17.7	17.7	133.77	1257	1257;37	1	15	7	5	38	42	2.0939e-54	0.54985	0.79044	44.627	106	NaN	NaN	NaN
O14744;O14744-2;G3V5W5;B4DX49;B4DV00;A8MTP3;H0YJX6;G3V580;G3V5L5;G3V2X6;H7BZ44;G3V2L6;C9JSX3;H0YJD3;H0YJ77;G3V5T6;H0YJY6;G3V2F5;G3V507	O14744;O14744-2;G3V5W5;B4DX49;B4DV00;A8MTP3	47;46;44;43;39;30;19;16;13;12;12;11;9;9;8;5;2;1;1	47;46;44;43;39;30;19;16;13;12;12;11;9;9;8;5;2;1;1	47;46;44;43;39;30;19;16;13;12;12;11;9;9;8;5;2;1;1	Protein arginine N-methyltransferase 5;Protein arginine N-methyltransferase 5, N-terminally processed	PRMT5	>sp|O14744|ANM5_HUMAN Protein arginine N-methyltransferase 5 OS=Homo sapiens GN=PRMT5 PE=1 SV=4;>sp|O14744-2|ANM5_HUMAN Isoform 2 of Protein arginine N-methyltransferase 5 OS=Homo sapiens GN=PRMT5;>tr|G3V5W5|G3V5W5_HUMAN Protein arginine N-methyltransferas	19	47	47	47	35	43	33	34	39	35	35	43	33	34	39	35	35	43	33	34	39	35	72.2	72.2	72.2	72.683	637	637;620;593;576;531;466;279;180;170;185;179;183;186;177;138;104;61;86;42	96	120	103	86	121	143	0	0.69102	1	48.796	665	0.68326	1.0183	94.07
O14773;O14773-2	O14773;O14773-2	1;1	1;1	1;1	Tripeptidyl-peptidase 1	TPP1	>sp|O14773|TPP1_HUMAN Tripeptidyl-peptidase 1 OS=Homo sapiens GN=TPP1 PE=1 SV=2;>sp|O14773-2|TPP1_HUMAN Isoform 2 of Tripeptidyl-peptidase 1 OS=Homo sapiens GN=TPP1	2	1	1	1	0	1	0	0	0	0	0	1	0	0	0	0	0	1	0	0	0	0	4.8	4.8	4.8	61.247	563	563;320		1					3.2527e-20	NaN	NaN	NaN	1	NaN	NaN	NaN
Q5VV89;O14880;Q5VV87	Q5VV89;O14880;Q5VV87	4;4;2	4;4;2	4;4;2	Microsomal glutathione S-transferase 3	MGST3	>tr|Q5VV89|Q5VV89_HUMAN Microsomal glutathione S-transferase 3 OS=Homo sapiens GN=MGST3 PE=2 SV=1;>sp|O14880|MGST3_HUMAN Microsomal glutathione S-transferase 3 OS=Homo sapiens GN=MGST3 PE=1 SV=1;>tr|Q5VV87|Q5VV87_HUMAN Microsomal glutathione S-transferase	3	4	4	4	1	2	0	0	3	4	1	2	0	0	3	4	1	2	0	0	3	4	30.1	30.1	30.1	18.416	166	166;152;129	2	3			6	7	6.3475e-37	1.4301	0.7778	138.1	18	2.4724	0.68928	195.53
O14893;O14893-2;O14893-3;H0YEL0;H0YDP6;G5EA29	O14893;O14893-2;O14893-3;H0YEL0;H0YDP6;G5EA29	8;7;7;7;5;4	8;7;7;7;5;4	8;7;7;7;5;4	Gem-associated protein 2	GEMIN2	>sp|O14893|GEMI2_HUMAN Gem-associated protein 2 OS=Homo sapiens GN=GEMIN2 PE=1 SV=1;>sp|O14893-2|GEMI2_HUMAN Isoform 2 of Gem-associated protein 2 OS=Homo sapiens GN=GEMIN2;>sp|O14893-3|GEMI2_HUMAN Isoform 3 of Gem-associated protein 2 OS=Homo sapiens GN=G	6	8	8	8	1	5	3	6	1	1	1	5	3	6	1	1	1	5	3	6	1	1	39.6	39.6	39.6	31.585	280	280;265;250;220;198;149	1	5	3	6	1	1	6.8335e-74	0.63013	0.90777	62.334	17	NaN	NaN	NaN
O14925;Q5SRD1;B1APJ0;E9PB91;E7EP42;C9JSY4;H0Y6X5	O14925;Q5SRD1;B1APJ0;E9PB91	10;8;6;6;4;3;3	10;8;6;6;4;3;3	10;8;6;6;4;3;3	Mitochondrial import inner membrane translocase subunit Tim23;Putative mitochondrial import inner membrane translocase subunit Tim23B	TIMM23;TIMM23B	>sp|O14925|TIM23_HUMAN Mitochondrial import inner membrane translocase subunit Tim23 OS=Homo sapiens GN=TIMM23 PE=1 SV=1;>sp|Q5SRD1|TI23B_HUMAN Putative mitochondrial import inner membrane translocase subunit Tim23B OS=Homo sapiens GN=TIMM23B PE=5 SV=2;>tr	7	10	10	10	2	2	7	8	6	8	2	2	7	8	6	8	2	2	7	8	6	8	82.3	82.3	82.3	21.943	209	209;257;172;161;123;149;107	2	4	85	70	26	46	0	2.0595	1.2483	220.34	183	NaN	NaN	NaN
O14949	O14949	3	3	3	Cytochrome b-c1 complex subunit 8	UQCRQ	>sp|O14949|QCR8_HUMAN Cytochrome b-c1 complex subunit 8 OS=Homo sapiens GN=UQCRQ PE=1 SV=4	1	3	3	3	0	3	0	0	1	2	0	3	0	0	1	2	0	3	0	0	1	2	26.8	26.8	26.8	9.9062	82	82		3			2	4	1.8317e-09	0.24249	0.26778	121.84	7	NaN	NaN	NaN
O14979;O14979-2;O14979-3	O14979;O14979-2;O14979-3	3;3;3	3;3;3	3;3;3	Heterogeneous nuclear ribonucleoprotein D-like	HNRPDL	>sp|O14979|HNRDL_HUMAN Heterogeneous nuclear ribonucleoprotein D-like OS=Homo sapiens GN=HNRPDL PE=1 SV=3;>sp|O14979-2|HNRDL_HUMAN Isoform 2 of Heterogeneous nuclear ribonucleoprotein D-like OS=Homo sapiens GN=HNRPDL;>sp|O14979-3|HNRDL_HUMAN Isoform 3 of H	3	3	3	3	0	1	3	2	0	3	0	1	3	2	0	3	0	1	3	2	0	3	9.3	9.3	9.3	46.437	420	420;301;244		1	3	2		3	1.4174e-11	0.9354	1.1391	29.458	9	NaN	NaN	NaN
O15020;O15020-2	O15020;O15020-2	18;18	7;7	7;7	Spectrin beta chain, brain 2	SPTBN2	>sp|O15020|SPTN2_HUMAN Spectrin beta chain, non-erythrocytic 2 OS=Homo sapiens GN=SPTBN2 PE=1 SV=3;>sp|O15020-2|SPTN2_HUMAN Isoform 2 of Spectrin beta chain, non-erythrocytic 2 OS=Homo sapiens GN=SPTBN2	2	18	7	7	2	12	7	8	11	12	0	2	1	2	3	4	0	2	1	2	3	4	7.9	3.6	3.6	271.32	2390	2390;2365		2	1	2	3	4	9.5651e-101	0.66126	0.94373	22.433	12	NaN	NaN	NaN
O15235	O15235	4	4	4	28S ribosomal protein S12, mitochondrial	MRPS12	>sp|O15235|RT12_HUMAN 28S ribosomal protein S12, mitochondrial OS=Homo sapiens GN=MRPS12 PE=1 SV=1	1	4	4	4	1	2	4	1	3	3	1	2	4	1	3	3	1	2	4	1	3	3	33.3	33.3	33.3	15.173	138	138	1	2	4	1	3	4	2.2945e-14	0.86652	0.93811	28.74	15	NaN	NaN	NaN
O43143	O43143	5	5	5	Putative pre-mRNA-splicing factor ATP-dependent RNA helicase DHX15	DHX15	>sp|O43143|DHX15_HUMAN Putative pre-mRNA-splicing factor ATP-dependent RNA helicase DHX15 OS=Homo sapiens GN=DHX15 PE=1 SV=2	1	5	5	5	1	0	3	1	0	1	1	0	3	1	0	1	1	0	3	1	0	1	7.3	7.3	7.3	90.932	795	795	1		3	1		1	7.4464e-58	0.62997	0.81374	83.412	6	NaN	NaN	NaN
O43172;O43172-2	O43172;O43172-2	1;1	1;1	1;1	U4/U6 small nuclear ribonucleoprotein Prp4	PRPF4	>sp|O43172|PRP4_HUMAN U4/U6 small nuclear ribonucleoprotein Prp4 OS=Homo sapiens GN=PRPF4 PE=1 SV=2;>sp|O43172-2|PRP4_HUMAN Isoform 2 of U4/U6 small nuclear ribonucleoprotein Prp4 OS=Homo sapiens GN=PRPF4	2	1	1	1	0	0	1	0	0	0	0	0	1	0	0	0	0	0	1	0	0	0	1.7	1.7	1.7	58.449	522	522;521			1				0.0095041	NaN	NaN	NaN	1	NaN	NaN	NaN
O43175;Q5SZU1	O43175;Q5SZU1	11;7	11;7	11;7	D-3-phosphoglycerate dehydrogenase	PHGDH	>sp|O43175|SERA_HUMAN D-3-phosphoglycerate dehydrogenase OS=Homo sapiens GN=PHGDH PE=1 SV=4;>tr|Q5SZU1|Q5SZU1_HUMAN D-3-phosphoglycerate dehydrogenase OS=Homo sapiens GN=PHGDH PE=2 SV=1	2	11	11	11	0	0	0	0	9	8	0	0	0	0	9	8	0	0	0	0	9	8	25.7	25.7	25.7	56.65	533	533;499					12	16	3.3028e-87	0.73435	1.1193	33.636	26	NaN	NaN	NaN
O43181;D6RI09;H0Y9M8;D6R916;D6REP1	O43181	4;1;1;1;1	4;1;1;1;1	4;1;1;1;1	NADH dehydrogenase [ubiquinone] iron-sulfur protein 4, mitochondrial	NDUFS4	>sp|O43181|NDUS4_HUMAN NADH dehydrogenase [ubiquinone] iron-sulfur protein 4, mitochondrial OS=Homo sapiens GN=NDUFS4 PE=1 SV=1	5	4	4	4	0	2	1	2	3	2	0	2	1	2	3	2	0	2	1	2	3	2	20.6	20.6	20.6	20.108	175	175;131;116;73;49		2	1	2	5	4	3.8649e-14	0.80638	0.58846	105.48	13	NaN	NaN	NaN
O43318;O43318-2;O43318-3;O43318-4;Q9UG54	O43318;O43318-2;O43318-3;O43318-4;Q9UG54	12;12;10;10;8	12;12;10;10;8	12;12;10;10;8	Mitogen-activated protein kinase kinase kinase 7	MAP3K7;DKFZp586F0420	>sp|O43318|M3K7_HUMAN Mitogen-activated protein kinase kinase kinase 7 OS=Homo sapiens GN=MAP3K7 PE=1 SV=1;>sp|O43318-2|M3K7_HUMAN Isoform 1A of Mitogen-activated protein kinase kinase kinase 7 OS=Homo sapiens GN=MAP3K7;>sp|O43318-3|M3K7_HUMAN Isoform 1C o	5	12	12	12	3	3	4	4	10	5	3	3	4	4	10	5	3	3	4	4	10	5	24.4	24.4	24.4	67.195	606	606;579;518;491;260	3	3	4	4	12	7	5.6361e-57	0.70627	0.92888	57.107	33	0.51409	0.77395	18.182
O43390;O43390-2;Q2L7G6;E7ETM7	O43390;O43390-2;Q2L7G6;E7ETM7	9;8;8;5	3;2;3;2	3;2;3;2	Heterogeneous nuclear ribonucleoprotein R	HNRNPR	>sp|O43390|HNRPR_HUMAN Heterogeneous nuclear ribonucleoprotein R OS=Homo sapiens GN=HNRNPR PE=1 SV=1;>sp|O43390-2|HNRPR_HUMAN Isoform 2 of Heterogeneous nuclear ribonucleoprotein R OS=Homo sapiens GN=HNRNPR;>tr|Q2L7G6|Q2L7G6_HUMAN Heterogeneous nuclear rib	4	9	3	3	2	3	8	7	6	4	0	0	3	1	1	0	0	0	3	1	1	0	15.2	6.3	6.3	70.942	633	633;636;595;473			3	1	1		2.0902e-42	0.9219	0.94308	15.811	5	NaN	NaN	NaN
O43464;O43464-3;O43464-2;P83110;O43464-4;P83110-2	O43464;O43464-3;O43464-2	3;3;3;1;1;1	3;3;3;1;1;1	3;3;3;1;1;1	Serine protease HTRA2, mitochondrial	HTRA2	>sp|O43464|HTRA2_HUMAN Serine protease HTRA2, mitochondrial OS=Homo sapiens GN=HTRA2 PE=1 SV=2;>sp|O43464-3|HTRA2_HUMAN Isoform 3 of Serine protease HTRA2, mitochondrial OS=Homo sapiens GN=HTRA2;>sp|O43464-2|HTRA2_HUMAN Isoform 2 of Serine protease HTRA2,	6	3	3	3	3	3	1	1	1	3	3	3	1	1	1	3	3	3	1	1	1	3	7.6	7.6	7.6	48.84	458	458;436;361;453;377;357	5	3	1	1	1	3	5.4877e-18	0.66538	0.48343	125.58	14	2.451	3.8979	86.759
O43615	O43615	31	31	31	Mitochondrial import inner membrane translocase subunit TIM44	TIMM44	>sp|O43615|TIM44_HUMAN Mitochondrial import inner membrane translocase subunit TIM44 OS=Homo sapiens GN=TIMM44 PE=1 SV=2	1	31	31	31	23	27	19	12	12	17	23	27	19	12	12	17	23	27	19	12	12	17	52.7	52.7	52.7	51.355	452	452	37	56	24	14	18	23	0	0.69938	1.0432	237.6	139	7.8442	9.4412	104.13
O43676;C9JKQ2	O43676;C9JKQ2	3;2	3;2	3;2	NADH dehydrogenase [ubiquinone] 1 beta subcomplex subunit 3	NDUFB3	>sp|O43676|NDUB3_HUMAN NADH dehydrogenase [ubiquinone] 1 beta subcomplex subunit 3 OS=Homo sapiens GN=NDUFB3 PE=1 SV=3;>tr|C9JKQ2|C9JKQ2_HUMAN NADH dehydrogenase [ubiquinone] 1 beta subcomplex subunit 3 (Fragment) OS=Homo sapiens GN=NDUFB3 PE=4 SV=1	2	3	3	3	2	2	1	2	3	3	2	2	1	2	3	3	2	2	1	2	3	3	28.6	28.6	28.6	11.402	98	98;65	3	3	1	2	5	7	1.1648e-12	0.17897	0.26756	185.44	21	4.1325	5.5775	116.6
O43707;D6PXK4;F5GXS2;H7C144	O43707;D6PXK4	15;11;5;5	15;11;5;5	7;5;3;3	Alpha-actinin-4	ACTN4	>sp|O43707|ACTN4_HUMAN Alpha-actinin-4 OS=Homo sapiens GN=ACTN4 PE=1 SV=2;>tr|D6PXK4|D6PXK4_HUMAN Alpha actinin 4 short isoform OS=Homo sapiens GN=ACTN4 PE=2 SV=1	4	15	15	7	7	0	6	5	7	5	7	0	6	5	7	5	1	0	4	3	3	4	20.7	20.7	10.1	104.85	911	911;692;521;342	9		6	5	10	5	6.663e-45	0.7373	0.92957	69.832	34	0.44869	0.55596	113.71
O43809;H3BND3	O43809;H3BND3	3;2	3;2	3;2	Cleavage and polyadenylation specificity factor subunit 5	NUDT21	>sp|O43809|CPSF5_HUMAN Cleavage and polyadenylation specificity factor subunit 5 OS=Homo sapiens GN=NUDT21 PE=1 SV=1;>tr|H3BND3|H3BND3_HUMAN Cleavage and polyadenylation-specificity factor subunit 5 (Fragment) OS=Homo sapiens GN=NUDT21 PE=4 SV=1	2	3	3	3	3	0	0	0	0	0	3	0	0	0	0	0	3	0	0	0	0	0	13.7	13.7	13.7	26.227	227	227;150	3						1.0482e-05	0.16123	0.15719	14.477	2	0.16123	0.15719	14.477
O43819;C9JBU1	O43819	8;2	8;2	8;2	Protein SCO2 homolog, mitochondrial	SCO2	>sp|O43819|SCO2_HUMAN Protein SCO2 homolog, mitochondrial OS=Homo sapiens GN=SCO2 PE=1 SV=3	2	8	8	8	1	2	2	3	2	8	1	2	2	3	2	8	1	2	2	3	2	8	47.7	47.7	47.7	29.81	266	266;136	2	4	2	3	7	12	1.1557e-55	0.1613	0.28101	192.74	30	5.2534	7.6654	52.922
O43837;O43837-2;O43837-3	O43837;O43837-2	16;13;7	16;13;7	16;13;7	Isocitrate dehydrogenase [NAD] subunit beta, mitochondrial	IDH3B	>sp|O43837|IDH3B_HUMAN Isocitrate dehydrogenase [NAD] subunit beta, mitochondrial OS=Homo sapiens GN=IDH3B PE=1 SV=2;>sp|O43837-2|IDH3B_HUMAN Isoform A of Isocitrate dehydrogenase [NAD] subunit beta, mitochondrial OS=Homo sapiens GN=IDH3B	3	16	16	16	5	7	6	7	10	13	5	7	6	7	10	13	5	7	6	7	10	13	51.2	51.2	51.2	42.183	385	385;383;233	7	8	8	9	23	31	1.5085e-121	0.64903	0.8802	56.49	86	0.59309	0.94318	24.467
O43852-3;O43852;F5H879;F5H3F1;O43852-4;O43852-2;F5H1Q9;H0Y875	O43852-3;O43852;F5H879;F5H3F1;O43852-4;O43852-2	8;8;7;6;5;5;2;2	8;8;7;6;5;5;2;2	8;8;7;6;5;5;2;2	Calumenin	CALU	>sp|O43852-3|CALU_HUMAN Isoform 3 of Calumenin OS=Homo sapiens GN=CALU;>sp|O43852|CALU_HUMAN Calumenin OS=Homo sapiens GN=CALU PE=1 SV=2;>tr|F5H879|F5H879_HUMAN Calumenin OS=Homo sapiens GN=CALU PE=4 SV=1;>tr|F5H3F1|F5H3F1_HUMAN Calumenin OS=Homo sapiens G	8	8	8	8	5	4	2	2	6	2	5	4	2	2	6	2	5	4	2	2	6	2	33.1	33.1	33.1	38.05	323	323;315;224;147;323;315;164;147	5	4	2	2	6	2	2.6296e-49	0.70531	0.90437	83.144	21	0.51297	0.82414	76.296
O43920	O43920	8	8	8	NADH dehydrogenase [ubiquinone] iron-sulfur protein 5	NDUFS5	>sp|O43920|NDUS5_HUMAN NADH dehydrogenase [ubiquinone] iron-sulfur protein 5 OS=Homo sapiens GN=NDUFS5 PE=1 SV=3	1	8	8	8	5	6	1	2	5	4	5	6	1	2	5	4	5	6	1	2	5	4	51.9	51.9	51.9	12.517	106	106	5	6	1	2	5	7	1.7667e-40	0.34635	0.4618	222.85	22	6.8108	5.9218	414.21
O60220	O60220	4	4	4	Mitochondrial import inner membrane translocase subunit Tim8 A	TIMM8A	>sp|O60220|TIM8A_HUMAN Mitochondrial import inner membrane translocase subunit Tim8 A OS=Homo sapiens GN=TIMM8A PE=1 SV=1	1	4	4	4	0	0	3	4	2	4	0	0	3	4	2	4	0	0	3	4	2	4	40.2	40.2	40.2	10.998	97	97			6	4	6	7	1.7762e-55	0.70839	0.82747	165.1	20	NaN	NaN	NaN
O60313-2;E5KLJ5;E5KLJ9;E5KLK1;O60313;E5KLJ6;H7C141;H7C321;C9JMB8;H7C3G2;C9JY58;A8MXB6	O60313-2;E5KLJ5;E5KLJ9;E5KLK1;O60313;E5KLJ6	56;55;54;54;54;53;13;3;2;2;2;1	56;55;54;54;54;53;13;3;2;2;2;1	56;55;54;54;54;53;13;3;2;2;2;1	Dynamin-like 120 kDa protein, mitochondrial;Dynamin-like 120 kDa protein, form S1	OPA1	>sp|O60313-2|OPA1_HUMAN Isoform 2 of Dynamin-like 120 kDa protein, mitochondrial OS=Homo sapiens GN=OPA1;>tr|E5KLJ5|E5KLJ5_HUMAN Dynamin-like 120 kDa protein, form S1 OS=Homo sapiens GN=OPA1 PE=3 SV=1;>tr|E5KLJ9|E5KLJ9_HUMAN Dynamin-like 120 kDa protein, f	12	56	56	56	23	41	29	28	31	41	23	41	29	28	31	41	23	41	29	28	31	41	60.5	60.5	60.5	115.88	997	997;1015;979;961;960;978;183;185;243;131;84;166	34	63	43	38	89	98	0	0.32214	0.49238	162.73	346	3.5396	4.8416	51.82
O60437	O60437	5	5	5	Periplakin	PPL	>sp|O60437|PEPL_HUMAN Periplakin OS=Homo sapiens GN=PPL PE=1 SV=4	1	5	5	5	0	0	0	0	5	0	0	0	0	0	5	0	0	0	0	0	5	0	3	3	3	204.74	1756	1756					5		1.1085e-06	0.31629	0.31454	44.491	2	NaN	NaN	NaN
O60506-3;O60506;O60506-4;O60506-2;O60506-5;F6UXX1;H0YAA0	O60506-3;O60506;O60506-4;O60506-2;O60506-5	25;24;24;23;18;8;1	25;24;24;23;18;8;1	19;18;18;17;14;6;1	Heterogeneous nuclear ribonucleoprotein Q	SYNCRIP	>sp|O60506-3|HNRPQ_HUMAN Isoform 3 of Heterogeneous nuclear ribonucleoprotein Q OS=Homo sapiens GN=SYNCRIP;>sp|O60506|HNRPQ_HUMAN Heterogeneous nuclear ribonucleoprotein Q OS=Homo sapiens GN=SYNCRIP PE=1 SV=2;>sp|O60506-4|HNRPQ_HUMAN Isoform 4 of Heterogen	7	25	25	19	10	17	22	21	15	20	10	17	22	21	15	20	8	14	17	15	10	16	47.5	47.5	37.5	62.656	562	562;623;527;588;410;185;97	12	19	59	37	18	23	8.2607e-233	0.78859	1.0066	52.61	157	0.58309	0.81718	143.08
O60613;A8MZD0;O60613-2	O60613	6;1;1	6;1;1	6;1;1	15 kDa selenoprotein	2013-09-15	>sp|O60613|SEP15_HUMAN 15 kDa selenoprotein OS=Homo sapiens GN=SEP15 PE=1 SV=3	3	6	6	6	4	3	0	0	4	6	4	3	0	0	4	6	4	3	0	0	4	6	34.6	34.6	34.6	17.808	162	162;141;121	5	4			6	8	2.3915e-66	0.75224	1.1489	65.084	23	1.2487	1.1548	134.42
O60783	O60783	3	3	3	28S ribosomal protein S14, mitochondrial	MRPS14	>sp|O60783|RT14_HUMAN 28S ribosomal protein S14, mitochondrial OS=Homo sapiens GN=MRPS14 PE=1 SV=1	1	3	3	3	1	2	3	3	3	3	1	2	3	3	3	3	1	2	3	3	3	3	28.9	28.9	28.9	15.139	128	128	1	2	4	7	8	6	4.2255e-24	0.79239	0.96938	54.484	28	NaN	NaN	NaN
O60830;J3KPV3	O60830;J3KPV3	14;13	14;13	13;12	Mitochondrial import inner membrane translocase subunit Tim17-B	TIMM17B	>sp|O60830|TI17B_HUMAN Mitochondrial import inner membrane translocase subunit Tim17-B OS=Homo sapiens GN=TIMM17B PE=1 SV=1;>tr|J3KPV3|J3KPV3_HUMAN Mitochondrial import inner membrane translocase subunit Tim17-B OS=Homo sapiens GN=TIMM17B PE=4 SV=1	2	14	14	13	9	6	11	9	9	11	9	6	11	9	9	11	9	6	10	9	9	11	90.1	90.1	86.6	18.273	172	172;222	14	13	44	28	33	40	0	2.6274	0.957	235.73	134	15.725	0.36632	195.77
O60884	O60884	3	3	3	DnaJ homolog subfamily A member 2	DNAJA2	>sp|O60884|DNJA2_HUMAN DnaJ homolog subfamily A member 2 OS=Homo sapiens GN=DNAJA2 PE=1 SV=1	1	3	3	3	0	1	0	0	3	2	0	1	0	0	3	2	0	1	0	0	3	2	7	7	7	45.745	412	412		1			3	2	1.2015e-07	1.0323	1.2391	32.291	6	NaN	NaN	NaN
O75027-2;O75027;G3XAC4;B4DGL8;E9PJR8;E9PNQ5	O75027-2;O75027;G3XAC4;B4DGL8	18;18;17;16;3;1	18;18;17;16;3;1	18;18;17;16;3;1	ATP-binding cassette sub-family B member 7, mitochondrial	ABCB7	>sp|O75027-2|ABCB7_HUMAN Isoform 2 of ATP-binding cassette sub-family B member 7, mitochondrial OS=Homo sapiens GN=ABCB7;>sp|O75027|ABCB7_HUMAN ATP-binding cassette sub-family B member 7, mitochondrial OS=Homo sapiens GN=ABCB7 PE=1 SV=2;>tr|G3XAC4|G3XAC4_H	6	18	18	18	3	14	5	5	9	16	3	14	5	5	9	16	3	14	5	5	9	16	36.7	36.7	36.7	82.768	753	753;752;712;702;188;171	5	18	6	5	18	32	3.3488e-251	0.21382	0.30344	149.05	76	3.7454	4.3177	20.114
O75223;B8ZZK2;B8ZZN4;B8ZZR8;H7BZK5;O75223-2	O75223;B8ZZK2;B8ZZN4	3;2;2;1;1;1	3;2;2;1;1;1	3;2;2;1;1;1	Gamma-glutamylcyclotransferase	GGCT	>sp|O75223|GGCT_HUMAN Gamma-glutamylcyclotransferase OS=Homo sapiens GN=GGCT PE=1 SV=1;>tr|B8ZZK2|B8ZZK2_HUMAN Gamma-glutamylcyclotransferase OS=Homo sapiens GN=GGCT PE=4 SV=1;>tr|B8ZZN4|B8ZZN4_HUMAN Gamma-glutamylcyclotransferase OS=Homo sapiens GN=GGCT P	6	3	3	3	1	0	0	1	3	2	1	0	0	1	3	2	1	0	0	1	3	2	18.1	18.1	18.1	21.007	188	188;166;94;166;119;114	1			1	4	6	3.6116e-09	0.20116	0.24366	170.12	6	NaN	NaN	NaN
O75251;F5GXJ1;B3KRI2;F5H5N1;F5GX93;F5H350;F5H273	O75251;F5GXJ1;B3KRI2;F5H5N1;F5GX93;F5H350;F5H273	4;3;3;3;2;2;2	4;3;3;3;2;2;2	4;3;3;3;2;2;2	NADH dehydrogenase [ubiquinone] iron-sulfur protein 7, mitochondrial	NDUFS7	>sp|O75251|NDUS7_HUMAN NADH dehydrogenase [ubiquinone] iron-sulfur protein 7, mitochondrial OS=Homo sapiens GN=NDUFS7 PE=1 SV=3;>tr|F5GXJ1|F5GXJ1_HUMAN NADH dehydrogenase [ubiquinone] iron-sulfur protein 7, mitochondrial OS=Homo sapiens GN=NDUFS7 PE=3 SV=1	7	4	4	4	1	1	0	0	3	4	1	1	0	0	3	4	1	1	0	0	3	4	24.9	24.9	24.9	23.563	213	213;236;206;182;125;101;99	1	1			4	4	1.2034e-41	2.9918	0.67347	159.56	9	NaN	NaN	NaN
O75306;J3KPM7;B7Z9L2	O75306;J3KPM7;B7Z9L2	25;24;13	25;24;13	25;24;13	NADH dehydrogenase [ubiquinone] iron-sulfur protein 2, mitochondrial	NDUFS2	>sp|O75306|NDUS2_HUMAN NADH dehydrogenase [ubiquinone] iron-sulfur protein 2, mitochondrial OS=Homo sapiens GN=NDUFS2 PE=1 SV=2;>tr|J3KPM7|J3KPM7_HUMAN NADH dehydrogenase [ubiquinone] iron-sulfur protein 2, mitochondrial OS=Homo sapiens GN=NDUFS2 PE=3 SV=1	3	25	25	25	18	21	8	6	15	22	18	21	8	6	15	22	18	21	8	6	15	22	71.1	71.1	71.1	52.545	463	463;457;231	36	47	10	10	37	38	0	0.77416	1.0419	201.25	158	9.7914	10.879	76.578
O75323;C9IYJ3;F8WBI5;H7C333;C9K068;C9J7B1	O75323;C9IYJ3	4;2;1;1;1;1	3;1;1;1;1;1	3;1;1;1;1;1	Protein NipSnap homolog 2	GBAS	>sp|O75323|NIPS2_HUMAN Protein NipSnap homolog 2 OS=Homo sapiens GN=GBAS PE=1 SV=1;>tr|C9IYJ3|C9IYJ3_HUMAN Glioblastoma amplified sequence, isoform CRA_a OS=Homo sapiens GN=GBAS PE=4 SV=1	6	4	3	3	0	0	1	2	4	4	0	0	1	2	3	3	0	0	1	2	3	3	13.6	11.5	11.5	33.742	286	286;247;145;114;81;65			1	2	3	3	2.4992e-10	0.13566	0.24113	76.872	9	NaN	NaN	NaN
O75340;Q2YDC2;H0Y9N1;H0Y9X3	O75340;Q2YDC2	5;4;2;1	5;4;2;1	5;4;2;1	Programmed cell death protein 6	PDCD6	>sp|O75340|PDCD6_HUMAN Programmed cell death protein 6 OS=Homo sapiens GN=PDCD6 PE=1 SV=1;>tr|Q2YDC2|Q2YDC2_HUMAN HCG1985580, isoform CRA_f OS=Homo sapiens GN=PDCD6 PE=2 SV=1	4	5	5	5	1	3	2	0	1	3	1	3	2	0	1	3	1	3	2	0	1	3	26.7	26.7	26.7	21.868	191	191;189;135;104	1	3	2		1	3	4.5861e-20	1.2562	1.8775	83.232	10	NaN	NaN	NaN
O75369-8;O75369;O75369-9;O75369-2;O75369-3;O75369-6;O75369-4;O75369-5;O75369-7;E7EN95	O75369-8;O75369;O75369-9;O75369-2;O75369-3;O75369-6;O75369-4;O75369-5	16;16;16;16;16;16;15;15;7;7	6;6;6;6;6;6;6;6;6;6	6;6;6;6;6;6;6;6;6;6	Filamin-B	FLNB	>sp|O75369-8|FLNB_HUMAN Isoform 8 of Filamin-B OS=Homo sapiens GN=FLNB;>sp|O75369|FLNB_HUMAN Filamin-B OS=Homo sapiens GN=FLNB PE=1 SV=2;>sp|O75369-9|FLNB_HUMAN Isoform 9 of Filamin-B OS=Homo sapiens GN=FLNB;>sp|O75369-2|FLNB_HUMAN Isoform 2 of Filamin-B O	10	16	6	6	2	12	4	5	4	6	0	4	1	1	0	1	0	4	1	1	0	1	5.5	2.4	2.4	281.63	2633	2633;2602;2591;2578;2561;2537;2150;2146;2422;2409		4	1	1		1	1.7494e-41	0.73456	0.80466	42.792	7	NaN	NaN	NaN
O75380;D6RBT3	O75380;D6RBT3	8;5	8;5	8;5	NADH dehydrogenase [ubiquinone] iron-sulfur protein 6, mitochondrial	NDUFS6	>sp|O75380|NDUS6_HUMAN NADH dehydrogenase [ubiquinone] iron-sulfur protein 6, mitochondrial OS=Homo sapiens GN=NDUFS6 PE=1 SV=1;>tr|D6RBT3|D6RBT3_HUMAN NADH dehydrogenase [ubiquinone] iron-sulfur protein 6, mitochondrial OS=Homo sapiens GN=NDUFS6 PE=4 SV=1	2	8	8	8	3	4	2	0	3	7	3	4	2	0	3	7	3	4	2	0	3	7	61.3	61.3	61.3	13.711	124	124;172	5	6	3		3	8	5.4017e-65	0.18712	0.33634	177.11	23	9.019	8.0956	30.958
O75431;Q8IZ68;C9JAZ1;C9JNK6	O75431;Q8IZ68;C9JAZ1;C9JNK6	9;9;7;7	9;9;7;7	9;9;7;7	Metaxin-2	MTX2	>sp|O75431|MTX2_HUMAN Metaxin-2 OS=Homo sapiens GN=MTX2 PE=1 SV=1;>tr|Q8IZ68|Q8IZ68_HUMAN Metaxin 2 OS=Homo sapiens GN=MTX2 PE=2 SV=1;>tr|C9JAZ1|C9JAZ1_HUMAN Metaxin-2 (Fragment) OS=Homo sapiens GN=MTX2 PE=4 SV=1;>tr|C9JNK6|C9JNK6_HUMAN Metaxin-2 OS=Homo s	4	9	9	9	5	3	3	3	6	8	5	3	3	3	6	8	5	3	3	3	6	8	46.4	46.4	46.4	29.763	263	263;253;229;207	7	3	3	3	13	18	5.3542e-130	1.5277	0.54805	168.1	39	6.8318	9.0507	53.687
O75438-2;O75438	O75438-2;O75438	3;3	3;3	3;3	NADH dehydrogenase [ubiquinone] 1 beta subcomplex subunit 1	NDUFB1	>sp|O75438-2|NDUB1_HUMAN Isoform 2 of NADH dehydrogenase [ubiquinone] 1 beta subcomplex subunit 1 OS=Homo sapiens GN=NDUFB1;>sp|O75438|NDUB1_HUMAN NADH dehydrogenase [ubiquinone] 1 beta subcomplex subunit 1 OS=Homo sapiens GN=NDUFB1 PE=1 SV=1	2	3	3	3	3	2	0	0	3	2	3	2	0	0	3	2	3	2	0	0	3	2	19	19	19	11.912	105	105;58	4	3			4	3	1.276e-15	0.79447	0.39574	184.12	10	3.7186	0.74947	354.77
O75439;G3V0E4;E7ERZ4;F8WAZ6;F8WBE1;F8WEA6	O75439;G3V0E4;E7ERZ4	8;7;5;3;2;2	8;7;5;3;2;2	8;7;5;3;2;2	Mitochondrial-processing peptidase subunit beta	PMPCB	>sp|O75439|MPPB_HUMAN Mitochondrial-processing peptidase subunit beta OS=Homo sapiens GN=PMPCB PE=1 SV=2;>tr|G3V0E4|G3V0E4_HUMAN Mitochondrial-processing peptidase subunit beta OS=Homo sapiens GN=PMPCB PE=3 SV=1;>tr|E7ERZ4|E7ERZ4_HUMAN Mitochondrial-proces	6	8	8	8	1	5	6	5	8	6	1	5	6	5	8	6	1	5	6	5	8	6	19.6	19.6	19.6	54.366	489	489;490;403;202;122;119	1	7	6	6	12	9	2.5548e-53	1.885	2.0628	124.7	37	NaN	NaN	NaN
O75477	O75477	3	1	1	Erlin-1	ERLIN1	>sp|O75477|ERLN1_HUMAN Erlin-1 OS=Homo sapiens GN=ERLIN1 PE=1 SV=1	1	3	1	1	1	1	2	2	3	2	0	0	0	0	1	0	0	0	0	0	1	0	11	4	4	38.925	346	346					1		1.2339e-95	NaN	NaN	NaN	1	NaN	NaN	NaN
O75489;E9PS48;B4DFM8;G3V194;E9PKL8	O75489	12;2;2;1;1	12;2;2;1;1	12;2;2;1;1	NADH dehydrogenase [ubiquinone] iron-sulfur protein 3, mitochondrial	NDUFS3	>sp|O75489|NDUS3_HUMAN NADH dehydrogenase [ubiquinone] iron-sulfur protein 3, mitochondrial OS=Homo sapiens GN=NDUFS3 PE=1 SV=1	5	12	12	12	10	7	3	1	10	9	10	7	3	1	10	9	10	7	3	1	10	9	51.1	51.1	51.1	30.241	264	264;161;132;121;78	11	9	4	1	17	22	2.1612e-160	2.0169	0.71204	162.4	58	6.2222	9.314	67.922
O75533	O75533	4	4	4	Splicing factor 3B subunit 1	SF3B1	>sp|O75533|SF3B1_HUMAN Splicing factor 3B subunit 1 OS=Homo sapiens GN=SF3B1 PE=1 SV=3	1	4	4	4	3	1	0	0	0	0	3	1	0	0	0	0	3	1	0	0	0	0	3.9	3.9	3.9	145.83	1304	1304	3	1					2.6668e-08	0.18857	0.18384	60.311	3	0.31076	0.30297	70.645
O75616;J3QRV9;J3QSB2;O75616-2;J3QR56;J3QT61	O75616;J3QRV9;J3QSB2;O75616-2	7;4;4;4;2;2	7;4;4;4;2;2	7;4;4;4;2;2	GTPase Era, mitochondrial	ERAL1	>sp|O75616|ERAL1_HUMAN GTPase Era, mitochondrial OS=Homo sapiens GN=ERAL1 PE=1 SV=2;>tr|J3QRV9|J3QRV9_HUMAN GTPase Era, mitochondrial (Fragment) OS=Homo sapiens GN=ERAL1 PE=4 SV=1;>tr|J3QSB2|J3QSB2_HUMAN GTPase Era, mitochondrial (Fragment) OS=Homo sapiens	6	7	7	7	2	2	3	2	5	4	2	2	3	2	5	4	2	2	3	2	5	4	21.1	21.1	21.1	48.349	437	437;286;276;276;178;171	2	2	3	2	6	4	1.7376e-43	0.91977	1.1819	64.857	18	0.68789	1.1443	11.077
O75643	O75643	1	1	1	U5 small nuclear ribonucleoprotein 200 kDa helicase	SNRNP200	>sp|O75643|U520_HUMAN U5 small nuclear ribonucleoprotein 200 kDa helicase OS=Homo sapiens GN=SNRNP200 PE=1 SV=2	1	1	1	1	1	0	0	0	0	0	1	0	0	0	0	0	1	0	0	0	0	0	0.4	0.4	0.4	244.5	2136	2136	1						0.0015117	NaN	NaN	NaN	1	NaN	NaN	NaN
O75688;O75688-2;O75688-4;C9JIR6;O75688-5;B8ZZF0;O75688-3	O75688;O75688-2;O75688-4;C9JIR6;O75688-5;B8ZZF0	19;18;18;18;15;15;6	19;18;18;18;15;15;6	16;15;15;15;12;12;6	Protein phosphatase 1B	PPM1B	>sp|O75688|PPM1B_HUMAN Protein phosphatase 1B OS=Homo sapiens GN=PPM1B PE=1 SV=1;>sp|O75688-2|PPM1B_HUMAN Isoform Beta-2 of Protein phosphatase 1B OS=Homo sapiens GN=PPM1B;>sp|O75688-4|PPM1B_HUMAN Isoform 4 of Protein phosphatase 1B OS=Homo sapiens GN=PPM1	7	19	19	16	8	14	10	9	13	14	8	14	10	9	13	14	7	12	8	7	11	12	55.7	55.7	49.3	52.642	479	479;387;380;378;327;303;192	19	29	24	19	39	37	2.6354e-189	0.75104	0.99767	39.571	164	0.58384	0.8316	40.638
O75746;B3KR64;B4DGK6;H0YFB2;F8W9J0	O75746;B3KR64	35;30;5;5;5	25;20;5;5;5	25;20;5;5;5	Calcium-binding mitochondrial carrier protein Aralar1	SLC25A12	>sp|O75746|CMC1_HUMAN Calcium-binding mitochondrial carrier protein Aralar1 OS=Homo sapiens GN=SLC25A12 PE=1 SV=2;>tr|B3KR64|B3KR64_HUMAN Calcium-binding mitochondrial carrier protein Aralar1 OS=Homo sapiens GN=SLC25A12 PE=2 SV=1	5	35	25	25	17	24	12	10	23	22	12	16	6	5	16	14	12	16	6	5	16	14	51.6	42	42	74.761	678	678;571;210;175;87	19	26	7	5	26	25	0	1.2878	0.49944	189.8	88	6.6574	1.8031	183
O75880;J3QL56	O75880;J3QL56	14;13	14;13	14;13	Protein SCO1 homolog, mitochondrial	SCO1	>sp|O75880|SCO1_HUMAN Protein SCO1 homolog, mitochondrial OS=Homo sapiens GN=SCO1 PE=1 SV=1;>tr|J3QL56|J3QL56_HUMAN Protein SCO1 homolog, mitochondrial OS=Homo sapiens GN=SCO1 PE=4 SV=1	2	14	14	14	3	5	4	5	10	10	3	5	4	5	10	10	3	5	4	5	10	10	43.5	43.5	43.5	33.814	301	301;270	3	6	4	5	13	22	1.5471e-77	0.08522	0.17586	198.72	49	7.9722	21.961	33.865
O75947;O75947-2;F5H608	O75947;O75947-2;F5H608	9;7;5	9;7;5	9;7;5	ATP synthase subunit d, mitochondrial	ATP5H	>sp|O75947|ATP5H_HUMAN ATP synthase subunit d, mitochondrial OS=Homo sapiens GN=ATP5H PE=1 SV=3;>sp|O75947-2|ATP5H_HUMAN Isoform 2 of ATP synthase subunit d, mitochondrial OS=Homo sapiens GN=ATP5H;>tr|F5H608|F5H608_HUMAN ATP synthase subunit d, mitochondri	3	9	9	9	0	0	3	1	9	7	0	0	3	1	9	7	0	0	3	1	9	7	64.6	64.6	64.6	18.491	161	161;137;81			3	1	14	11	4.7928e-55	2.674	1.8469	144.47	28	NaN	NaN	NaN
O75964;E9PN17	O75964;E9PN17	7;6	7;6	7;6	ATP synthase subunit g, mitochondrial	ATP5L	>sp|O75964|ATP5L_HUMAN ATP synthase subunit g, mitochondrial OS=Homo sapiens GN=ATP5L PE=1 SV=3;>tr|E9PN17|E9PN17_HUMAN ATP synthase subunit g, mitochondrial OS=Homo sapiens GN=ATP5L PE=4 SV=1	2	7	7	7	1	5	3	3	5	7	1	5	3	3	5	7	1	5	3	3	5	7	54.4	54.4	54.4	11.428	103	103;76	1	8	3	3	10	13	6.3188e-56	0.20958	0.28571	174.72	31	NaN	NaN	NaN
O76031;H0YM48;H0YK07	O76031	14;4;2	14;4;2	14;4;2	ATP-dependent Clp protease ATP-binding subunit clpX-like, mitochondrial	CLPX	>sp|O76031|CLPX_HUMAN ATP-dependent Clp protease ATP-binding subunit clpX-like, mitochondrial OS=Homo sapiens GN=CLPX PE=1 SV=2	3	14	14	14	0	1	1	2	7	10	0	1	1	2	7	10	0	1	1	2	7	10	26.5	26.5	26.5	69.223	633	633;268;130		1	1	2	7	11	1.4234e-49	0.44664	0.67895	95.255	19	NaN	NaN	NaN
O94826	O94826	17	17	17	Mitochondrial import receptor subunit TOM70	TOMM70A	>sp|O94826|TOM70_HUMAN Mitochondrial import receptor subunit TOM70 OS=Homo sapiens GN=TOMM70A PE=1 SV=1	1	17	17	17	4	1	4	4	16	15	4	1	4	4	16	15	4	1	4	4	16	15	37.7	37.7	37.7	67.454	608	608	4	1	4	4	30	22	2.8413e-75	0.83773	0.99703	47.521	64	9.9427	6.5838	34.053
O94832;J3QRN6;J3KRL0	O94832;J3QRN6	11;9;4	11;9;4	11;9;4	Unconventional myosin-Id	MYO1D	>sp|O94832|MYO1D_HUMAN Unconventional myosin-Id OS=Homo sapiens GN=MYO1D PE=1 SV=2;>tr|J3QRN6|J3QRN6_HUMAN Unconventional myosin-Id OS=Homo sapiens GN=MYO1D PE=4 SV=1	3	11	11	11	1	3	6	1	6	3	1	3	6	1	6	3	1	3	6	1	6	3	12.7	12.7	12.7	116.2	1006	1006;961;436	1	3	6	1	6	4	3.4538e-32	0.83924	0.96096	19.806	21	NaN	NaN	NaN
O94874;O94874-2;O94874-3	O94874;O94874-2;O94874-3	3;3;2	3;3;2	3;3;2	E3 UFM1-protein ligase 1	UFL1	>sp|O94874|UFL1_HUMAN E3 UFM1-protein ligase 1 OS=Homo sapiens GN=UFL1 PE=1 SV=2;>sp|O94874-2|UFL1_HUMAN Isoform 2 of E3 UFM1-protein ligase 1 OS=Homo sapiens GN=UFL1;>sp|O94874-3|UFL1_HUMAN Isoform 3 of E3 UFM1-protein ligase 1 OS=Homo sapiens GN=UFL1	3	3	3	3	0	1	0	0	1	3	0	1	0	0	1	3	0	1	0	0	1	3	4.5	4.5	4.5	89.594	794	794;729;509		1			1	3	4.2033e-06	0.61103	0.76692	33.328	5	NaN	NaN	NaN
O94915-2	O94915-2	7	1	1			>sp|O94915-2|FRYL_HUMAN Isoform 2 of Protein furry homolog-like OS=Homo sapiens GN=FRYL	1	7	1	1	4	2	6	5	2	5	1	0	0	1	0	0	1	0	0	1	0	0	22.1	3	3	45.597	403	403	1			1			3.3983e-22	0.58979	0.87681	56.977	2	NaN	NaN	NaN
O94925-3;O94925-2;B8ZZA8;B8ZZC5	O94925-3;O94925-2	3;2;1;1	3;2;1;1	1;0;1;1			>sp|O94925-3|GLSK_HUMAN Isoform 3 of Glutaminase kidney isoform, mitochondrial OS=Homo sapiens GN=GLS;>sp|O94925-2|GLSK_HUMAN Isoform 2 of Glutaminase kidney isoform, mitochondrial OS=Homo sapiens GN=GLS	4	3	3	1	0	2	0	0	0	3	0	2	0	0	0	3	0	0	0	0	0	1	8.7	8.7	2.7	65.459	598	598;169;169;103		3				4	1.3496e-13	0.18203	0.27401	25.917	5	NaN	NaN	NaN
O94973-2;O94973;O94973-3;E9PJJ7;E9PR62;H0YDE9;H0YEG0;E9PNC4;E9PQP4	O94973-2;O94973;O94973-3;E9PJJ7;E9PR62	5;5;5;3;3;2;2;1;1	2;2;2;1;1;1;1;0;1	2;2;2;1;1;1;1;0;1	AP-2 complex subunit alpha-2	AP2A2	>sp|O94973-2|AP2A2_HUMAN Isoform 2 of AP-2 complex subunit alpha-2 OS=Homo sapiens GN=AP2A2;>sp|O94973|AP2A2_HUMAN AP-2 complex subunit alpha-2 OS=Homo sapiens GN=AP2A2 PE=1 SV=2;>sp|O94973-3|AP2A2_HUMAN Isoform 3 of AP-2 complex subunit alpha-2 OS=Homo sa	9	5	2	2	0	0	1	1	2	5	0	0	1	1	1	2	0	0	1	1	1	2	5.7	2.8	2.8	104.09	940	940;939;656;676;378;185;185;125;90			1	1	1	2	7.4877e-13	0.61129	0.82545	33.004	5	NaN	NaN	NaN
O95139;Q5VYT2	O95139;Q5VYT2	6;4	6;4	6;4	NADH dehydrogenase [ubiquinone] 1 beta subcomplex subunit 6	NDUFB6	>sp|O95139|NDUB6_HUMAN NADH dehydrogenase [ubiquinone] 1 beta subcomplex subunit 6 OS=Homo sapiens GN=NDUFB6 PE=1 SV=3;>tr|Q5VYT2|Q5VYT2_HUMAN NADH dehydrogenase (Ubiquinone) 1 beta subcomplex, 6, 17kDa OS=Homo sapiens GN=NDUFB6 PE=2 SV=1	2	6	6	6	3	4	2	1	1	2	3	4	2	1	1	2	3	4	2	1	1	2	46.9	46.9	46.9	15.489	128	128;113	3	6	3	1	3	6	5.5331e-22	0.24432	0.2091	162.24	20	4.122	0.50791	217.73
O95140;O95140-2;Q5JXC5	O95140	15;7;2	15;7;2	15;7;2	Mitofusin-2	MFN2	>sp|O95140|MFN2_HUMAN Mitofusin-2 OS=Homo sapiens GN=MFN2 PE=1 SV=3	3	15	15	15	3	0	5	5	1	11	3	0	5	5	1	11	3	0	5	5	1	11	24.2	24.2	24.2	86.401	757	757;436;98	3		5	5	1	13	1.5385e-37	0.51171	0.74774	54.935	27	1.2447	2.3573	9.9883
O95167;A8MYJ8;A8MVM8;H7C2R1;H7C0D7	O95167;A8MYJ8;A8MVM8;H7C2R1;H7C0D7	2;1;1;1;1	2;1;1;1;1	2;1;1;1;1	NADH dehydrogenase [ubiquinone] 1 alpha subcomplex subunit 3	NDUFA3	>sp|O95167|NDUA3_HUMAN NADH dehydrogenase [ubiquinone] 1 alpha subcomplex subunit 3 OS=Homo sapiens GN=NDUFA3 PE=1 SV=1;>tr|A8MYJ8|A8MYJ8_HUMAN NADH dehydrogenase [ubiquinone] 1 alpha subcomplex subunit 3 OS=Homo sapiens GN=NDUFA3 PE=4 SV=1;>tr|A8MVM8|A8MV	5	2	2	2	0	0	0	2	0	1	0	0	0	2	0	1	0	0	0	2	0	1	21.4	21.4	21.4	9.2787	84	84;81;72;69;34				2		1	0.0013742	0.11915	0.17059	61.272	2	NaN	NaN	NaN
O95168;O95168-2;C9JXQ9;F2Z3P9	O95168;O95168-2;C9JXQ9;F2Z3P9	6;5;4;3	6;5;4;3	6;5;4;3	NADH dehydrogenase [ubiquinone] 1 beta subcomplex subunit 4	NDUFB4	>sp|O95168|NDUB4_HUMAN NADH dehydrogenase [ubiquinone] 1 beta subcomplex subunit 4 OS=Homo sapiens GN=NDUFB4 PE=1 SV=3;>sp|O95168-2|NDUB4_HUMAN Isoform 2 of NADH dehydrogenase [ubiquinone] 1 beta subcomplex subunit 4 OS=Homo sapiens GN=NDUFB4;>tr|C9JXQ9|C9	4	6	6	6	4	3	3	2	3	5	4	3	3	2	3	5	4	3	3	2	3	5	48.1	48.1	48.1	15.208	129	129;120;80;69	5	5	3	2	5	10	1.1083e-59	0.18382	0.36742	160.01	27	7.7256	1.7009	146.54
O95169;Q5W145;Q5W143;E9PQ68;E9PME4;E9PIZ8	O95169;Q5W145;Q5W143;E9PQ68;E9PME4	5;5;4;4;4;1	5;5;4;4;4;1	5;5;4;4;4;1	NADH dehydrogenase [ubiquinone] 1 beta subcomplex subunit 8, mitochondrial	NDUFB8	>sp|O95169|NDUB8_HUMAN NADH dehydrogenase [ubiquinone] 1 beta subcomplex subunit 8, mitochondrial OS=Homo sapiens GN=NDUFB8 PE=1 SV=1;>tr|Q5W145|Q5W145_HUMAN NADH dehydrogenase (Ubiquinone) 1 beta subcomplex, 8, 19kDa OS=Homo sapiens GN=NDUFB8 PE=2 SV=1;>t	6	5	5	5	4	3	1	1	3	4	4	3	1	1	3	4	4	3	1	1	3	4	30.1	30.1	30.1	21.766	186	186;155;172;159;107;71	4	3	1	2	4	7	8.9079e-39	0.46969	0.70286	142.33	19	2.7896	3.7991	69.366
O95182	O95182	2	2	2	NADH dehydrogenase [ubiquinone] 1 alpha subcomplex subunit 7	NDUFA7	>sp|O95182|NDUA7_HUMAN NADH dehydrogenase [ubiquinone] 1 alpha subcomplex subunit 7 OS=Homo sapiens GN=NDUFA7 PE=1 SV=3	1	2	2	2	0	1	1	0	1	2	0	1	1	0	1	2	0	1	1	0	1	2	23.9	23.9	23.9	12.551	113	113		1	1		1	4	3.5613e-05	0.36751	0.32366	140.76	6	NaN	NaN	NaN
O95202;O95202-3;O95202-2	O95202	41;9;9	41;9;9	41;9;9	LETM1 and EF-hand domain-containing protein 1, mitochondrial	LETM1	>sp|O95202|LETM1_HUMAN LETM1 and EF-hand domain-containing protein 1, mitochondrial OS=Homo sapiens GN=LETM1 PE=1 SV=1	3	41	41	41	12	31	19	17	24	29	12	31	19	17	24	29	12	31	19	17	24	29	60.8	60.8	60.8	83.353	739	739;294;254	19	48	22	19	61	73	0	0.16261	0.28336	187.23	224	6.5052	8.0752	95.05
O95258-3;O95258;O95258-2;B4DMK1;B4DJN2;Q5JY88	O95258-3;O95258;O95258-2;B4DMK1;B4DJN2	4;4;4;3;3;1	4;4;4;3;3;1	2;2;2;1;1;1	Brain mitochondrial carrier protein 1	SLC25A14	>sp|O95258-3|UCP5_HUMAN Isoform 3 of Brain mitochondrial carrier protein 1 OS=Homo sapiens GN=SLC25A14;>sp|O95258|UCP5_HUMAN Brain mitochondrial carrier protein 1 OS=Homo sapiens GN=SLC25A14 PE=2 SV=1;>sp|O95258-2|UCP5_HUMAN Isoform 2 of Brain mitochondria	6	4	4	2	1	1	0	1	2	3	1	1	0	1	2	3	1	1	0	1	1	2	10.5	10.5	5.7	39.173	353	353;325;322;240;205;198	1	2		1	2	5	7.2003e-11	2.5127	1.6042	224.55	5	NaN	NaN	NaN
O95292;O95292-2;E5RK64	O95292;O95292-2;E5RK64	4;2;2	4;2;2	3;1;1	Vesicle-associated membrane protein-associated protein B/C	VAPB	>sp|O95292|VAPB_HUMAN Vesicle-associated membrane protein-associated protein B/C OS=Homo sapiens GN=VAPB PE=1 SV=3;>sp|O95292-2|VAPB_HUMAN Isoform 2 of Vesicle-associated membrane protein-associated protein B/C OS=Homo sapiens GN=VAPB;>tr|E5RK64|E5RK64_HUM	3	4	4	3	1	3	3	3	2	3	1	3	3	3	2	3	0	3	2	2	1	2	19.3	19.3	14.4	27.228	243	243;99;71	1	4	3	3	3	6	1.5692e-14	0.82148	0.82531	159.17	14	NaN	NaN	NaN
O95298;E9PQ53;E9PM14;E9PRB2;E9PNU8;E9PRJ5;E9PRQ4	O95298;E9PQ53;E9PM14;E9PRB2	8;5;5;5;2;2;1	8;5;5;5;2;2;1	8;5;5;5;2;2;1	NADH dehydrogenase [ubiquinone] 1 subunit C2	NDUFC2;NDUFC2-KCTD14	>sp|O95298|NDUC2_HUMAN NADH dehydrogenase [ubiquinone] 1 subunit C2 OS=Homo sapiens GN=NDUFC2 PE=1 SV=1;>tr|E9PQ53|E9PQ53_HUMAN NADH dehydrogenase [ubiquinone] 1 subunit C2 OS=Homo sapiens GN=NDUFC2-KCTD14 PE=3 SV=1;>tr|E9PM14|E9PM14_HUMAN NADH dehydrogena	7	8	8	8	5	6	1	1	4	3	5	6	1	1	4	3	5	6	1	1	4	3	56.3	56.3	56.3	14.187	119	119;114;107;96;88;71;66	8	9	2	2	5	7	2.2589e-40	0.77712	0.52539	223.17	29	11.61	5.5882	143.45
O95363;Q5JRF7	O95363	9;3	9;3	9;3	Phenylalanine--tRNA ligase, mitochondrial	FARS2	>sp|O95363|SYFM_HUMAN Phenylalanine--tRNA ligase, mitochondrial OS=Homo sapiens GN=FARS2 PE=1 SV=1	2	9	9	9	3	8	1	0	4	4	3	8	1	0	4	4	3	8	1	0	4	4	20.2	20.2	20.2	52.356	451	451;101	3	9	1		5	6	4.4734e-86	0.68579	0.85895	35.534	23	0.88734	1.6342	11.568
O95563;Q5R3B4	O95563;Q5R3B4	7;7	7;7	7;7	Brain protein 44	BRP44	>sp|O95563|MPC2_HUMAN Mitochondrial pyruvate carrier 2 OS=Homo sapiens GN=MPC2 PE=1 SV=1;>tr|Q5R3B4|Q5R3B4_HUMAN Brain protein 44 (Fragment) OS=Homo sapiens GN=BRP44 PE=2 SV=1	2	7	7	7	2	5	3	4	7	6	2	5	3	4	7	6	2	5	3	4	7	6	57.5	57.5	57.5	14.279	127	127;105	2	6	3	4	10	10	5.7137e-23	0.44341	0.56285	221.33	30	NaN	NaN	NaN
O95721	O95721	2	2	2	Synaptosomal-associated protein 29	SNAP29	>sp|O95721|SNP29_HUMAN Synaptosomal-associated protein 29 OS=Homo sapiens GN=SNAP29 PE=1 SV=1	1	2	2	2	0	0	0	2	0	1	0	0	0	2	0	1	0	0	0	2	0	1	8.9	8.9	8.9	28.97	258	258				2		1	3.8817e-07	0.39336	0.63412	120.44	3	NaN	NaN	NaN
O95782;O95782-2	O95782;O95782-2	7;7	7;7	4;4	AP-2 complex subunit alpha-1	AP2A1	>sp|O95782|AP2A1_HUMAN AP-2 complex subunit alpha-1 OS=Homo sapiens GN=AP2A1 PE=1 SV=3;>sp|O95782-2|AP2A1_HUMAN Isoform B of AP-2 complex subunit alpha-1 OS=Homo sapiens GN=AP2A1	2	7	7	4	0	0	1	0	3	5	0	0	1	0	3	5	0	0	1	0	2	2	7	7	4.1	107.54	977	977;955			1		3	5	4.1134e-11	0.6548	0.93842	15.106	9	NaN	NaN	NaN
O95831;O95831-3;O95831-2;E9PMA0;Q2QKE4;O95831-4;Q1L6K4	O95831;O95831-3;O95831-2;E9PMA0;Q2QKE4	38;38;22;20;19;16;16	38;38;22;20;19;16;16	38;38;22;20;19;16;16	Apoptosis-inducing factor 1, mitochondrial	AIFM1;PDCD8	>sp|O95831|AIFM1_HUMAN Apoptosis-inducing factor 1, mitochondrial OS=Homo sapiens GN=AIFM1 PE=1 SV=1;>sp|O95831-3|AIFM1_HUMAN Isoform 3 of Apoptosis-inducing factor 1, mitochondrial OS=Homo sapiens GN=AIFM1;>sp|O95831-2|AIFM1_HUMAN Isoform 2 of Apoptosis-i	7	38	38	38	20	30	22	18	33	32	20	30	22	18	33	32	20	30	22	18	33	32	59.4	59.4	59.4	66.9	613	613;609;326;274;261;324;237	40	69	56	39	119	144	0	1.2524	0.99421	208.06	393	11.2	11.844	89
O95900;B7Z7G5	O95900;B7Z7G5	3;2	3;2	3;2	Probable tRNA pseudouridine synthase 2	TRUB2	>sp|O95900|TRUB2_HUMAN Probable tRNA pseudouridine synthase 2 OS=Homo sapiens GN=TRUB2 PE=2 SV=1;>tr|B7Z7G5|B7Z7G5_HUMAN Probable tRNA pseudouridine synthase 2 OS=Homo sapiens GN=TRUB2 PE=2 SV=1	2	3	3	3	0	1	1	1	0	1	0	1	1	1	0	1	0	1	1	1	0	1	10.6	10.6	10.6	36.694	331	331;275		1	1	1		1	0.00018882	1.433	1.8714	42.626	4	NaN	NaN	NaN
O96008;O96008-2	O96008;O96008-2	16;11	16;11	16;11	Mitochondrial import receptor subunit TOM40 homolog	TOMM40	>sp|O96008|TOM40_HUMAN Mitochondrial import receptor subunit TOM40 homolog OS=Homo sapiens GN=TOMM40 PE=1 SV=1;>sp|O96008-2|TOM40_HUMAN Isoform 2 of Mitochondrial import receptor subunit TOM40 homolog OS=Homo sapiens GN=TOMM40	2	16	16	16	9	13	10	10	13	15	9	13	10	10	13	15	9	13	10	10	13	15	69.5	69.5	69.5	37.893	361	361;329	15	29	16	13	27	32	8.3474e-262	0.36908	0.54522	191.86	122	6.8389	7.4797	61.754
P00156	P00156	2	2	2	Cytochrome b	MT-CYB	>sp|P00156|CYB_HUMAN Cytochrome b OS=Homo sapiens GN=MT-CYB PE=1 SV=2	1	2	2	2	0	0	1	0	1	2	0	0	1	0	1	2	0	0	1	0	1	2	5	5	5	42.717	380	380			1		2	3	7.3343e-11	0.5381	0.36093	108.78	4	NaN	NaN	NaN
P00338-3;P00338;F5H308;P00338-4;P00338-2;P00338-5;F5GXY2;F5GYU2;F5GXH2;Q6ZMR3;F5H6W8;F5H5J4;F5GZQ4;P07864;F5H245;G3XAP5;F5H155;F5H5G7;F5GXU1;F5GWW2;F5GXC7;F5H8H6	P00338-3;P00338;F5H308;P00338-4;P00338-2;P00338-5;F5GXY2;F5GYU2;F5GXH2	6;6;5;5;4;4;3;3;3;2;2;2;2;1;1;1;1;1;1;1;1;1	6;6;5;5;4;4;3;3;3;2;2;2;2;1;1;1;1;1;1;1;1;1	5;5;4;4;3;3;3;3;3;1;2;2;2;0;0;0;0;0;1;1;1;1	L-lactate dehydrogenase A chain;L-lactate dehydrogenase	LDHA	>sp|P00338-3|LDHA_HUMAN Isoform 3 of L-lactate dehydrogenase A chain OS=Homo sapiens GN=LDHA;>sp|P00338|LDHA_HUMAN L-lactate dehydrogenase A chain OS=Homo sapiens GN=LDHA PE=1 SV=2;>tr|F5H308|F5H308_HUMAN L-lactate dehydrogenase OS=Homo sapiens GN=LDHA PE=	22	6	6	5	5	0	0	0	3	1	5	0	0	0	3	1	4	0	0	0	3	1	18	18	14.7	39.837	361	361;332;304;274;274;241;157;144;114;332;94;89;72;332;318;241;225;183;46;45;45;42	6				3	1	1.6502e-13	0.11582	0.13418	155.98	8	0.091108	0.10151	148.57
P00367;B4DGN5;B3KV55;P49448;REV__P29375;REV__F5H1F7;REV__P29375-2;REV__E7EV89	P00367;B4DGN5;B3KV55;P49448	17;14;12;11;1;1;1;1	17;14;12;11;1;1;1;1	17;14;12;11;1;1;1;1	Glutamate dehydrogenase 1, mitochondrial;Glutamate dehydrogenase;Glutamate dehydrogenase 2, mitochondrial	GLUD1;GLUD2	>sp|P00367|DHE3_HUMAN Glutamate dehydrogenase 1, mitochondrial OS=Homo sapiens GN=GLUD1 PE=1 SV=2;>tr|B4DGN5|B4DGN5_HUMAN Glutamate dehydrogenase OS=Homo sapiens GN=GLUD1 PE=2 SV=1;>tr|B3KV55|B3KV55_HUMAN Glutamate dehydrogenase OS=Homo sapiens GN=GLUD1 PE	8	17	17	17	1	2	6	11	9	14	1	2	6	11	9	14	1	2	6	11	9	14	37.5	37.5	37.5	61.397	558	558;425;391;558;1690;1636;1636;715	1	2	6	11	9	15	2.11e-72	0.23667	0.33481	115.69	43	NaN	NaN	NaN
P00390;P00390-3;P00390-2;P00390-4;P00390-5;H0YBD4;E5RI06;H0YC68	P00390;P00390-3;P00390-2;P00390-4;P00390-5	13;13;13;11;11;4;2;2	13;13;13;11;11;4;2;2	13;13;13;11;11;4;2;2	Glutathione reductase, mitochondrial	GSR	>sp|P00390|GSHR_HUMAN Glutathione reductase, mitochondrial OS=Homo sapiens GN=GSR PE=1 SV=2;>sp|P00390-3|GSHR_HUMAN Isoform 2 of Glutathione reductase, mitochondrial OS=Homo sapiens GN=GSR;>sp|P00390-2|GSHR_HUMAN Isoform Cytoplasmic of Glutathione reductas	8	13	13	13	3	4	8	9	11	11	3	4	8	9	11	11	3	4	8	9	11	11	38.5	38.5	38.5	56.256	522	522;493;479;469;440;301;145;131	3	5	8	9	15	15	1.7973e-81	0.68745	0.87826	45.748	55	0.68745	1.0384	47.749
P00395	P00395	6	6	6	Cytochrome c oxidase subunit 1	MT-CO1	>sp|P00395|COX1_HUMAN Cytochrome c oxidase subunit 1 OS=Homo sapiens GN=MT-CO1 PE=1 SV=1	1	6	6	6	5	6	2	0	3	4	5	6	2	0	3	4	5	6	2	0	3	4	18.7	18.7	18.7	57.041	513	513	14	21	4		4	12	7.2396e-94	0.16121	0.30818	169.2	38	9.2721	3.4437	108.69
P00403	P00403	9	9	9	Cytochrome c oxidase subunit 2	MT-CO2	>sp|P00403|COX2_HUMAN Cytochrome c oxidase subunit 2 OS=Homo sapiens GN=MT-CO2 PE=1 SV=1	1	9	9	9	5	5	5	3	4	9	5	5	5	3	4	9	5	5	5	3	4	9	48	48	48	25.565	227	227	12	8	6	4	15	25	7.9215e-148	0.40832	0.366	229.67	61	14.37	0.99688	310.39
P00505;E7ERW2	P00505;E7ERW2	20;17	20;17	20;17	Aspartate aminotransferase, mitochondrial;Aspartate aminotransferase	GOT2	>sp|P00505|AATM_HUMAN Aspartate aminotransferase, mitochondrial OS=Homo sapiens GN=GOT2 PE=1 SV=3;>tr|E7ERW2|E7ERW2_HUMAN Aspartate aminotransferase OS=Homo sapiens GN=GOT2 PE=3 SV=1	2	20	20	20	7	12	11	10	11	14	7	12	11	10	11	14	7	12	11	10	11	14	50.2	50.2	50.2	47.517	430	430;387	10	17	12	15	19	28	3.3996e-281	0.68445	0.63267	183.58	84	2.0524	3.3214	42.482
P00846	P00846	1	1	1	ATP synthase subunit a	MT-ATP6	>sp|P00846|ATP6_HUMAN ATP synthase subunit a OS=Homo sapiens GN=MT-ATP6 PE=1 SV=1	1	1	1	1	1	1	1	1	1	1	1	1	1	1	1	1	1	1	1	1	1	1	4.4	4.4	4.4	24.817	226	226	1	2	1	2	2	3	8.9492e-21	0.22623	0.34052	179.47	11	NaN	NaN	NaN
P01009;P01009-2;P01009-3;G3V544;G3V387;G3V5R8	P01009;P01009-2;P01009-3	4;4;2;1;1;1	4;4;2;1;1;1	4;4;2;1;1;1	Alpha-1-antitrypsin;Short peptide from AAT	SERPINA1	>sp|P01009|A1AT_HUMAN Alpha-1-antitrypsin OS=Homo sapiens GN=SERPINA1 PE=1 SV=3;>sp|P01009-2|A1AT_HUMAN Isoform 2 of Alpha-1-antitrypsin OS=Homo sapiens GN=SERPINA1;>sp|P01009-3|A1AT_HUMAN Isoform 3 of Alpha-1-antitrypsin OS=Homo sapiens GN=SERPINA1	6	4	4	4	3	0	0	0	0	2	3	0	0	0	0	2	3	0	0	0	0	2	11.7	11.7	11.7	46.736	418	418;359;306;156;117;92	5					3	5.7231e-11	0.15112	0.25821	58.336	4	0.15112	0.25821	58.336
P01023;P20742;CON__ENSEMBL:ENSBTAP00000024146;P20742-2;H0YGH6;F8W7L3	P01023	6;1;1;1;1;1	6;1;1;1;1;1	6;1;1;1;1;1	Alpha-2-macroglobulin	A2M	>sp|P01023|A2MG_HUMAN Alpha-2-macroglobulin OS=Homo sapiens GN=A2M PE=1 SV=3	6	6	6	6	0	0	0	0	4	4	0	0	0	0	4	4	0	0	0	0	4	4	5.2	5.2	5.2	163.29	1474	1474;1482;1477;1268;200;168					4	4	2.5594e-14	0.33231	0.43312	79.035	8	NaN	NaN	NaN
P01024;CON__Q2UVX4	P01024	14;1	14;1	14;1	Complement C3;Complement C3 beta chain;Complement C3 alpha chain;C3a anaphylatoxin;Complement C3b alpha chain;Complement C3c alpha chain fragment 1;Complement C3dg fragment;Complement C3g fragment;Complement C3d fragment;Complement C3f fragment;Complement C3c alpha chain fragment 2	C3	>sp|P01024|CO3_HUMAN Complement C3 OS=Homo sapiens GN=C3 PE=1 SV=2	2	14	14	14	0	0	0	0	12	6	0	0	0	0	12	6	0	0	0	0	12	6	10.5	10.5	10.5	187.15	1663	1663;1662					12	7	8.9245e-54	0.18724	0.21062	124.87	11	NaN	NaN	NaN
P01036	P01036	3	3	2	Cystatin-S	CST4	>sp|P01036|CYTS_HUMAN Cystatin-S OS=Homo sapiens GN=CST4 PE=1 SV=3	1	3	3	2	2	2	0	0	0	1	2	2	0	0	0	1	1	1	0	0	0	0	31.2	31.2	23.4	16.214	141	141	2	2				1	3.7012e-09	0.26078	0.38673	60.265	4	NaN	NaN	NaN
P01037	P01037	2	1	1	Cystatin-SN	CST1	>sp|P01037|CYTN_HUMAN Cystatin-SN OS=Homo sapiens GN=CST1 PE=1 SV=3	1	2	1	1	1	2	0	0	0	1	0	1	0	0	0	0	0	1	0	0	0	0	20.6	12.8	12.8	16.387	141	141		1					4.2482e-07	NaN	NaN	NaN	1	NaN	NaN	NaN
P01040;C9J0E4	P01040;C9J0E4	8;6	8;6	8;6	Cystatin-A	CSTA	>sp|P01040|CYTA_HUMAN Cystatin-A OS=Homo sapiens GN=CSTA PE=1 SV=1;>tr|C9J0E4|C9J0E4_HUMAN Cystatin-A OS=Homo sapiens GN=CSTA PE=4 SV=1	2	8	8	8	7	6	3	5	5	7	7	6	3	5	5	7	7	6	3	5	5	7	75.5	75.5	75.5	11.006	98	98;63	41	13	3	5	13	26	1.7802e-126	0.12346	0.14044	135.27	65	0.14447	0.16186	128.8
P01605;H7C1X1;P04207;P04434;P01624	P01605;H7C1X1;P04207;P04434;P01624	2;1;1;1;1	2;1;1;1;1	2;1;1;1;1	Ig kappa chain V-I region Lay;Ig kappa chain V-III region CLL;Ig kappa chain V-III region VH;Ig kappa chain V-III region POM		>sp|P01605|KV113_HUMAN Ig kappa chain V-I region Lay OS=Homo sapiens PE=1 SV=1;>tr|H7C1X1|H7C1X1_HUMAN Uncharacterized protein OS=Homo sapiens PE=4 SV=1;>sp|P04207|KV308_HUMAN Ig kappa chain V-III region CLL OS=Homo sapiens PE=1 SV=2;>sp|P04434|KV310_HUMAN	5	2	2	2	2	1	0	1	0	1	2	1	0	1	0	1	2	1	0	1	0	1	25	25	25	11.834	108	108;130;129;116;109	3	1		3		1	1.9125e-19	0.59532	0.8029	28.374	3	0.46777	0.68254	37.872
P06310;P06309;P01614;P01617	P06310;P06309;P01614;P01617	2;2;2;2	2;2;2;2	2;2;2;2	Ig kappa chain V-II region RPMI 6410;Ig kappa chain V-II region GM607;Ig kappa chain V-II region Cum;Ig kappa chain V-II region TEW		>sp|P06310|KV206_HUMAN Ig kappa chain V-II region RPMI 6410 OS=Homo sapiens PE=4 SV=1;>sp|P06309|KV205_HUMAN Ig kappa chain V-II region GM607 (Fragment) OS=Homo sapiens PE=4 SV=1;>sp|P01614|KV201_HUMAN Ig kappa chain V-II region Cum OS=Homo sapiens PE=1 SV	4	2	2	2	2	2	2	2	2	2	2	2	2	2	2	2	2	2	2	2	2	2	12	12	12	14.707	133	133;117;115;113	146	99	59	53	139	149	4.9962e-194	0.042522	0.045523	216.61	460	0.03339	0.027263	223.97
P01615	P01615	1	1	1	Ig kappa chain V-II region FR		>sp|P01615|KV202_HUMAN Ig kappa chain V-II region FR OS=Homo sapiens PE=1 SV=1	1	1	1	1	1	0	1	0	0	1	1	0	1	0	0	1	1	0	1	0	0	1	11.5	11.5	11.5	12.059	113	113	2		1			1	4.011e-09	0.24095	0.26708	13.182	4	0.22389	0.27912	1.8743
P18135;P18136;P01620;P01623;P01622;P04206	P18135;P18136;P01620;P01623;P01622;P04206	3;3;3;3;2;2	3;3;3;3;2;2	3;3;3;3;2;2	Ig kappa chain V-III region HAH;Ig kappa chain V-III region HIC;Ig kappa chain V-III region SIE;Ig kappa chain V-III region WOL;Ig kappa chain V-III region Ti;Ig kappa chain V-III region GOL		>sp|P18135|KV312_HUMAN Ig kappa chain V-III region HAH OS=Homo sapiens PE=2 SV=1;>sp|P18136|KV313_HUMAN Ig kappa chain V-III region HIC OS=Homo sapiens PE=2 SV=2;>sp|P01620|KV302_HUMAN Ig kappa chain V-III region SIE OS=Homo sapiens PE=1 SV=1;>sp|P01623|KV	6	3	3	3	0	0	0	0	3	0	0	0	0	0	3	0	0	0	0	0	3	0	33.3	33.3	33.3	14.073	129	129;129;109;109;109;109					3		5.9866e-59	0.11143	0.11082	76.598	2	NaN	NaN	NaN
P01621	P01621	1	1	1	Ig kappa chain V-III region NG9		>sp|P01621|KV303_HUMAN Ig kappa chain V-III region NG9 (Fragment) OS=Homo sapiens PE=1 SV=1	1	1	1	1	0	0	0	0	1	0	0	0	0	0	1	0	0	0	0	0	1	0	9	9	9	10.729	100	100					1		0.0014317	NaN	NaN	NaN	1	NaN	NaN	NaN
P06314;P06313;P06312;P01625	P06314;P06313;P06312;P01625	1;1;1;1	1;1;1;1	1;1;1;1	Ig kappa chain V-IV region B17;Ig kappa chain V-IV region JI;Ig kappa chain V-IV region;Ig kappa chain V-IV region Len	IGKV4-1	>sp|P06314|KV404_HUMAN Ig kappa chain V-IV region B17 OS=Homo sapiens PE=2 SV=1;>sp|P06313|KV403_HUMAN Ig kappa chain V-IV region JI OS=Homo sapiens PE=4 SV=1;>sp|P06312|KV401_HUMAN Ig kappa chain V-IV region (Fragment) OS=Homo sapiens GN=IGKV4-1 PE=4 SV=1	4	1	1	1	1	0	1	1	1	1	1	0	1	1	1	1	1	0	1	1	1	1	6.7	6.7	6.7	14.966	134	134;133;121;114	8		2	1	5	7	3.0328e-17	0.081322	0.023983	139.91	6	0.10989	0.0053473	20.858
P01743	P01743	1	1	1	Ig heavy chain V-I region HG3		>sp|P01743|HV102_HUMAN Ig heavy chain V-I region HG3 OS=Homo sapiens PE=4 SV=1	1	1	1	1	1	0	0	0	0	0	1	0	0	0	0	0	1	0	0	0	0	0	9.4	9.4	9.4	12.946	117	117	1						0.0037981	NaN	NaN	NaN	0	NaN	NaN	NaN
P01764;P01765	P01764;P01765	1;1	1;1	1;1	Ig heavy chain V-III region VH26;Ig heavy chain V-III region TIL		>sp|P01764|HV303_HUMAN Ig heavy chain V-III region VH26 OS=Homo sapiens PE=1 SV=1;>sp|P01765|HV304_HUMAN Ig heavy chain V-III region TIL OS=Homo sapiens PE=1 SV=1	2	1	1	1	0	0	0	0	1	0	0	0	0	0	1	0	0	0	0	0	1	0	9.4	9.4	9.4	12.582	117	117;115					1		0.00035557	NaN	NaN	NaN	1	NaN	NaN	NaN
P01766;P01777;P01767;P01763	P01766;P01777;P01767;P01763	2;1;1;1	2;1;1;1	2;1;1;1	Ig heavy chain V-III region BRO;Ig heavy chain V-III region TEI;Ig heavy chain V-III region BUT;Ig heavy chain V-III region WEA		>sp|P01766|HV305_HUMAN Ig heavy chain V-III region BRO OS=Homo sapiens PE=1 SV=1;>sp|P01777|HV316_HUMAN Ig heavy chain V-III region TEI OS=Homo sapiens PE=1 SV=1;>sp|P01767|HV306_HUMAN Ig heavy chain V-III region BUT OS=Homo sapiens PE=1 SV=1;>sp|P01763|HV	4	2	2	2	0	0	0	0	2	1	0	0	0	0	2	1	0	0	0	0	2	1	25	25	25	13.227	120	120;119;115;114					3	2	1.4099e-25	0.17579	0.17861	15.624	3	NaN	NaN	NaN
P01833	P01833	15	15	15	Polymeric immunoglobulin receptor;Secretory component	PIGR	>sp|P01833|PIGR_HUMAN Polymeric immunoglobulin receptor OS=Homo sapiens GN=PIGR PE=1 SV=4	1	15	15	15	13	1	0	0	1	7	13	1	0	0	1	7	13	1	0	0	1	7	26.3	26.3	26.3	83.283	764	764	57	1			1	11	7.2341e-98	0.1512	0.1934	107.18	43	0.1443	0.17188	106.36
P01834	P01834	7	7	7	Ig kappa chain C region	IGKC	>sp|P01834|IGKC_HUMAN Ig kappa chain C region OS=Homo sapiens GN=IGKC PE=1 SV=1	1	7	7	7	5	1	0	1	7	4	5	1	0	1	7	4	5	1	0	1	7	4	82.1	82.1	82.1	11.609	106	106	18	3		2	11	15	5.2177e-245	0.12485	0.17659	116.94	26	0.15186	0.17971	109.49
P01857	P01857	10	10	5	Ig gamma-1 chain C region	IGHG1	>sp|P01857|IGHG1_HUMAN Ig gamma-1 chain C region OS=Homo sapiens GN=IGHG1 PE=1 SV=1	1	10	10	5	7	0	0	0	10	9	7	0	0	0	10	9	4	0	0	0	5	5	41.8	41.8	26.7	36.105	330	330	29				15	52	4.0504e-89	0.072722	0.11353	106	65	0.09927	0.14894	95.706
P01859	P01859	8	4	4	Ig gamma-2 chain C region	IGHG2	>sp|P01859|IGHG2_HUMAN Ig gamma-2 chain C region OS=Homo sapiens GN=IGHG2 PE=1 SV=2	1	8	4	4	3	1	1	1	8	6	1	1	1	1	4	2	1	1	1	1	4	2	29.8	16.6	16.6	35.9	326	326	5	6	4	4	12	10	2.3265e-63	0.062399	0.095385	116.59	17	0.038674	0.028635	59.791
P01860	P01860	7	1	1	Ig gamma-3 chain C region	IGHG3	>sp|P01860|IGHG3_HUMAN Ig gamma-3 chain C region OS=Homo sapiens GN=IGHG3 PE=1 SV=2	1	7	1	1	3	0	0	0	7	5	0	0	0	0	1	0	0	0	0	0	1	0	22	5.6	5.6	41.287	377	377					1		1.0914e-80	NaN	NaN	NaN	1	NaN	NaN	NaN
P01861	P01861	8	4	2	Ig gamma-4 chain C region	IGHG4	>sp|P01861|IGHG4_HUMAN Ig gamma-4 chain C region OS=Homo sapiens GN=IGHG4 PE=1 SV=1	1	8	4	2	3	0	0	0	8	5	1	0	0	0	4	2	0	0	0	0	2	0	32.4	21.4	13.5	35.94	327	327	2				4	7	1.0943e-57	0.13386	0.24519	126.3	11	0.46165	0.553	17.846
P01871-2;P01871;P04220	P01871-2;P01871;P04220	4;4;2	4;4;2	4;4;2	Ig mu chain C region;Ig mu heavy chain disease protein	IGHM	>sp|P01871-2|IGHM_HUMAN Isoform 2 of Ig mu chain C region OS=Homo sapiens GN=IGHM;>sp|P01871|IGHM_HUMAN Ig mu chain C region OS=Homo sapiens GN=IGHM PE=1 SV=3;>sp|P04220|MUCB_HUMAN Ig mu heavy chain disease protein OS=Homo sapiens PE=1 SV=1	3	4	4	4	1	0	0	0	1	4	1	0	0	0	1	4	1	0	0	0	1	4	11.4	11.4	11.4	51.79	473	473;452;391	1				1	8	3.3614e-21	0.15036	0.23484	133.32	6	NaN	NaN	NaN
P01876	P01876	8	8	5	Ig alpha-1 chain C region	IGHA1	>sp|P01876|IGHA1_HUMAN Ig alpha-1 chain C region OS=Homo sapiens GN=IGHA1 PE=1 SV=2	1	8	8	5	8	2	0	0	5	5	8	2	0	0	5	5	5	1	0	0	3	3	34.8	34.8	25.2	37.654	353	353	63	2			5	20	5.4438e-80	0.14024	0.18124	151.74	51	0.13332	0.15968	153.83
P01877	P01877	5	2	2	Ig alpha-2 chain C region	IGHA2	>sp|P01877|IGHA2_HUMAN Ig alpha-2 chain C region OS=Homo sapiens GN=IGHA2 PE=1 SV=3	1	5	2	2	4	1	0	0	3	2	1	0	0	0	1	0	1	0	0	0	1	0	27.4	17.4	17.4	36.526	340	340	2				2		5.7838e-29	0.15941	0.21584	120.19	2	0.15941	0.21584	120.19
P02452	P02452	3	3	3	Collagen alpha-1(I) chain	COL1A1	>sp|P02452|CO1A1_HUMAN Collagen alpha-1(I) chain OS=Homo sapiens GN=COL1A1 PE=1 SV=5	1	3	3	3	0	2	0	0	2	0	0	2	0	0	2	0	0	2	0	0	2	0	3.6	3.6	3.6	138.94	1464	1464		2			11		3.0034e-27	0.089446	0.09468	72.56	11	NaN	NaN	NaN
P02545;P02545-3;Q6UYC3;P02545-2;E7EUI9;D6RAQ3;Q5TCI8;H0YAB0	P02545;P02545-3;Q6UYC3;P02545-2;E7EUI9;D6RAQ3;Q5TCI8	8;8;8;8;6;6;6;2	8;8;8;8;6;6;6;2	8;8;8;8;6;6;6;2	Prelamin-A/C;Lamin-A/C	LMNA	>sp|P02545|LMNA_HUMAN Prelamin-A/C OS=Homo sapiens GN=LMNA PE=1 SV=1;>sp|P02545-3|LMNA_HUMAN Isoform ADelta10 of Prelamin-A/C OS=Homo sapiens GN=LMNA;>tr|Q6UYC3|Q6UYC3_HUMAN Lamin A/C OS=Homo sapiens GN=LMNA PE=2 SV=1;>sp|P02545-2|LMNA_HUMAN Isoform C of P	8	8	8	8	1	0	0	1	7	0	1	0	0	1	7	0	1	0	0	1	7	0	13.1	13.1	13.1	74.139	664	664;634;614;572;574;565;491;182	1			1	7		8.6649e-19	0.11932	0.11618	111.31	7	NaN	NaN	NaN
P02671;P02671-2;CON__P02672	P02671;P02671-2	4;4;1	4;4;1	4;4;1	Fibrinogen alpha chain;Fibrinopeptide A;Fibrinogen alpha chain	FGA	>sp|P02671|FIBA_HUMAN Fibrinogen alpha chain OS=Homo sapiens GN=FGA PE=1 SV=2;>sp|P02671-2|FIBA_HUMAN Isoform 2 of Fibrinogen alpha chain OS=Homo sapiens GN=FGA	3	4	4	4	0	0	0	0	2	3	0	0	0	0	2	3	0	0	0	0	2	3	4.6	4.6	4.6	94.972	866	866;644;615					3	5	1.7557e-06	0.19054	0.3298	153.46	7	NaN	NaN	NaN
P02675;D6REL8;CON__P02676	P02675;D6REL8	11;8;2	11;8;2	11;8;2	Fibrinogen beta chain;Fibrinopeptide B;Fibrinogen beta chain	FGB	>sp|P02675|FIBB_HUMAN Fibrinogen beta chain OS=Homo sapiens GN=FGB PE=1 SV=2;>tr|D6REL8|D6REL8_HUMAN Fibrinogen beta chain OS=Homo sapiens GN=FGB PE=4 SV=1	3	11	11	11	0	0	0	0	7	8	0	0	0	0	7	8	0	0	0	0	7	8	29.5	29.5	29.5	55.928	491	491;272;495					7	32	2.8138e-106	0.13541	0.18951	116.26	13	NaN	NaN	NaN
P02763;P19652	P02763;P19652	4;2	4;2	4;2	Alpha-1-acid glycoprotein 1;Alpha-1-acid glycoprotein 2	ORM1;ORM2	>sp|P02763|A1AG1_HUMAN Alpha-1-acid glycoprotein 1 OS=Homo sapiens GN=ORM1 PE=1 SV=1;>sp|P19652|A1AG2_HUMAN Alpha-1-acid glycoprotein 2 OS=Homo sapiens GN=ORM2 PE=1 SV=2	2	4	4	4	2	0	0	0	0	3	2	0	0	0	0	3	2	0	0	0	0	3	20.4	20.4	20.4	23.511	201	201;201	3					3	7.7289e-08	NaN	NaN	NaN	0	NaN	NaN	NaN
P02787;J3KN47;H7C5E8;C9JVG0;F8WCI6;F8WEK9;C9JB55	P02787;J3KN47	10;7;3;2;2;2;2	10;7;3;2;2;2;2	10;7;3;2;2;2;2	Serotransferrin	TF	>sp|P02787|TRFE_HUMAN Serotransferrin OS=Homo sapiens GN=TF PE=1 SV=3;>tr|J3KN47|J3KN47_HUMAN Serotransferrin OS=Homo sapiens GN=TF PE=4 SV=1	7	10	10	10	1	0	0	0	0	9	1	0	0	0	0	9	1	0	0	0	0	9	17.3	17.3	17.3	77.063	698	698;571;143;134;120;115;76	1					9	8.8904e-109	0.11612	0.1921	141.71	6	NaN	NaN	NaN
P02812;P04280	P02812;P04280	1;1	1;1	1;1	Basic salivary proline-rich protein 2;Basic proline-rich peptide IB-1;Basic proline-rich peptide P-E;Basic proline-rich peptide IB-7;Basic proline-rich peptide IB-8c;Basic proline-rich peptide IB-4;Basic salivary proline-rich protein 1;Proline-rich peptide II-2;Basic peptide IB-6;Peptide P-H	PRB2;PRB1	>sp|P02812|PRB2_HUMAN Basic salivary proline-rich protein 2 OS=Homo sapiens GN=PRB2 PE=1 SV=3;>sp|P04280|PRP1_HUMAN Basic salivary proline-rich protein 1 OS=Homo sapiens GN=PRB1 PE=1 SV=2	2	1	1	1	1	0	0	0	0	0	1	0	0	0	0	0	1	0	0	0	0	0	31.2	31.2	31.2	40.799	416	416;392	1						4.1858e-05	NaN	NaN	NaN	1	NaN	NaN	NaN
P03886	P03886	3	3	3	NADH-ubiquinone oxidoreductase chain 1	MT-ND1	>sp|P03886|NU1M_HUMAN NADH-ubiquinone oxidoreductase chain 1 OS=Homo sapiens GN=MT-ND1 PE=1 SV=1	1	3	3	3	1	0	0	0	0	2	1	0	0	0	0	2	1	0	0	0	0	2	10.7	10.7	10.7	35.66	318	318	1					2	2.9004e-05	0.12698	0.5085	56.684	2	NaN	NaN	NaN
P03891	P03891	1	1	1	NADH-ubiquinone oxidoreductase chain 2	MT-ND2	>sp|P03891|NU2M_HUMAN NADH-ubiquinone oxidoreductase chain 2 OS=Homo sapiens GN=MT-ND2 PE=1 SV=2	1	1	1	1	0	0	0	0	0	1	0	0	0	0	0	1	0	0	0	0	0	1	4.9	4.9	4.9	38.96	347	347						1	0.00015091	NaN	NaN	NaN	0	NaN	NaN	NaN
P03905	P03905	4	4	4	NADH-ubiquinone oxidoreductase chain 4	MT-ND4	>sp|P03905|NU4M_HUMAN NADH-ubiquinone oxidoreductase chain 4 OS=Homo sapiens GN=MT-ND4 PE=1 SV=1	1	4	4	4	3	4	2	0	2	2	3	4	2	0	2	2	3	4	2	0	2	2	10.9	10.9	10.9	51.58	459	459	6	14	3		4	6	7.9327e-57	0.21862	1.0108	165.19	19	NaN	NaN	NaN
P03915	P03915	8	8	8	NADH-ubiquinone oxidoreductase chain 5	MT-ND5	>sp|P03915|NU5M_HUMAN NADH-ubiquinone oxidoreductase chain 5 OS=Homo sapiens GN=MT-ND5 PE=1 SV=2	1	8	8	8	4	8	3	4	4	6	4	8	3	4	4	6	4	8	3	4	4	6	19.4	19.4	19.4	67.026	603	603	14	32	3	4	9	16	2.3733e-178	0.32378	0.51329	207.89	66	13.643	19.749	103.19
P03973	P03973	2	2	2	Antileukoproteinase	SLPI	>sp|P03973|SLPI_HUMAN Antileukoproteinase OS=Homo sapiens GN=SLPI PE=1 SV=2	1	2	2	2	1	0	0	0	0	2	1	0	0	0	0	2	1	0	0	0	0	2	11.4	11.4	11.4	14.326	132	132	1					2	0.00040874	NaN	NaN	NaN	1	NaN	NaN	NaN
P04003	P04003	2	2	2	C4b-binding protein alpha chain	C4BPA	>sp|P04003|C4BPA_HUMAN C4b-binding protein alpha chain OS=Homo sapiens GN=C4BPA PE=1 SV=2	1	2	2	2	0	0	0	0	0	2	0	0	0	0	0	2	0	0	0	0	0	2	4.4	4.4	4.4	67.033	597	597						2	4.4606e-11	NaN	NaN	NaN	1	NaN	NaN	NaN
P04040	P04040	4	4	4	Catalase	CAT	>sp|P04040|CATA_HUMAN Catalase OS=Homo sapiens GN=CAT PE=1 SV=3	1	4	4	4	1	3	0	0	0	2	1	3	0	0	0	2	1	3	0	0	0	2	9.1	9.1	9.1	59.755	527	527	1	4				2	5.6478e-16	0.26632	0.38671	117.71	5	NaN	NaN	NaN
P04080	P04080	3	3	3	Cystatin-B	CSTB	>sp|P04080|CYTB_HUMAN Cystatin-B OS=Homo sapiens GN=CSTB PE=1 SV=2	1	3	3	3	0	1	0	1	2	1	0	1	0	1	2	1	0	1	0	1	2	1	45.9	45.9	45.9	11.139	98	98		1		1	3	1	3.5611e-35	0.61506	0.8848	46.977	5	NaN	NaN	NaN
P04083;Q5T3N1;Q5T3N0	P04083;Q5T3N1	10;6;3	10;6;3	10;6;3	Annexin A1;Annexin	ANXA1	>sp|P04083|ANXA1_HUMAN Annexin A1 OS=Homo sapiens GN=ANXA1 PE=1 SV=2;>tr|Q5T3N1|Q5T3N1_HUMAN Annexin (Fragment) OS=Homo sapiens GN=ANXA1 PE=2 SV=1	3	10	10	10	3	3	0	0	10	3	3	3	0	0	10	3	3	3	0	0	10	3	37	37	37	38.714	346	346;204;115	3	4			10	3	5.1309e-89	0.1317	0.16664	93.38	13	0.60713	1.0386	119.93
P04181;P04181-2	P04181;P04181-2	22;13	22;13	22;13	Ornithine aminotransferase, mitochondrial;Ornithine aminotransferase, hepatic form;Ornithine aminotransferase, renal form	OAT	>sp|P04181|OAT_HUMAN Ornithine aminotransferase, mitochondrial OS=Homo sapiens GN=OAT PE=1 SV=1;>sp|P04181-2|OAT_HUMAN Isoform 2 of Ornithine aminotransferase, mitochondrial OS=Homo sapiens GN=OAT	2	22	22	22	12	19	10	8	11	15	12	19	10	8	11	15	12	19	10	8	11	15	61.5	61.5	61.5	48.534	439	439;301	19	33	14	9	22	26	0	0.28808	0.37356	105.11	123	2.2434	2.7489	27.083
P04259	P04259	45	1	1	Keratin, type II cytoskeletal 6B	KRT6B	>sp|P04259|K2C6B_HUMAN Keratin, type II cytoskeletal 6B OS=Homo sapiens GN=KRT6B PE=1 SV=5	1	45	1	1	37	42	20	20	32	31	0	1	0	0	1	1	0	1	0	0	1	1	61.7	1.6	1.6	60.066	564	564		1			1	2	0	NaN	NaN	NaN	1	NaN	NaN	NaN
P04264;CON__P04264	P04264;CON__P04264	68;65	68;65	51;48	Keratin, type II cytoskeletal 1	KRT1	>sp|P04264|K2C1_HUMAN Keratin, type II cytoskeletal 1 OS=Homo sapiens GN=KRT1 PE=1 SV=6;>P04264 SWISS-PROT:P04264 Tax_Id=9606 Gene_Symbol=KRT1 Keratin, type II cytoskeletal 1	2	68	68	51	61	59	44	37	53	52	61	59	44	37	53	52	47	43	31	28	39	39	69.6	69.6	65.5	66.038	644	644;644	1609	1517	619	508	1323	1387	0	0.042377	0.051847	168.82	4350	0.037137	0.039766	172.55
632;64633;64634;64635;64636;64637;64638;64639;64640;64641;64642;64643;64644;64645;64646;64647;64648;64649;64650;64651;64652;64653;64654;64655;64656;64657;64658;64659;64660;64661;64662;64663;64664;64665;64666;64667;64668;64669;64670;64671;64672;64673;64674;64675;64676;64677;64678;64679;64680;64681;64682;64683;64684;64685;64686;64687;64688;64689;64690;64691;64692;64693;64694;64695;64696;64697;64698…	1438;1439;1440;1441;1442;1443;1444;1445;1446;1447;1448;1449;1450;1451;1452;1453;1454;1455;1456;1457;1458;1459;1460;1461;1462;1463;1464;1465;1466;1467;1468;1469;1470;1471;1472;1473;1474;1475;1476;1477;1478;1479;1480;1481;1482;1483;1484;1485;1486;1487;1488;1489;1490;1491;1492;1493;1494;1495;1496;1497;1498;1499;1500;1501;1502;1503;1504;1505;1506;1507;1508;1509;1510;1511;1512;1513;1514;1515;1516;1517…
3;77494;77495;77496;77497;77498;77499;77500;77501;77502;77503;77504;77505;77506;77507;77508;77509;77510;77511;77512;77513;77514;77515;77516;77517;77518;77519;77520;77521;77522;77523;77524;77525;77526;77527;77528;77529;77530;77531;77532;77533;77534;77535;77536;77537;77538;77539;77540;77541;77542;77543;77544;77545;77546;77547;77548;77549;77550;77551;77552;77553;77554;77555;77556;77557;77558;77559;7…	1572;1687;7076;14302;15156;15306;15310;22609;22894;25017;25628;28120;28431;28432;31322;32313;36759;36837;36847;46005;47184;47548;48923;48945;54570;54585;55141;55275;57131;57145;61543;63674;63883;64159;64212;65351;65925;65938;69760;69886;69911;72609;72611;73601;73873;73875;74652;74799;74862;75805;75939;76087;76605;76911;77021;77626;77762;78086;78149;83328;83621;83705;85462;86108;86431;100080;10088…	669;670	678;679;680;681;682	49;497	259;262;296;469;493
P04279;P04279-2	P04279;P04279-2	4;3	4;3	3;2	Semenogelin-1;Alpha-inhibin-92;Alpha-inhibin-31;Seminal basic protein	SEMG1	>sp|P04279|SEMG1_HUMAN Semenogelin-1 OS=Homo sapiens GN=SEMG1 PE=1 SV=2;>sp|P04279-2|SEMG1_HUMAN Isoform 2 of Semenogelin-1 OS=Homo sapiens GN=SEMG1	2	4	4	3	0	1	0	3	0	1	0	1	0	3	0	1	0	0	0	3	0	0	13.2	13.2	8.4	52.13	462	462;402		2		3		1	3.5686e-11	NaN	NaN	NaN	1	NaN	NaN	NaN
P04792;F8WE04;C9J3N8	P04792;F8WE04	6;5;1	6;5;1	6;5;1	Heat shock protein beta-1	HSPB1	>sp|P04792|HSPB1_HUMAN Heat shock protein beta-1 OS=Homo sapiens GN=HSPB1 PE=1 SV=2;>tr|F8WE04|F8WE04_HUMAN Heat shock protein beta-1 OS=Homo sapiens GN=HSPB1 PE=4 SV=1	3	6	6	6	1	0	0	1	6	0	1	0	0	1	6	0	1	0	0	1	6	0	33.2	33.2	33.2	22.782	205	205;186;37	4			1	7		2.6604e-26	0.13137	0.13983	76.178	9	0.1829	0.26215	78.094
P04843;B7Z4L4;F8WF32	P04843;B7Z4L4	17;11;4	17;11;4	17;11;4	Dolichyl-diphosphooligosaccharide--protein glycosyltransferase subunit 1	RPN1	>sp|P04843|RPN1_HUMAN Dolichyl-diphosphooligosaccharide--protein glycosyltransferase subunit 1 OS=Homo sapiens GN=RPN1 PE=1 SV=1;>tr|B7Z4L4|B7Z4L4_HUMAN Dolichyl-diphosphooligosaccharide--protein glycosyltransferase subunit 1 OS=Homo sapiens GN=RPN1 PE=2 S	3	17	17	17	2	8	6	8	13	8	2	8	6	8	13	8	2	8	6	8	13	8	41	41	41	68.569	607	607;435;121	2	8	6	8	13	11	9.109e-70	0.6697	0.87376	47.904	46	0.91447	1.5091	9.1217
P04844;P04844-2;Q5JYR7;Q5JYR4;F2Z3K5	P04844;P04844-2	9;9;4;4;3	9;9;4;4;3	9;9;4;4;3	Dolichyl-diphosphooligosaccharide--protein glycosyltransferase subunit 2	RPN2	>sp|P04844|RPN2_HUMAN Dolichyl-diphosphooligosaccharide--protein glycosyltransferase subunit 2 OS=Homo sapiens GN=RPN2 PE=1 SV=3;>sp|P04844-2|RPN2_HUMAN Isoform 2 of Dolichyl-diphosphooligosaccharide--protein glycosyltransferase subunit 2 OS=Homo sapiens G	5	9	9	9	1	1	8	4	5	6	1	1	8	4	5	6	1	1	8	4	5	6	23.1	23.1	23.1	69.283	631	631;615;345;167;162	1	1	9	4	5	7	5.7904e-68	0.60723	0.87631	47.816	27	NaN	NaN	NaN
P04908;P0C0S8;P20671;Q6FI13;Q7L7L0;Q93077;Q16777;Q9BTM1;Q96KK5;Q99878;H0YFX9	P04908;P0C0S8;P20671;Q6FI13;Q7L7L0;Q93077;Q16777;Q9BTM1;Q96KK5;Q99878;H0YFX9	3;3;3;3;3;3;3;3;3;3;2	3;3;3;3;3;3;3;3;3;3;2	1;1;1;1;1;1;1;1;1;1;1	Histone H2A type 1-B/E;Histone H2A type 1;Histone H2A type 1-D;Histone H2A type 2-A;Histone H2A type 3;Histone H2A type 1-C;Histone H2A type 2-C;Histone H2A.J;Histone H2A type 1-H;Histone H2A type 1-J;Histone H2A	HIST1H2AB;HIST1H2AG;HIST1H2AD;HIST2H2AA3;HIST3H2A;HIST1H2AC;HIST2H2AC;H2AFJ;HIST1H2AH;HIST1H2AJ	>sp|P04908|H2A1B_HUMAN Histone H2A type 1-B/E OS=Homo sapiens GN=HIST1H2AB PE=1 SV=2;>sp|P0C0S8|H2A1_HUMAN Histone H2A type 1 OS=Homo sapiens GN=HIST1H2AG PE=1 SV=2;>sp|P20671|H2A1D_HUMAN Histone H2A type 1-D OS=Homo sapiens GN=HIST1H2AD PE=1 SV=2;>sp|Q6FI	11	3	3	1	2	1	1	1	3	2	2	1	1	1	3	2	1	0	0	0	1	1	26.9	26.9	14.6	14.135	130	130;130;130;130;130;130;129;129;128;128;92	5	2	1	1	17	19	2.6518e-12	0.21391	0.34207	129.74	23	0.10386	0.14018	65.425
P05089-2;P05089;P05089-3	P05089-2;P05089;P05089-3	11;11;9	11;11;9	11;11;9	Arginase-1	ARG1	>sp|P05089-2|ARGI1_HUMAN Isoform 2 of Arginase-1 OS=Homo sapiens GN=ARG1;>sp|P05089|ARGI1_HUMAN Arginase-1 OS=Homo sapiens GN=ARG1 PE=1 SV=2;>sp|P05089-3|ARGI1_HUMAN Isoform 3 of Arginase-1 OS=Homo sapiens GN=ARG1	3	11	11	11	10	4	1	1	0	5	10	4	1	1	0	5	10	4	1	1	0	5	35.8	35.8	35.8	35.664	330	330;322;236	15	6	1	1		6	1.6843e-79	0.11417	0.15185	124.1	15	0.2077	0.15753	131.61
P05091;F8VXI5;E7EUE5;F8W0A9;F8VP50;P00352;P47895;H0Y2X5;Q5SYQ8;Q5SYQ9;Q5SYQ7	P05091;F8VXI5;E7EUE5;F8W0A9	12;11;10;10;3;2;1;1;1;1;1	12;11;10;10;3;2;1;1;1;1;1	11;10;9;9;3;1;0;0;1;1;1	Aldehyde dehydrogenase, mitochondrial	ALDH2	>sp|P05091|ALDH2_HUMAN Aldehyde dehydrogenase, mitochondrial OS=Homo sapiens GN=ALDH2 PE=1 SV=2;>tr|F8VXI5|F8VXI5_HUMAN Aldehyde dehydrogenase, mitochondrial OS=Homo sapiens GN=ALDH2 PE=3 SV=1;>tr|E7EUE5|E7EUE5_HUMAN Aldehyde dehydrogenase, mitochondrial O	11	12	12	11	0	1	5	8	7	11	0	1	5	8	7	11	0	1	4	8	7	11	25.3	25.3	23.8	56.381	517	517;441;470;377;245;501;512;405;238;230;203		1	5	11	12	13	1.3844e-112	0.23763	0.33617	169.7	35	NaN	NaN	NaN
P05109	P05109	6	6	6	Protein S100-A8	S100A8	>sp|P05109|S10A8_HUMAN Protein S100-A8 OS=Homo sapiens GN=S100A8 PE=1 SV=1	1	6	6	6	4	2	1	2	2	5	4	2	1	2	2	5	4	2	1	2	2	5	40.9	40.9	40.9	10.834	93	93	25	16	3	4	9	16	6.3846e-73	0.17946	0.23329	161.85	54	0.17002	0.24164	175.23
P05120;H7BYS2;H7C004;E7EPJ9;E7ERB5;E9PDK7	P05120	3;1;1;1;1;1	3;1;1;1;1;1	3;1;1;1;1;1	Plasminogen activator inhibitor 2	SERPINB2	>sp|P05120|PAI2_HUMAN Plasminogen activator inhibitor 2 OS=Homo sapiens GN=SERPINB2 PE=1 SV=2	6	3	3	3	0	0	0	0	3	0	0	0	0	0	3	0	0	0	0	0	3	0	8	8	8	46.596	415	415;280;253;161;132;113					3		5.5787e-10	0.31637	0.31462	17.657	3	NaN	NaN	NaN
P05141	P05141	27	27	12	ADP/ATP translocase 2	SLC25A5	>sp|P05141|ADT2_HUMAN ADP/ATP translocase 2 OS=Homo sapiens GN=SLC25A5 PE=1 SV=7	1	27	27	12	12	25	14	13	16	21	12	25	14	13	16	21	5	10	5	5	6	8	68.1	68.1	43	32.852	298	298	38	72	45	23	84	110	0	0.23036	0.69452	195.91	322	18.104	13.082	155.11
P05164-3;P05164;P05164-2;J3QSF7;P11678	P05164-3;P05164;P05164-2	13;13;13;4;1	13;13;13;4;1	13;13;13;4;1	Myeloperoxidase;Myeloperoxidase;89 kDa myeloperoxidase;84 kDa myeloperoxidase;Myeloperoxidase light chain;Myeloperoxidase heavy chain	MPO	>sp|P05164-3|PERM_HUMAN Isoform H7 of Myeloperoxidase OS=Homo sapiens GN=MPO;>sp|P05164|PERM_HUMAN Myeloperoxidase OS=Homo sapiens GN=MPO PE=1 SV=1;>sp|P05164-2|PERM_HUMAN Isoform H14 of Myeloperoxidase OS=Homo sapiens GN=MPO	5	13	13	13	1	0	0	0	0	13	1	0	0	0	0	13	1	0	0	0	0	13	18.8	18.8	18.8	87.248	777	777;745;650;87;715	1					29	2.3414e-111	0.080211	0.14367	108.89	12	NaN	NaN	NaN
P05187;P10696	P05187;P10696	1;1	1;1	1;1	Alkaline phosphatase, placental type;Alkaline phosphatase, placental-like	ALPP;ALPPL2	>sp|P05187|PPB1_HUMAN Alkaline phosphatase, placental type OS=Homo sapiens GN=ALPP PE=1 SV=2;>sp|P10696|PPBN_HUMAN Alkaline phosphatase, placental-like OS=Homo sapiens GN=ALPPL2 PE=1 SV=4	2	1	1	1	1	0	0	0	0	0	1	0	0	0	0	0	1	0	0	0	0	0	1.9	1.9	1.9	57.953	535	535;532	1						0.0015598	NaN	NaN	NaN	0	NaN	NaN	NaN
P05198;G3V4T5;H0YJS4	P05198;G3V4T5;H0YJS4	3;2;2	3;2;2	3;2;2	Eukaryotic translation initiation factor 2 subunit 1	EIF2S1	>sp|P05198|IF2A_HUMAN Eukaryotic translation initiation factor 2 subunit 1 OS=Homo sapiens GN=EIF2S1 PE=1 SV=3;>tr|G3V4T5|G3V4T5_HUMAN Eukaryotic translation initiation factor 2 subunit 1 (Fragment) OS=Homo sapiens GN=EIF2S1 PE=4 SV=1;>tr|H0YJS4|H0YJS4_HUM	3	3	3	3	0	0	2	1	0	1	0	0	2	1	0	1	0	0	2	1	0	1	11.1	11.1	11.1	36.112	315	315;273;252			2	1		1	1.8992e-09	0.8161	0.92385	19.851	4	NaN	NaN	NaN
P05388;F8VWS0;Q3B7A4;F8VU65;Q8NHW5;F8VW21;F8VZS0;G3V210;F8VRK7;F8VPE8;F8VQY6;F8VS58;F8W1K8;F8VWV4;F8VYN4	P05388;F8VWS0;Q3B7A4;F8VU65;Q8NHW5;F8VW21;F8VZS0;G3V210	14;13;12;11;10;10;9;7;6;6;6;5;5;3;1	14;13;12;11;10;10;9;7;6;6;6;5;5;3;1	14;13;12;11;10;10;9;7;6;6;6;5;5;3;1	60S acidic ribosomal protein P0;60S acidic ribosomal protein P0-like	RPLP0;RPLP0P6	>sp|P05388|RLA0_HUMAN 60S acidic ribosomal protein P0 OS=Homo sapiens GN=RPLP0 PE=1 SV=1;>tr|F8VWS0|F8VWS0_HUMAN 60S acidic ribosomal protein P0 OS=Homo sapiens GN=RPLP0 PE=3 SV=1;>tr|Q3B7A4|Q3B7A4_HUMAN 60S acidic ribosomal protein P0 OS=Homo sapiens GN=R	15	14	14	14	4	7	11	3	8	11	4	7	11	3	8	11	4	7	11	3	8	11	61.5	61.5	61.5	34.273	317	317;281;255;247;317;244;246;166;156;153;142;121;107;111;57	5	8	22	3	15	15	1.5028e-150	0.84392	0.99792	54.504	67	0.62607	0.99562	30.067
P06493;P06493-2;E5RIU6	P06493;P06493-2;E5RIU6	3;3;2	3;3;2	3;3;2	Cyclin-dependent kinase 1	CDK1	>sp|P06493|CDK1_HUMAN Cyclin-dependent kinase 1 OS=Homo sapiens GN=CDK1 PE=1 SV=3;>sp|P06493-2|CDK1_HUMAN Isoform 2 of Cyclin-dependent kinase 1 OS=Homo sapiens GN=CDK1;>tr|E5RIU6|E5RIU6_HUMAN Cyclin-dependent kinase 1 (Fragment) OS=Homo sapiens GN=CDK1 PE	3	3	3	3	0	0	3	0	0	1	0	0	3	0	0	1	0	0	3	0	0	1	14.1	14.1	14.1	34.095	297	297;240;189			4			1	2.7034e-13	0.64273	0.80452	122.63	5	NaN	NaN	NaN
P06576;F8VPV9;H0YH81;F8W079;F8W0P7;F8VQY0;H0YI37	P06576;F8VPV9;H0YH81;F8W079	30;29;23;18;9;7;7	30;29;23;18;9;7;7	30;29;23;18;9;7;7	ATP synthase subunit beta, mitochondrial;ATP synthase subunit beta	ATP5B	>sp|P06576|ATPB_HUMAN ATP synthase subunit beta, mitochondrial OS=Homo sapiens GN=ATP5B PE=1 SV=3;>tr|F8VPV9|F8VPV9_HUMAN ATP synthase subunit beta OS=Homo sapiens GN=ATP5B PE=3 SV=1;>tr|H0YH81|H0YH81_HUMAN ATP synthase subunit beta (Fragment) OS=Homo sapi	7	30	30	30	16	23	23	24	26	27	16	23	23	24	26	27	16	23	23	24	26	27	73.9	73.9	73.9	56.559	529	529;518;362;284;259;218;133	33	67	37	53	102	116	0	0.20443	0.29246	161.58	386	3.662	5.422	79.19
P06702	P06702	6	6	6	Protein S100-A9	S100A9	>sp|P06702|S10A9_HUMAN Protein S100-A9 OS=Homo sapiens GN=S100A9 PE=1 SV=1	1	6	6	6	6	3	1	1	4	4	6	3	1	1	4	4	6	3	1	1	4	4	56.1	56.1	56.1	13.242	114	114	20	6	2	1	15	18	3.9926e-142	0.078079	0.069874	124.38	34	0.060029	0.049052	145.88
P06733;P06733-2;P09104;P13929;P13929-2;B7Z2X9;P13929-3;E5RGZ4;E5RG95;E5RI09;F5H0C8;F5GZ30;F5GWQ3;F5H5U1;F5H1C3	P06733;P06733-2	12;9;2;2;2;2;2;2;2;2;1;1;1;1;1	12;9;2;2;2;2;2;2;2;2;1;1;1;1;1	12;9;2;2;2;2;2;2;2;2;1;1;1;1;1	Alpha-enolase	ENO1	>sp|P06733|ENOA_HUMAN Alpha-enolase OS=Homo sapiens GN=ENO1 PE=1 SV=2;>sp|P06733-2|ENOA_HUMAN Isoform MBP-1 of Alpha-enolase OS=Homo sapiens GN=ENO1	15	12	12	12	11	5	0	1	5	1	11	5	0	1	5	1	11	5	0	1	5	1	40.6	40.6	40.6	47.168	434	434;341;434;434;406;391;391;283;154;148;315;152;125;107;103	22	13		1	6	2	3.3166e-246	0.16544	0.23458	99.814	39	0.084748	0.11624	95.435
P06744-2;P06744	P06744-2;P06744	3;3	3;3	3;3	Glucose-6-phosphate isomerase	GPI	>sp|P06744-2|G6PI_HUMAN Isoform 2 of Glucose-6-phosphate isomerase OS=Homo sapiens GN=GPI;>sp|P06744|G6PI_HUMAN Glucose-6-phosphate isomerase OS=Homo sapiens GN=GPI PE=1 SV=4	2	3	3	3	2	0	0	0	1	0	2	0	0	0	1	0	2	0	0	0	1	0	6	6	6	64.324	569	569;558	2				1		1.3005e-09	0.53889	0.58211	133.68	3	0.34756	0.35667	69.272
P06748;P06748-2;P06748-3;E5RI98;E5RGW4	P06748;P06748-2;P06748-3;E5RI98;E5RGW4	2;2;2;1;1	2;2;2;1;1	2;2;2;1;1	Nucleophosmin	NPM1	>sp|P06748|NPM_HUMAN Nucleophosmin OS=Homo sapiens GN=NPM1 PE=1 SV=2;>sp|P06748-2|NPM_HUMAN Isoform 2 of Nucleophosmin OS=Homo sapiens GN=NPM1;>sp|P06748-3|NPM_HUMAN Isoform 3 of Nucleophosmin OS=Homo sapiens GN=NPM1;>tr|E5RI98|E5RI98_HUMAN Nucleophosmin (	5	2	2	2	1	0	0	0	0	1	1	0	0	0	0	1	1	0	0	0	0	1	11.6	11.6	11.6	32.575	294	294;265;259;111;59	1					1	7.446e-29	0.23031	0.31821	191.58	2	NaN	NaN	NaN
P07195;A8MW50;C9J7H8;F5H793	P07195;A8MW50	5;3;2;1	4;2;2;1	4;2;2;1	L-lactate dehydrogenase B chain;L-lactate dehydrogenase	LDHB	>sp|P07195|LDHB_HUMAN L-lactate dehydrogenase B chain OS=Homo sapiens GN=LDHB PE=1 SV=2;>tr|A8MW50|A8MW50_HUMAN L-lactate dehydrogenase (Fragment) OS=Homo sapiens GN=LDHB PE=3 SV=1	4	5	4	4	5	0	0	0	0	0	4	0	0	0	0	0	4	0	0	0	0	0	14.4	10.8	10.8	36.638	334	334;232;137;102	4						3.1325e-10	0.4349	0.42399	141.62	3	0.4349	0.42399	141.62
P07203;E9PAS1	P07203;E9PAS1	2;1	2;1	2;1	Glutathione peroxidase 1;Glutathione peroxidase	GPX1	>sp|P07203|GPX1_HUMAN Glutathione peroxidase 1 OS=Homo sapiens GN=GPX1 PE=1 SV=4;>tr|E9PAS1|E9PAS1_HUMAN Glutathione peroxidase OS=Homo sapiens GN=GPX1 PE=3 SV=1	2	2	2	2	0	0	0	1	1	2	0	0	0	1	1	2	0	0	0	1	1	2	9.4	9.4	9.4	22.106	203	203;98				1	1	2	1.5166e-05	0.74202	0.8788	31.357	4	NaN	NaN	NaN
P07237;H7BZ94;F5H8J2;I3L2P8;H0Y3Z3;I3L398;I3L312;I3L3P5;I3L3U6;I3NI03;I3L0S0;I3L4M2;I3L514;I3L1Y5	P07237;H7BZ94;F5H8J2;I3L2P8;H0Y3Z3	9;8;8;8;6;4;3;3;2;2;2;2;1;1	9;8;8;8;6;4;3;3;2;2;2;2;1;1	9;8;8;8;6;4;3;3;2;2;2;2;1;1	Protein disulfide-isomerase	P4HB	>sp|P07237|PDIA1_HUMAN Protein disulfide-isomerase OS=Homo sapiens GN=P4HB PE=1 SV=3;>tr|H7BZ94|H7BZ94_HUMAN Protein disulfide-isomerase OS=Homo sapiens GN=P4HB PE=3 SV=2;>tr|F5H8J2|F5H8J2_HUMAN Protein disulfide-isomerase OS=Homo sapiens GN=P4HB PE=3 SV=1	14	9	9	9	1	1	3	3	6	7	1	1	3	3	6	7	1	1	3	3	6	7	20.7	20.7	20.7	57.116	508	508;464;451;450;274;200;236;156;188;166;148;117;106;54	1	1	3	4	8	9	1.6895e-25	0.70759	0.90825	68.178	26	NaN	NaN	NaN
P07339;H7C469;C9JH19;F8WD96;H7C1V0;F8W787	P07339;H7C469;C9JH19;F8WD96;H7C1V0	4;3;2;2;2;1	4;3;2;2;2;1	4;3;2;2;2;1	Cathepsin D;Cathepsin D light chain;Cathepsin D heavy chain	CTSD	>sp|P07339|CATD_HUMAN Cathepsin D OS=Homo sapiens GN=CTSD PE=1 SV=1;>tr|H7C469|H7C469_HUMAN Uncharacterized protein (Fragment) OS=Homo sapiens PE=3 SV=1;>tr|C9JH19|C9JH19_HUMAN Cathepsin D (Fragment) OS=Homo sapiens GN=CTSD PE=3 SV=1;>tr|F8WD96|F8WD96_HUMA	6	4	4	4	1	1	1	1	2	3	1	1	1	1	2	3	1	1	1	1	2	3	12.9	12.9	12.9	44.552	412	412;379;299;276;189;199	1	1	1	1	2	4	1.239e-26	0.38654	1.2669	207.26	8	NaN	NaN	NaN
P07355-2;P07355;H0YN42;H0YMU9;H0YMD0;A6NMY6;H0YKS4;H0YM50;H0YNP5;H0YMM1;H0YL33;H0YN28;H0YMW4;H0YKX9;H0YMT9;H0YLV6;H0YKZ7;H0YNA0;H0YKL9;H0YKV8;H0YN52;H0YMD9;H0YKN4;H0YNB8;H0YLE2	P07355-2;P07355;H0YN42;H0YMU9;H0YMD0;A6NMY6;H0YKS4;H0YM50;H0YNP5;H0YMM1;H0YL33;H0YN28	19;19;18;16;16;15;14;13;10;10;10;10;8;8;8;8;8;8;7;6;6;5;4;4;2	19;19;18;16;16;15;14;13;10;10;10;10;8;8;8;8;8;8;7;6;6;5;4;4;2	19;19;18;16;16;15;14;13;10;10;10;10;8;8;8;8;8;8;7;6;6;5;4;4;2	Annexin A2;Annexin;Putative annexin A2-like protein	ANXA2;ANXA2P2	>sp|P07355-2|ANXA2_HUMAN Isoform 2 of Annexin A2 OS=Homo sapiens GN=ANXA2;>sp|P07355|ANXA2_HUMAN Annexin A2 OS=Homo sapiens GN=ANXA2 PE=1 SV=2;>tr|H0YN42|H0YN42_HUMAN Annexin (Fragment) OS=Homo sapiens GN=ANXA2 PE=3 SV=1;>tr|H0YMU9|H0YMU9_HUMAN Annexin OS=	25	19	19	19	14	12	7	8	15	14	14	12	7	8	15	14	14	12	7	8	15	14	50.1	50.1	50.1	40.411	357	357;339;256;230;227;339;176;248;175;149;142;139;146;134;133;132;119;79;110;81;59;65;69;47;45	47	29	21	23	31	34	1.2838e-258	0.50029	0.7496	129.6	170	0.30134	0.29355	133.71
P07357	P07357	1	1	1	Complement component C8 alpha chain	C8A	>sp|P07357|CO8A_HUMAN Complement component C8 alpha chain OS=Homo sapiens GN=C8A PE=1 SV=2	1	1	1	1	0	0	0	0	0	1	0	0	0	0	0	1	0	0	0	0	0	1	2.9	2.9	2.9	65.163	584	584						1	0.010868	NaN	NaN	NaN	0	NaN	NaN	NaN
P07476;J3KPN6	P07476;J3KPN6	7;4	7;4	7;4	Involucrin	IVL	>sp|P07476|INVO_HUMAN Involucrin OS=Homo sapiens GN=IVL PE=1 SV=2;>tr|J3KPN6|J3KPN6_HUMAN Involucrin OS=Homo sapiens GN=IVL PE=4 SV=1	2	7	7	7	0	0	0	2	7	0	0	0	0	2	7	0	0	0	0	2	7	0	14.5	14.5	14.5	68.478	585	585;439				2	7		1.5889e-43	0.6511	0.8308	133.14	6	NaN	NaN	NaN
P07737;I3L3D5;CON__P02584	P07737	3;1;1	3;1;1	3;1;1	Profilin-1	PFN1	>sp|P07737|PROF1_HUMAN Profilin-1 OS=Homo sapiens GN=PFN1 PE=1 SV=2	3	3	3	3	3	0	0	0	0	1	3	0	0	0	0	1	3	0	0	0	0	1	28.6	28.6	28.6	15.054	140	140;165;140	4					1	1.212e-08	0.21353	0.31715	42.911	3	0.2849	0.42317	40.784
P07814	P07814	23	23	23	Bifunctional glutamate/proline--tRNA ligase;Glutamate--tRNA ligase;Proline--tRNA ligase	EPRS	>sp|P07814|SYEP_HUMAN Bifunctional glutamate/proline--tRNA ligase OS=Homo sapiens GN=EPRS PE=1 SV=5	1	23	23	23	4	6	3	3	7	19	4	6	3	3	7	19	4	6	3	3	7	19	19	19	19	170.59	1512	1512	4	6	3	4	8	22	7.2326e-106	0.66225	0.92027	50.189	42	0.5564	0.75816	21.111
P07900-2;P07900;Q86U12;Q14568;Q58FF6;Q58FG0;G3V2J8;Q58FG1	P07900-2;P07900;Q86U12	13;13;10;4;3;2;2;1	5;5;4;0;0;1;0;0	5;5;4;0;0;1;0;0	Heat shock protein HSP 90-alpha	HSP90AA1	>sp|P07900-2|HS90A_HUMAN Isoform 2 of Heat shock protein HSP 90-alpha OS=Homo sapiens GN=HSP90AA1;>sp|P07900|HS90A_HUMAN Heat shock protein HSP 90-alpha OS=Homo sapiens GN=HSP90AA1 PE=1 SV=5;>tr|Q86U12|Q86U12_HUMAN Full-length cDNA clone CS0CAP007YF18 of T	8	13	5	5	4	6	8	7	11	8	1	3	4	2	4	3	1	3	4	2	4	3	17.3	6.8	6.8	98.16	854	854;732;413;343;505;334;174;418	1	3	4	2	8	3	1.2048e-106	0.82769	0.9698	30.627	20	NaN	NaN	NaN
P07954;P07954-2	P07954;P07954-2	5;5	5;5	5;5	Fumarate hydratase, mitochondrial	FH	>sp|P07954|FUMH_HUMAN Fumarate hydratase, mitochondrial OS=Homo sapiens GN=FH PE=1 SV=3;>sp|P07954-2|FUMH_HUMAN Isoform Cytoplasmic of Fumarate hydratase, mitochondrial OS=Homo sapiens GN=FH	2	5	5	5	0	1	0	2	0	3	0	1	0	2	0	3	0	1	0	2	0	3	14.1	14.1	14.1	54.636	510	510;467		1		2		3	1.6156e-65	0.11664	0.16784	122.76	5	NaN	NaN	NaN
P08107;F8VZJ4;P08107-2;E7EP94;Q5SP16;E7EP11	P08107;F8VZJ4;P08107-2;E7EP94;Q5SP16	34;30;30;26;23;10	34;30;30;26;23;10	19;15;16;13;12;3	Heat shock 70 kDa protein 1A/1B	HSPA1A;HSPA1B	>sp|P08107|HSP71_HUMAN Heat shock 70 kDa protein 1A/1B OS=Homo sapiens GN=HSPA1A PE=1 SV=5;>tr|F8VZJ4|F8VZJ4_HUMAN Heat shock 70 kDa protein 1A/1B OS=Homo sapiens GN=HSPA1B PE=3 SV=1;>sp|P08107-2|HSP71_HUMAN Isoform 2 of Heat shock 70 kDa protein 1A/1B OS=	6	34	34	19	20	25	19	21	25	26	20	25	19	21	25	26	11	13	10	11	14	16	61.9	61.9	36.3	70.051	641	641;618;586;550;476;232	49	42	41	38	63	50	0	0.7171	0.97747	65.85	272	1.0763	1.2342	109.73
P08238;Q58FF7;H0Y6E4;Q5T9W8;H0Y5S7;H0Y598	P08238	18;8;4;3;3;2	17;7;4;2;3;2	8;2;2;0;1;1	Heat shock protein HSP 90-beta	HSP90AB1	>sp|P08238|HS90B_HUMAN Heat shock protein HSP 90-beta OS=Homo sapiens GN=HSP90AB1 PE=1 SV=4	6	18	17	8	5	5	7	6	14	9	4	4	6	5	13	8	1	1	2	0	5	2	28	26.4	12.6	83.263	724	724;597;150;168;142;171	5	8	7	5	19	14	1.2246e-95	0.73575	0.94243	41.706	56	0.68395	0.82864	63.985
P08246	P08246	3	3	3	Neutrophil elastase	ELANE	>sp|P08246|ELNE_HUMAN Neutrophil elastase OS=Homo sapiens GN=ELANE PE=1 SV=1	1	3	3	3	0	0	0	0	0	3	0	0	0	0	0	3	0	0	0	0	0	3	16.9	16.9	16.9	28.518	267	267						7	3.6596e-11	0.087726	0.14342	122.17	4	NaN	NaN	NaN
P08311	P08311	4	4	4	Cathepsin G	CTSG	>sp|P08311|CATG_HUMAN Cathepsin G OS=Homo sapiens GN=CTSG PE=1 SV=2	1	4	4	4	0	0	0	0	0	4	0	0	0	0	0	4	0	0	0	0	0	4	18.8	18.8	18.8	28.837	255	255						4	4.5884e-08	0.16418	0.29449	36.823	3	NaN	NaN	NaN
P08559-4;P08559;P08559-2;P08559-3;Q5JPU3;Q5JPU1;Q5JPT9;Q5JPU0;P29803;Q5JPU2	P08559-4;P08559;P08559-2;P08559-3	21;21;20;20;7;5;5;5;3;2	21;21;20;20;7;5;5;5;3;2	21;21;20;20;7;5;5;5;3;2	Pyruvate dehydrogenase E1 component subunit alpha, somatic form, mitochondrial	PDHA1	>sp|P08559-4|ODPA_HUMAN Isoform 4 of Pyruvate dehydrogenase E1 component subunit alpha, somatic form, mitochondrial OS=Homo sapiens GN=PDHA1;>sp|P08559|ODPA_HUMAN Pyruvate dehydrogenase E1 component subunit alpha, somatic form, mitochondrial OS=Homo sapien	10	21	21	21	8	15	14	13	15	16	8	15	14	13	15	16	8	15	14	13	15	16	45.6	45.6	45.6	47.579	428	428;390;397;359;109;205;204;180;388;121	12	22	16	19	24	24	1.7917e-213	0.69543	0.8983	25.051	117	0.78415	1.2022	48.808
P08574	P08574	13	13	13	Cytochrome c1, heme protein, mitochondrial	CYC1	>sp|P08574|CY1_HUMAN Cytochrome c1, heme protein, mitochondrial OS=Homo sapiens GN=CYC1 PE=1 SV=3	1	13	13	13	5	9	2	0	6	7	5	9	2	0	6	7	5	9	2	0	6	7	52.9	52.9	52.9	35.422	325	325	12	13	2		14	22	2.9185e-135	0.35291	0.73149	176.68	52	7.7547	9.7295	208.31
P08670;B0YJC4;B0YJC5;Q5JVS8;P41219-2;P41219;H7C5W5;P17661	P08670;B0YJC4	16;15;7;5;2;2;2;1	15;14;7;5;2;2;2;1	15;14;7;5;2;2;2;1	Vimentin	VIM	>sp|P08670|VIME_HUMAN Vimentin OS=Homo sapiens GN=VIM PE=1 SV=4;>tr|B0YJC4|B0YJC4_HUMAN Vimentin OS=Homo sapiens GN=VIM PE=3 SV=1	8	16	15	15	4	7	12	13	14	12	3	6	12	13	13	11	3	6	12	13	13	11	38	36.5	36.5	53.651	466	466;431;228;173;471;470;200;470	3	7	19	15	14	15	1.0577e-93	0.65898	0.6794	63.768	70	1.2956	1.9571	38.319
P08708;P0CW22;H0YK46;H0YN88;H0YN73	P08708;P0CW22;H0YK46;H0YN88	3;3;2;2;1	3;3;2;2;1	3;3;2;2;1	40S ribosomal protein S17;40S ribosomal protein S17-like	RPS17;RPS17L	>sp|P08708|RS17_HUMAN 40S ribosomal protein S17 OS=Homo sapiens GN=RPS17 PE=1 SV=2;>sp|P0CW22|RS17L_HUMAN 40S ribosomal protein S17-like OS=Homo sapiens GN=RPS17L PE=3 SV=1;>tr|H0YK46|H0YK46_HUMAN 40S ribosomal protein S17 (Fragment) OS=Homo sapiens GN=RPS	5	3	3	3	0	0	2	3	2	3	0	0	2	3	2	3	0	0	2	3	2	3	31.9	31.9	31.9	15.55	135	135;135;191;136;59			4	3	4	5	2.9178e-11	0.99993	0.97486	27.799	16	NaN	NaN	NaN
P09543;P09543-2	P09543;P09543-2	9;9	9;9	9;9	2,3-cyclic-nucleotide 3-phosphodiesterase	CNP	>sp|P09543|CN37_HUMAN 2,3-cyclic-nucleotide 3-phosphodiesterase OS=Homo sapiens GN=CNP PE=1 SV=2;>sp|P09543-2|CN37_HUMAN Isoform CNPI of 2,3-cyclic-nucleotide 3-phosphodiesterase OS=Homo sapiens GN=CNP	2	9	9	9	1	4	1	0	4	5	1	4	1	0	4	5	1	4	1	0	4	5	18.5	18.5	18.5	47.578	421	421;401	1	4	1		4	8	2.4766e-48	0.80387	1.0583	32.57	15	NaN	NaN	NaN
P09622;E9PEX6;B4DT69;B4DHG0;F2Z2E3;F8WDM5	P09622;E9PEX6;B4DT69;B4DHG0	14;13;13;12;2;2	14;13;13;12;2;2	14;13;13;12;2;2	Dihydrolipoyl dehydrogenase, mitochondrial;Dihydrolipoyl dehydrogenase	DLD	>sp|P09622|DLDH_HUMAN Dihydrolipoyl dehydrogenase, mitochondrial OS=Homo sapiens GN=DLD PE=1 SV=2;>tr|E9PEX6|E9PEX6_HUMAN Dihydrolipoyl dehydrogenase, mitochondrial OS=Homo sapiens GN=DLD PE=4 SV=1;>tr|B4DT69|B4DT69_HUMAN Dihydrolipoyl dehydrogenase OS=Hom	6	14	14	14	2	8	9	9	11	10	2	8	9	9	11	10	2	8	9	9	11	10	39.5	39.5	39.5	54.177	509	509;486;461;410;115;114	3	9	10	10	16	19	7.0807e-234	0.7075	0.63089	59.864	67	0.99804	1.3561	17.516
P09669	P09669	9	9	9	Cytochrome c oxidase subunit 6C	COX6C	>sp|P09669|COX6C_HUMAN Cytochrome c oxidase subunit 6C OS=Homo sapiens GN=COX6C PE=1 SV=2	1	9	9	9	6	3	1	4	3	7	6	3	1	4	3	7	6	3	1	4	3	7	76	76	76	8.7813	75	75	6	8	1	4	5	10	2.0381e-22	0.060971	0.096056	274.68	26	12.61	3.4786	190.7
P09874	P09874	9	9	9	Poly [ADP-ribose] polymerase 1	PARP1	>sp|P09874|PARP1_HUMAN Poly [ADP-ribose] polymerase 1 OS=Homo sapiens GN=PARP1 PE=1 SV=4	1	9	9	9	8	0	0	0	0	1	8	0	0	0	0	1	8	0	0	0	0	1	11.1	11.1	11.1	113.08	1014	1014	9					1	4.3894e-26	0.27809	0.24638	83.332	8	0.21836	0.21289	65.512
P0C7P0	P0C7P0	1	1	1	CDGSH iron-sulfur domain-containing protein 3, mitochondrial	CISD3	>sp|P0C7P0|CISD3_HUMAN CDGSH iron-sulfur domain-containing protein 3, mitochondrial OS=Homo sapiens GN=CISD3 PE=1 SV=1	1	1	1	1	0	0	0	0	0	1	0	0	0	0	0	1	0	0	0	0	0	1	10.2	10.2	10.2	14.215	127	127						1	0.020273	NaN	NaN	NaN	1	NaN	NaN	NaN
P0CF74;P0CG05;P0CG06;A0M8Q6	P0CF74;P0CG05;P0CG06;A0M8Q6	3;3;3;2	3;3;3;2	1;1;1;1	Ig lambda-6 chain C region;Ig lambda-2 chain C regions;Ig lambda-3 chain C regions;Ig lambda-7 chain C region	IGLC6;IGLC2;IGLC3;IGLC7	>sp|P0CF74|LAC6_HUMAN Ig lambda-6 chain C region OS=Homo sapiens GN=IGLC6 PE=4 SV=1;>sp|P0CG05|LAC2_HUMAN Ig lambda-2 chain C regions OS=Homo sapiens GN=IGLC2 PE=1 SV=1;>sp|P0CG06|LAC3_HUMAN Ig lambda-3 chain C regions OS=Homo sapiens GN=IGLC3 PE=1 SV=1;>s	4	3	3	1	3	0	0	0	3	3	3	0	0	0	3	3	1	0	0	0	1	1	46.2	46.2	17.9	11.276	106	106;106;106;106	4				4	10	1.2334e-69	0.24391	0.37724	109.2	9	0.29046	0.31148	43.631
P10109	P10109	2	2	2	Adrenodoxin, mitochondrial	FDX1	>sp|P10109|ADX_HUMAN Adrenodoxin, mitochondrial OS=Homo sapiens GN=FDX1 PE=1 SV=1	1	2	2	2	0	1	0	0	1	1	0	1	0	0	1	1	0	1	0	0	1	1	9.8	9.8	9.8	19.393	184	184		1			1	1	0.00016306	NaN	NaN	NaN	1	NaN	NaN	NaN
P10515;E9PEJ4;H0YDD4;F5H7M3	P10515;E9PEJ4;H0YDD4;F5H7M3	20;18;18;17	20;18;18;17	20;18;18;17	Dihydrolipoyllysine-residue acetyltransferase component of pyruvate dehydrogenase complex, mitochondrial	DLAT	>sp|P10515|ODP2_HUMAN Dihydrolipoyllysine-residue acetyltransferase component of pyruvate dehydrogenase complex, mitochondrial OS=Homo sapiens GN=DLAT PE=1 SV=3;>tr|E9PEJ4|E9PEJ4_HUMAN Dihydrolipoyllysine-residue acetyltransferase component of pyruvate deh	4	20	20	20	13	15	18	14	18	17	13	15	18	14	18	17	13	15	18	14	18	17	36.9	36.9	36.9	68.996	647	647;542;479;418	24	24	30	23	35	44	2.0265e-218	0.75419	0.95017	38.205	179	0.75377	1.106	31.187
P10599;B1ALW1	P10599;B1ALW1	6;5	6;5	6;5	Thioredoxin	TXN	>sp|P10599|THIO_HUMAN Thioredoxin OS=Homo sapiens GN=TXN PE=1 SV=3;>tr|B1ALW1|B1ALW1_HUMAN Thioredoxin OS=Homo sapiens GN=TXN PE=4 SV=1	2	6	6	6	5	4	2	2	4	5	5	4	2	2	4	5	5	4	2	2	4	5	51.4	51.4	51.4	11.737	105	105;85	8	6	2	3	6	13	7.1446e-52	0.41177	0.52731	73.259	34	0.22217	0.26296	62.141
P10606	P10606	8	8	8	Cytochrome c oxidase subunit 5B, mitochondrial	COX5B	>sp|P10606|COX5B_HUMAN Cytochrome c oxidase subunit 5B, mitochondrial OS=Homo sapiens GN=COX5B PE=1 SV=2	1	8	8	8	5	7	3	3	4	6	5	7	3	3	4	6	5	7	3	3	4	6	58.9	58.9	58.9	13.696	129	129	7	14	4	3	7	13	1.2916e-111	0.20854	0.19656	213.81	43	7.9473	7.1336	76.677
P10644;P31321;C9JSK5;H7BYW5	P10644	5;1;1;1	5;1;1;1	5;1;1;1	cAMP-dependent protein kinase type I-alpha regulatory subunit	PRKAR1A	>sp|P10644|KAP0_HUMAN cAMP-dependent protein kinase type I-alpha regulatory subunit OS=Homo sapiens GN=PRKAR1A PE=1 SV=1	4	5	5	5	0	3	2	2	1	1	0	3	2	2	1	1	0	3	2	2	1	1	13.4	13.4	13.4	42.981	381	381;381;297;242		3	2	2	1	1	7.2552e-11	0.6819	1.0466	34.266	9	NaN	NaN	NaN
P10809;E7ESH4;E7EXB4;B7Z712;C9JL25;C9JCQ4;C9JL19;C9J0S9	P10809	52;17;16;6;4;3;2;1	52;17;16;6;4;3;2;1	52;17;16;6;4;3;2;1	60 kDa heat shock protein, mitochondrial	HSPD1	>sp|P10809|CH60_HUMAN 60 kDa heat shock protein, mitochondrial OS=Homo sapiens GN=HSPD1 PE=1 SV=2	8	52	52	52	35	41	36	32	47	41	35	41	36	32	47	41	35	41	36	32	47	41	77	77	77	61.054	573	573;234;221;158;175;94;83;58	80	103	68	60	131	140	0	0.34079	0.99358	103	566	6.6196	5.1163	111.45
P11021	P11021	36	36	35	78 kDa glucose-regulated protein	HSPA5	>sp|P11021|GRP78_HUMAN 78 kDa glucose-regulated protein OS=Homo sapiens GN=HSPA5 PE=1 SV=2	1	36	36	35	26	27	28	23	27	26	26	27	28	23	27	26	25	26	27	22	26	25	50	50	50	72.332	654	654	66	41	54	47	73	68	0	0.81407	1.0303	86.295	339	0.62747	0.90505	98.181
P11142;E9PKE3;P11142-2;E9PNE6;E9PN89;A8K7Q2;E9PLF4;E9PK54;E9PQK7;E9PQQ4;E9PPY6;P54652;E9PI65;E9PN25;E9PS65;E9PM13;E9PSH5	P11142;E9PKE3;P11142-2;E9PNE6;E9PN89	31;30;25;21;18;15;14;13;13;13;11;9;9;9;7;4;1	27;26;22;18;17;13;12;12;12;12;10;6;7;8;5;3;1	26;25;21;17;16;12;12;12;12;12;10;5;7;8;5;3;1	Heat shock cognate 71 kDa protein	HSPA8	>sp|P11142|HSP7C_HUMAN Heat shock cognate 71 kDa protein OS=Homo sapiens GN=HSPA8 PE=1 SV=1;>tr|E9PKE3|E9PKE3_HUMAN Heat shock cognate 71 kDa protein OS=Homo sapiens GN=HSPA8 PE=3 SV=1;>sp|P11142-2|HSP7C_HUMAN Isoform 2 of Heat shock cognate 71 kDa protein	17	31	27	26	21	18	18	22	24	24	19	16	16	19	21	22	18	15	15	18	20	21	56	51.9	50.5	70.897	646	646;627;493;500;312;410;187;184;178;171;137;639;168;132;223;151;59	34	25	23	24	60	49	0	0.76172	1.0026	57.56	207	1.3244	1.223	109.17
P11177;P11177-2;P11177-3;C9J634;F8WF02	P11177;P11177-2;P11177-3;C9J634	16;16;14;10;7	16;16;14;10;7	16;16;14;10;7	Pyruvate dehydrogenase E1 component subunit beta, mitochondrial	PDHB	>sp|P11177|ODPB_HUMAN Pyruvate dehydrogenase E1 component subunit beta, mitochondrial OS=Homo sapiens GN=PDHB PE=1 SV=3;>sp|P11177-2|ODPB_HUMAN Isoform 2 of Pyruvate dehydrogenase E1 component subunit beta, mitochondrial OS=Homo sapiens GN=PDHB;>sp|P11177-	5	16	16	16	8	12	13	8	6	15	8	12	13	8	6	15	8	12	13	8	6	15	53.5	53.5	53.5	39.233	359	359;341;341;350;251	12	18	32	10	15	24	6.4453e-260	0.72099	0.94051	67.115	108	0.73882	1.124	12.387
P11182;Q5VVL7	P11182;Q5VVL7	17;12	17;12	17;12	Lipoamide acyltransferase component of branched-chain alpha-keto acid dehydrogenase complex, mitochondrial	DBT	>sp|P11182|ODB2_HUMAN Lipoamide acyltransferase component of branched-chain alpha-keto acid dehydrogenase complex, mitochondrial OS=Homo sapiens GN=DBT PE=1 SV=3;>tr|Q5VVL7|Q5VVL7_HUMAN Dihydrolipoamide branched chain transacylase E2 OS=Homo sapiens GN=DBT	2	17	17	17	7	9	7	7	6	7	7	9	7	7	6	7	7	9	7	7	6	7	48.3	48.3	48.3	53.486	482	482;320	7	12	7	7	12	11	3.7226e-68	0.81261	1.0839	26.616	54	0.57116	0.8346	17.576
P11940;E7EQV3;E7ERJ7;P11940-2;H0YAR2;H0YBQ4;H0YBN4;H0YB75;H0YAS6;H0YAP2;H0YB86;H0YAS7;Q4VXU2;E5RJB9;E5RGH3;E5RH24;Q4VY17;E5RHG7;Q96DU9;H0YAW6	P11940;E7EQV3;E7ERJ7;P11940-2;H0YAR2;H0YBQ4	27;26;25;25;15;14;8;7;7;7;6;6;5;5;5;4;3;2;1;1	27;26;25;25;15;14;8;7;7;7;6;6;5;5;5;4;3;2;1;1	8;8;7;6;5;4;1;2;2;3;3;2;2;1;2;1;2;0;1;1	Polyadenylate-binding protein 1	PABPC1	>sp|P11940|PABP1_HUMAN Polyadenylate-binding protein 1 OS=Homo sapiens GN=PABPC1 PE=1 SV=2;>tr|E7EQV3|E7EQV3_HUMAN Polyadenylate-binding protein 1 OS=Homo sapiens GN=PABPC1 PE=4 SV=1;>tr|E7ERJ7|E7ERJ7_HUMAN Polyadenylate-binding protein 1 OS=Homo sapiens G	20	27	27	8	13	12	21	16	22	15	13	12	21	16	22	15	4	4	6	5	6	5	49.1	49.1	17.5	70.67	636	636;591;604;547;284;258;175;183;169;131;165;136;614;129;108;118;330;75;382;187	20	21	46	31	40	34	1.4437e-258	0.75487	0.97984	69.527	188	0.79024	0.8893	127.15
P12035;CON__P12035;J3QST3	P12035;CON__P12035;J3QST3	18;16;16	1;1;1	1;1;1	Keratin, type II cytoskeletal 3	KRT3	>sp|P12035|K2C3_HUMAN Keratin, type II cytoskeletal 3 OS=Homo sapiens GN=KRT3 PE=1 SV=3;>P12035 SWISS-PROT:P12035 Tax_Id=9606 Gene_Symbol=KRT3 Keratin, type II cytoskeletal 3;>tr|J3QST3|J3QST3_HUMAN Keratin, type II cytoskeletal 3 OS=Homo sapiens GN=KRT3 P	3	18	1	1	14	15	9	6	8	12	0	0	0	0	0	1	0	0	0	0	0	1	19.4	4.3	4.3	64.416	628	628;629;629						1	1.8372e-275	NaN	NaN	NaN	0	NaN	NaN	NaN
P12036;P12036-2	P12036;P12036-2	3;3	1;1	1;1	Neurofilament heavy polypeptide	NEFH	>sp|P12036|NFH_HUMAN Neurofilament heavy polypeptide OS=Homo sapiens GN=NEFH PE=1 SV=4;>sp|P12036-2|NFH_HUMAN Isoform 2 of Neurofilament heavy polypeptide OS=Homo sapiens GN=NEFH	2	3	1	1	0	3	0	0	2	2	0	1	0	0	0	0	0	1	0	0	0	0	1.9	1	1	112.48	1026	1026;963		1					6.6598e-12	NaN	NaN	NaN	1	NaN	NaN	NaN
P12235	P12235	20	4	4	ADP/ATP translocase 1	SLC25A4	>sp|P12235|ADT1_HUMAN ADP/ATP translocase 1 OS=Homo sapiens GN=SLC25A4 PE=1 SV=4	1	20	4	4	9	18	11	13	13	17	1	2	1	4	3	4	1	2	1	4	3	4	60.4	14.1	14.1	33.064	298	298	1	2	2	4	7	8	0	0.91395	0.7042	129.74	19	NaN	NaN	NaN
P12236;I7HJJ0;Q9H0C2	P12236;I7HJJ0	24;14;5	11;4;0	6;3;0	ADP/ATP translocase 3	SLC25A6	>sp|P12236|ADT3_HUMAN ADP/ATP translocase 3 OS=Homo sapiens GN=SLC25A6 PE=1 SV=4;>tr|I7HJJ0|I7HJJ0_HUMAN ADP/ATP translocase 3 (Fragment) OS=Homo sapiens GN=SLC25A6 PE=3 SV=1	3	24	11	6	13	22	14	12	15	18	7	9	7	6	7	7	4	4	4	3	4	4	66.8	41.3	23.2	32.866	298	298;158;315	18	25	18	13	33	32	0	1.5514	0.80112	187.74	107	9.376	5.4226	189
P12273	P12273	8	8	8	Prolactin-inducible protein	PIP	>sp|P12273|PIP_HUMAN Prolactin-inducible protein OS=Homo sapiens GN=PIP PE=1 SV=1	1	8	8	8	8	6	3	4	7	7	8	6	3	4	7	7	8	6	3	4	7	7	63.7	63.7	63.7	16.572	146	146	75	21	14	10	51	70	7.4242e-175	0.16658	0.17159	156.22	164	0.14422	0.11761	145.26
P12532;P12532-2;F8WCN3;E9PCP8;C9JSQ1;C9JT96;C9J6W7;C9J8F6;C9J995;J3KQ93;C9JJX8;P17540	P12532;P12532-2;F8WCN3;E9PCP8	15;14;9;8;7;5;5;5;5;4;4;2	15;14;9;8;7;5;5;5;5;4;4;2	15;14;9;8;7;5;5;5;5;4;4;2	Creatine kinase U-type, mitochondrial	CKMT1A;CKMT1B	>sp|P12532|KCRU_HUMAN Creatine kinase U-type, mitochondrial OS=Homo sapiens GN=CKMT1A PE=1 SV=1;>sp|P12532-2|KCRU_HUMAN Isoform 2 of Creatine kinase U-type, mitochondrial OS=Homo sapiens GN=CKMT1A;>tr|F8WCN3|F8WCN3_HUMAN Creatine kinase U-type, mitochondri	12	15	15	15	0	11	1	0	5	13	0	11	1	0	5	13	0	11	1	0	5	13	48.2	48.2	48.2	47.036	417	417;448;298;257;241;222;203;148;129;168;103;419		12	1		5	19	1.0021e-243	0.082301	0.11091	202.02	23	NaN	NaN	NaN
P13010;C9JZ81;H7C0H9	P13010;C9JZ81	3;2;1	3;2;1	3;2;1	X-ray repair cross-complementing protein 5	XRCC5	>sp|P13010|XRCC5_HUMAN X-ray repair cross-complementing protein 5 OS=Homo sapiens GN=XRCC5 PE=1 SV=3;>tr|C9JZ81|C9JZ81_HUMAN X-ray repair cross-complementing protein 5 (Fragment) OS=Homo sapiens GN=XRCC5 PE=4 SV=1	3	3	3	3	0	0	1	1	1	2	0	0	1	1	1	2	0	0	1	1	1	2	4	4	4	82.704	732	732;131;19			1	1	1	2	1.9499e-07	0.84363	1.2768	25.284	5	NaN	NaN	NaN
P13073;H3BNV9;H3BN72;H3BPG0;Q86WV2;H3BNI5	P13073;H3BNV9;H3BN72;H3BPG0	17;12;12;11;7;3	17;12;12;11;7;3	17;12;12;11;7;3	Cytochrome c oxidase subunit 4 isoform 1, mitochondrial	COX4I1	>sp|P13073|COX41_HUMAN Cytochrome c oxidase subunit 4 isoform 1, mitochondrial OS=Homo sapiens GN=COX4I1 PE=1 SV=1;>tr|H3BNV9|H3BNV9_HUMAN Cytochrome c oxidase subunit 4 isoform 1, mitochondrial OS=Homo sapiens GN=COX4I1 PE=4 SV=1;>tr|H3BN72|H3BN72_HUMAN C	6	17	17	17	11	13	8	10	9	11	11	13	8	10	9	11	11	13	8	10	9	11	65.7	65.7	65.7	19.576	169	169;139;126;108;83;43	21	38	12	11	18	22	5.9539e-193	0.25901	0.25484	256.6	104	24.577	6.9586	179.6
P13639	P13639	12	12	12	Elongation factor 2	EEF2	>sp|P13639|EF2_HUMAN Elongation factor 2 OS=Homo sapiens GN=EEF2 PE=1 SV=4	1	12	12	12	3	3	0	0	6	1	3	3	0	0	6	1	3	3	0	0	6	1	19.3	19.3	19.3	95.337	858	858	3	3			6	1	5.4793e-28	0.39906	0.59032	66.719	11	0.31172	0.33672	44.722
P13646;P13646-3;CON__ENSEMBL:ENSP00000377550;P13646-2;CON__Q2M2I5;Q2M2I5;CON__Q8N1A0;Q8N1A0;Q8N1A0-2	P13646;P13646-3;CON__ENSEMBL:ENSP00000377550;P13646-2	26;24;23;20;4;4;1;1;1	18;16;15;14;0;0;0;0;0	0;0;0;0;0;0;0;0;0	Keratin, type I cytoskeletal 13	KRT13	>sp|P13646|K1C13_HUMAN Keratin, type I cytoskeletal 13 OS=Homo sapiens GN=KRT13 PE=1 SV=4;>sp|P13646-3|K1C13_HUMAN Isoform 3 of Keratin, type I cytoskeletal 13 OS=Homo sapiens GN=KRT13;>ENSEMBL:ENSP00000377550 Tax_Id=9606 Gene_Symbol=KRT13 46 kDa protein;>	9	26	18	0	19	21	12	10	14	17	12	14	6	3	6	10	0	0	0	0	0	0	53.9	42.8	0	49.588	458	458;420;420;355;525;525;295;295;255	55	27	9	4	11	18	0	0.11107	0.13472	124.48	75	0.074539	0.11785	106.1
P13667	P13667	4	4	4	Protein disulfide-isomerase A4	PDIA4	>sp|P13667|PDIA4_HUMAN Protein disulfide-isomerase A4 OS=Homo sapiens GN=PDIA4 PE=1 SV=2	1	4	4	4	1	0	3	1	1	1	1	0	3	1	1	1	1	0	3	1	1	1	7.3	7.3	7.3	72.932	645	645	1		3	1	1	1	4.8043e-07	0.77382	0.99891	26.992	6	NaN	NaN	NaN
P13804;H0YLU7;P13804-2;H0YNX6;H0YL12;H0YKF0;H0YK49;H0YL83;J3KN60;H0YM12	P13804;H0YLU7;P13804-2;H0YNX6;H0YL12;H0YKF0;H0YK49	13;12;12;10;10;9;9;2;1;1	13;12;12;10;10;9;9;2;1;1	13;12;12;10;10;9;9;2;1;1	Electron transfer flavoprotein subunit alpha, mitochondrial	ETFA	>sp|P13804|ETFA_HUMAN Electron transfer flavoprotein subunit alpha, mitochondrial OS=Homo sapiens GN=ETFA PE=1 SV=1;>tr|H0YLU7|H0YLU7_HUMAN Electron transfer flavoprotein subunit alpha, mitochondrial (Fragment) OS=Homo sapiens GN=ETFA PE=4 SV=1;>sp|P13804-	10	13	13	13	2	11	8	0	8	12	2	11	8	0	8	12	2	11	8	0	8	12	63.1	63.1	63.1	35.079	333	333;303;284;254;240;289;229;73;64;39	4	19	17		14	28	2.5618e-161	0.24752	0.79065	162.61	65	5.0544	2.9731	41.262
P13861;Q9BUB1;H7C330;H7C1L0;P31323;C9J830;H7C4A9	P13861;Q9BUB1	14;14;6;5;2;2;2	14;14;6;5;2;2;2	14;14;6;5;2;2;2	cAMP-dependent protein kinase type II-alpha regulatory subunit	PRKAR2A	>sp|P13861|KAP2_HUMAN cAMP-dependent protein kinase type II-alpha regulatory subunit OS=Homo sapiens GN=PRKAR2A PE=1 SV=2;>tr|Q9BUB1|Q9BUB1_HUMAN PRKAR2A protein OS=Homo sapiens GN=PRKAR2A PE=2 SV=1	7	14	14	14	4	2	9	9	9	9	4	2	9	9	9	9	4	2	9	9	9	9	41.3	41.3	41.3	45.518	404	404;382;92;200;418;114;99	4	2	9	10	16	11	2.576e-75	0.66522	0.85179	42.164	52	0.81299	1.4973	68.16
P14174	P14174	2	2	2	Macrophage migration inhibitory factor	MIF	>sp|P14174|MIF_HUMAN Macrophage migration inhibitory factor OS=Homo sapiens GN=MIF PE=1 SV=4	1	2	2	2	2	0	0	0	2	0	2	0	0	0	2	0	2	0	0	0	2	0	17.4	17.4	17.4	12.476	115	115	3				3		9.776e-05	1.7059	1.7316	209.67	3	NaN	NaN	NaN
P14618;P14618-3;P14618-2;H3BTN5;H3BQ34;P30613;P30613-2;Q504U3;H3BSU3;H3BTJ2;H3BUW1;H3BT25	P14618;P14618-3;P14618-2;H3BTN5;H3BQ34	4;4;3;3;2;1;1;1;1;1;1;1	4;4;3;3;2;1;1;1;1;1;1;1	4;4;3;3;2;1;1;1;1;1;1;1	Pyruvate kinase isozymes M1/M2;Pyruvate kinase	PKM2	>sp|P14618|KPYM_HUMAN Pyruvate kinase isozymes M1/M2 OS=Homo sapiens GN=PKM PE=1 SV=4;>sp|P14618-3|KPYM_HUMAN Isoform 3 of Pyruvate kinase isozymes M1/M2 OS=Homo sapiens GN=PKM;>sp|P14618-2|KPYM_HUMAN Isoform M1 of Pyruvate kinase isozymes M1/M2 OS=Homo sa	12	4	4	4	1	0	0	0	2	1	1	0	0	0	2	1	1	0	0	0	2	1	13	13	13	57.936	531	531;516;531;485;281;574;543;366;169;168;162;151	1				2	1	1.1062e-57	0.18481	0.25386	91.029	4	NaN	NaN	NaN
P14625;H0YIV0;F8W026;Q58FF3	P14625	20;2;2;1	20;2;2;1	19;2;1;1	Endoplasmin	HSP90B1	>sp|P14625|ENPL_HUMAN Endoplasmin OS=Homo sapiens GN=HSP90B1 PE=1 SV=1	4	20	20	19	10	5	12	14	16	13	10	5	12	14	16	13	9	4	11	13	15	12	26.7	26.7	25.2	92.468	803	803;147;49;399	10	6	15	21	27	19	8.1159e-87	0.69276	0.98628	29.952	95	0.65463	0.91392	10.429
P14866;P14866-2;H7C464	P14866;P14866-2	15;13;1	15;13;1	14;12;0	Heterogeneous nuclear ribonucleoprotein L	HNRNPL	>sp|P14866|HNRPL_HUMAN Heterogeneous nuclear ribonucleoprotein L OS=Homo sapiens GN=HNRNPL PE=1 SV=2;>sp|P14866-2|HNRPL_HUMAN Isoform 2 of Heterogeneous nuclear ribonucleoprotein L OS=Homo sapiens GN=HNRNPL	3	15	15	14	8	4	11	12	6	9	8	4	11	12	6	9	8	4	11	11	6	8	46.9	46.9	45.7	64.132	589	589;456;133	8	4	28	21	8	13	2.8437e-154	0.81446	1.025	38.154	76	0.54662	0.68851	11.281
P14868;Q68CR9;H7BZ35;C9JLC1;H7C278;C9J7S3;C9JQM9	P14868;Q68CR9;H7BZ35	8;7;4;2;2;2;1	8;7;4;2;2;2;1	8;7;4;2;2;2;1	Aspartate--tRNA ligase, cytoplasmic	DARS;DKFZp781B11202	>sp|P14868|SYDC_HUMAN Aspartate--tRNA ligase, cytoplasmic OS=Homo sapiens GN=DARS PE=1 SV=2;>tr|Q68CR9|Q68CR9_HUMAN Aspartate--tRNA ligase, cytoplasmic OS=Homo sapiens GN=DKFZp781B11202 PE=2 SV=1;>tr|H7BZ35|H7BZ35_HUMAN Aspartate--tRNA ligase, cytoplasmic	7	8	8	8	0	0	4	3	1	8	0	0	4	3	1	8	0	0	4	3	1	8	20.8	20.8	20.8	57.136	501	501;401;188;182;179;176;135			4	3	1	9	3.7529e-22	0.68283	1.0015	27.034	17	NaN	NaN	NaN
P14923;P35222;B4DGU4;P35222-2	P14923	26;4;4;2	16;3;3;2	16;3;3;2	Junction plakoglobin	JUP	>sp|P14923|PLAK_HUMAN Junction plakoglobin OS=Homo sapiens GN=JUP PE=1 SV=3	4	26	16	16	16	19	4	7	20	18	12	13	3	4	11	12	12	13	3	4	11	12	46.6	29.5	29.5	81.744	745	745;781;774;88	55	35	5	5	22	30	1.6588e-221	0.10736	0.12214	151.45	78	0.12217	0.1295	139.05
P14927;B7Z2R2;E5RJU0;E5RHG9	P14927;B7Z2R2;E5RJU0;E5RHG9	8;6;6;4	8;6;6;4	8;6;6;4	Cytochrome b-c1 complex subunit 7	UQCRB	>sp|P14927|QCR7_HUMAN Cytochrome b-c1 complex subunit 7 OS=Homo sapiens GN=UQCRB PE=1 SV=2;>tr|B7Z2R2|B7Z2R2_HUMAN Cytochrome b-c1 complex subunit 7 OS=Homo sapiens GN=UQCRB PE=2 SV=1;>tr|E5RJU0|E5RJU0_HUMAN Cytochrome b-c1 complex subunit 7 OS=Homo sapien	4	8	8	8	7	7	2	4	5	7	7	7	2	4	5	7	7	7	2	4	5	7	52.3	52.3	52.3	13.53	111	111;161;140;76	9	8	3	4	8	13	2.6286e-193	0.90537	1.046	203.83	38	5.8839	7.5894	253.14
P18669;Q8N0Y7;P15259	P18669;Q8N0Y7;P15259	1;1;1	1;1;1	1;1;1	Phosphoglycerate mutase 1;Probable phosphoglycerate mutase 4;Phosphoglycerate mutase 2	PGAM1;PGAM4;PGAM2	>sp|P18669|PGAM1_HUMAN Phosphoglycerate mutase 1 OS=Homo sapiens GN=PGAM1 PE=1 SV=2;>sp|Q8N0Y7|PGAM4_HUMAN Probable phosphoglycerate mutase 4 OS=Homo sapiens GN=PGAM4 PE=1 SV=1;>sp|P15259|PGAM2_HUMAN Phosphoglycerate mutase 2 OS=Homo sapiens GN=PGAM2 PE=1	3	1	1	1	0	0	0	0	1	0	0	0	0	0	1	0	0	0	0	0	1	0	5.5	5.5	5.5	28.804	254	254;254;253					1		0.0010885	NaN	NaN	NaN	1	NaN	NaN	NaN
P15531-2;P15531	P15531-2;P15531	9;9	1;1	1;1	Nucleoside diphosphate kinase A	NME1	>sp|P15531-2|NDKA_HUMAN Isoform 2 of Nucleoside diphosphate kinase A OS=Homo sapiens GN=NME1;>sp|P15531|NDKA_HUMAN Nucleoside diphosphate kinase A OS=Homo sapiens GN=NME1 PE=1 SV=1	2	9	1	1	4	2	5	2	7	8	0	0	1	1	1	1	0	0	1	1	1	1	45.8	7.9	7.9	19.653	177	177;152			1	1	1	3	1.2779e-31	0.57892	0.93259	108.08	5	NaN	NaN	NaN
P15924;P15924-2	P15924;P15924-2	79;62	79;62	79;62	Desmoplakin	DSP	>sp|P15924|DESP_HUMAN Desmoplakin OS=Homo sapiens GN=DSP PE=1 SV=3;>sp|P15924-2|DESP_HUMAN Isoform DPII of Desmoplakin OS=Homo sapiens GN=DSP	2	79	79	79	35	40	4	18	66	20	35	40	4	18	66	20	35	40	4	18	66	20	32.2	32.2	32.2	331.77	2871	2871;2272	103	84	4	19	89	49	0	0.16563	0.20525	156.47	244	0.18437	0.24993	138.63
P15954;D6R9Z7	P15954;D6R9Z7	2;1	2;1	2;1	Cytochrome c oxidase subunit 7C, mitochondrial	COX7C	>sp|P15954|COX7C_HUMAN Cytochrome c oxidase subunit 7C, mitochondrial OS=Homo sapiens GN=COX7C PE=1 SV=1;>tr|D6R9Z7|D6R9Z7_HUMAN Cytochrome c oxidase subunit 7C, mitochondrial OS=Homo sapiens GN=COX7C PE=4 SV=1	2	2	2	2	1	1	0	0	0	0	1	1	0	0	0	0	1	1	0	0	0	0	50.8	50.8	50.8	7.2454	63	63;56	5	1					5.8585e-33	2.8798	0.30097	228.33	5	4.3764	0.3509	116.37
P16615;P16615-4;P16615-3;P16615-2;P16615-5;H7C5W9;O14983;O14983-2;B3KY17;H3BVB2;H3BTW4	P16615;P16615-4;P16615-3;P16615-2;P16615-5;H7C5W9	26;25;25;25;25;25;12;12;10;2;1	26;25;25;25;25;25;12;12;10;2;1	20;19;19;19;19;19;8;8;6;2;0	Sarcoplasmic/endoplasmic reticulum calcium ATPase 2	ATP2A2	>sp|P16615|AT2A2_HUMAN Sarcoplasmic/endoplasmic reticulum calcium ATPase 2 OS=Homo sapiens GN=ATP2A2 PE=1 SV=1;>sp|P16615-4|AT2A2_HUMAN Isoform 4 of Sarcoplasmic/endoplasmic reticulum calcium ATPase 2 OS=Homo sapiens GN=ATP2A2;>sp|P16615-3|AT2A2_HUMAN Isof	11	26	26	20	3	7	5	5	21	18	3	7	5	5	21	18	1	5	4	3	15	14	29.7	29.7	22.9	114.76	1042	1042;1015;999;997;997;933;1001;994;869;114;128	4	7	5	5	28	25	2.29e-182	0.6585	0.97685	26.537	74	0.785	1.0863	40.915
P16989;P16989-3;P16989-2;H0YG22	P16989;P16989-3;P16989-2	4;3;3;1	3;2;2;1	3;2;2;1	DNA-binding protein A	CSDA	>sp|P16989|DBPA_HUMAN DNA-binding protein A OS=Homo sapiens GN=CSDA PE=1 SV=4;>sp|P16989-3|DBPA_HUMAN Isoform 3 of DNA-binding protein A OS=Homo sapiens GN=CSDA;>sp|P16989-2|DBPA_HUMAN Isoform 2 of DNA-binding protein A OS=Homo sapiens GN=CSDA	4	4	3	3	0	0	3	4	0	1	0	0	2	3	0	0	0	0	2	3	0	0	19.4	14.8	14.8	40.089	372	372;342;303;170			3	4			8.7346e-62	0.62525	0.81929	23.817	4	NaN	NaN	NaN
P17066;P48741	P17066;P48741	9;6	1;1	1;1	Heat shock 70 kDa protein 6;Putative heat shock 70 kDa protein 7	HSPA6;HSPA7	>sp|P17066|HSP76_HUMAN Heat shock 70 kDa protein 6 OS=Homo sapiens GN=HSPA6 PE=1 SV=2;>sp|P48741|HSP77_HUMAN Putative heat shock 70 kDa protein 7 OS=Homo sapiens GN=HSPA7 PE=5 SV=2	2	9	1	1	7	9	7	6	7	7	1	1	1	1	1	1	1	1	1	1	1	1	14.3	1.7	1.7	71.027	643	643;367	5	2	3	6	6	6	2.1199e-138	0.72426	1.0187	83.544	25	0.7484	0.59057	59.663
P17152	P17152	5	5	5	Transmembrane protein 11, mitochondrial	TMEM11	>sp|P17152|TMM11_HUMAN Transmembrane protein 11, mitochondrial OS=Homo sapiens GN=TMEM11 PE=1 SV=1	1	5	5	5	2	1	3	1	5	4	2	1	3	1	5	4	2	1	3	1	5	4	29.2	29.2	29.2	21.541	192	192	2	1	3	1	7	4	2.2759e-12	2.2223	1.5432	115.71	16	NaN	NaN	NaN
P17568	P17568	5	5	5	NADH dehydrogenase [ubiquinone] 1 beta subcomplex subunit 7	NDUFB7	>sp|P17568|NDUB7_HUMAN NADH dehydrogenase [ubiquinone] 1 beta subcomplex subunit 7 OS=Homo sapiens GN=NDUFB7 PE=1 SV=4	1	5	5	5	0	4	4	4	5	5	0	4	4	4	5	5	0	4	4	4	5	5	32.8	32.8	32.8	16.402	137	137		6	7	5	11	12	1.8859e-138	2.2679	2.1912	154.09	34	NaN	NaN	NaN
P17612;P17612-2;B7Z708	P17612;P17612-2	7;7;1	7;7;1	2;2;1	cAMP-dependent protein kinase catalytic subunit alpha	PRKACA	>sp|P17612|KAPCA_HUMAN cAMP-dependent protein kinase catalytic subunit alpha OS=Homo sapiens GN=PRKACA PE=1 SV=2;>sp|P17612-2|KAPCA_HUMAN Isoform 2 of cAMP-dependent protein kinase catalytic subunit alpha OS=Homo sapiens GN=PRKACA	3	7	7	2	5	0	0	5	5	6	5	0	0	5	5	6	1	0	0	2	1	2	22.5	22.5	8.3	40.589	351	351;343;230	6			5	7	8	1.1582e-28	0.67135	0.932	23.548	26	0.6577	1.0941	26.201
P17987;E7ERF2;E7EQR6;F5H282;F5H136;F5GZ03;F5H676;F5H726;F5GZI8;F5H7Y1;F5GYL4	P17987;E7ERF2;E7EQR6;F5H282	14;12;8;7;6;5;4;3;2;2;1	14;12;8;7;6;5;4;3;2;2;1	14;12;8;7;6;5;4;3;2;2;1	T-complex protein 1 subunit alpha	TCP1	>sp|P17987|TCPA_HUMAN T-complex protein 1 subunit alpha OS=Homo sapiens GN=TCP1 PE=1 SV=1;>tr|E7ERF2|E7ERF2_HUMAN T-complex protein 1 subunit alpha OS=Homo sapiens GN=TCP1 PE=3 SV=1;>tr|E7EQR6|E7EQR6_HUMAN T-complex protein 1 subunit alpha OS=Homo sapiens	11	14	14	14	0	1	4	5	8	9	0	1	4	5	8	9	0	1	4	5	8	9	27.9	27.9	27.9	60.343	556	556;433;401;332;136;221;111;91;100;59;65		1	5	5	8	11	5.9512e-41	0.71282	0.87425	31.762	29	NaN	NaN	NaN
P18077;C9K025;F8WB72;F8WBS5	P18077;C9K025;F8WB72;F8WBS5	3;2;2;2	3;2;2;2	3;2;2;2	60S ribosomal protein L35a	RPL35A	>sp|P18077|RL35A_HUMAN 60S ribosomal protein L35a OS=Homo sapiens GN=RPL35A PE=1 SV=2;>tr|C9K025|C9K025_HUMAN 60S ribosomal protein L35a (Fragment) OS=Homo sapiens GN=RPL35A PE=4 SV=1;>tr|F8WB72|F8WB72_HUMAN 60S ribosomal protein L35a OS=Homo sapiens GN=RP	4	3	3	3	0	0	3	1	2	1	0	0	3	1	2	1	0	0	3	1	2	1	20.9	20.9	20.9	12.538	110	110;94;57;55			3	3	3	1	5.3273e-10	0.95963	1.0122	9.2922	9	NaN	NaN	NaN
P18124;A8MUD9;C9JIJ5;C9JZ88	P18124;A8MUD9	7;6;1;1	7;6;1;1	7;6;1;1	60S ribosomal protein L7	RPL7	>sp|P18124|RL7_HUMAN 60S ribosomal protein L7 OS=Homo sapiens GN=RPL7 PE=1 SV=1;>tr|A8MUD9|A8MUD9_HUMAN 60S ribosomal protein L7 OS=Homo sapiens GN=RPL7 PE=3 SV=1	4	7	7	7	1	5	2	6	5	5	1	5	2	6	5	5	1	5	2	6	5	5	29.8	29.8	29.8	29.225	248	248;208;99;88	1	6	2	7	10	8	8.1024e-33	0.74174	0.98387	141.4	34	NaN	NaN	NaN
P19338;H7BY16	P19338;H7BY16	12;7	12;7	12;7	Nucleolin	NCL	>sp|P19338|NUCL_HUMAN Nucleolin OS=Homo sapiens GN=NCL PE=1 SV=3;>tr|H7BY16|H7BY16_HUMAN Nucleolin (Fragment) OS=Homo sapiens GN=NCL PE=4 SV=1	2	12	12	12	2	5	7	5	5	8	2	5	7	5	5	8	2	5	7	5	5	8	18.5	18.5	18.5	76.613	710	710;297	2	5	7	5	9	12	4.8041e-45	0.81651	1.1099	43.625	40	0.6581	0.92292	14.471
P20160	P20160	5	5	5	Azurocidin	AZU1	>sp|P20160|CAP7_HUMAN Azurocidin OS=Homo sapiens GN=AZU1 PE=1 SV=3	1	5	5	5	0	0	0	0	0	5	0	0	0	0	0	5	0	0	0	0	0	5	27.1	27.1	27.1	26.885	251	251						7	4.0927e-26	0.14548	0.34712	145.75	6	NaN	NaN	NaN
P20309	P20309	1	1	1	Muscarinic acetylcholine receptor M3	CHRM3	>sp|P20309|ACM3_HUMAN Muscarinic acetylcholine receptor M3 OS=Homo sapiens GN=CHRM3 PE=1 SV=1	1	1	1	1	1	1	0	0	0	0	1	1	0	0	0	0	1	1	0	0	0	0	1.5	1.5	1.5	66.127	590	590	1	1					0.01927	0.72457	1.1062	33.355	2	NaN	NaN	NaN
[truncated: 736 more rows]
[truncated: 62 more columns]
